# Supplementary material for: Epigenetic-mediated positive feedback loop facilitates the progression of lung adenocarcinoma
Source: iScience. 2025 Aug 26;28(10):113339. doi: 10.1016/j.isci.2025.113339 (PMC12475578; doi:10.1016/j.isci.2025.113339)
Supplement: Table S1. Summary of clinical information of subjects, related to Figure 1A [file mmc2.xls]

## Sheet: Table S1
Table S1. Summary of clinical information of subjects, related to Figure 1A
PatientID	SampleName	Group	Histopathology	Age	Sex	Smoke_history	WGBS	RNA-seq	ATAC-seq	SurgeryTime	ReviewTime	Recurrence	Dead
3	AIS_3	AIS	Adenocarcinoma in situ	62	female	unknow	Yes	No	No	2019.10.21	2024.1.9
4	CTL_4	CTL	Inflammation	71	male	smoker	Yes	No	No	2019.10.26
5	MIA_5	MIA	Minimal invasive adenocarcinoma	72	female	unknow	Yes	Yes	No	2019.10.21	2024.1.9
6	MIA_6	MIA	Minimal invasive adenocarcinoma	66	female	unknow	Yes	No	No	2019.10.22	2024.1.9
8	AIS_8	AIS	Adenocarcinoma in situ	54	female	unknow	Yes	No	No	2019.10.24	2024.1.9
9	AIS_9	AIS	Adenocarcinoma in situ	79	male	unknow	Yes	Yes	Yes	2019.10.24	2024.1.9
10	CTL_10	CTL	pulmonary fibrosis	54	female	unknow	Yes	No	No	2019.10.26
13	MIA_13	MIA	Minimal invasive adenocarcinoma	62	male	smoker	Yes	Yes	Yes	2019.10.29	2024.1.9
14	MIA_14	MIA	Minimal invasive adenocarcinoma	46	female	non-smoker	Yes	Yes	Yes	2019.10.28	2024.1.9
15	MIA_15	MIA	Minimal invasive adenocarcinoma	79	female	non-smoker	Yes	Yes	Yes	2019.10.30	2024.1.9
16	CTL_16	CTL	normal lung	56	female	unknow	Yes	No	No
23	IAC_23	IAC	invasive lung adenocarcinomas	51	female	non-smoker	Yes	Yes	Yes	2019.11.10	2024.1.9
24	AIS_24	AIS	Adenocarcinoma in situ	42	female	smoker	Yes	No	No	2019.11.04	2024.1.9
25	MIA_25	MIA	Minimal invasive adenocarcinoma	57	female	non-smoker	Yes	No	No	2019.11.6	2024.1.9
26	AIS_26	AIS	Adenocarcinoma in situ	56	male	smoker	Yes	No	No	2019.11.7	2024.1.9
27	MIA_27	MIA	Minimal invasive adenocarcinoma	53	male	smoker	Yes	No	No	2019.11.6	2024.1.9
30	MIA_30	MIA	Minimal invasive adenocarcinoma	36	male	non-smoker	Yes	No	No	2019.11.6	2024.1.9
31	MIA_31	MIA	Minimal invasive adenocarcinoma	84	female	non-smoker	Yes	Yes	No	2019.11.11	2024.1.9	2022.3.6
32	AIS_32	AIS	Adenocarcinoma in situ	80	male	non-smoker	Yes	Yes	Yes	2019.11.14	2021.6.2		2021.6.2
33	AIS_33	AIS	Adenocarcinoma in situ	62	female	non-smoker	Yes	No	No	2019.11.14	2024.1.9
34	MIA_34	MIA	Minimal invasive adenocarcinoma	51	female	non-smoker	Yes	Yes	Yes	2019.11.14	2024.1.9
37	IAC_37	IAC	invasive lung adenocarcinomas	73	female	non-smoker	Yes	Yes	Yes	2019.11.15	2024.1.9
38	MIA_38	MIA	Minimal invasive adenocarcinoma	74	female	non-smoker	Yes	No	No	2019.11.14	2024.1.9
40	MIA_40	MIA	Minimal invasive adenocarcinoma	63	male	smoker	Yes	Yes	Yes	2019.11.15	2024.1.9
41	CTL_41	CTL	Hamartoma	56	female	non-smoker	Yes	Yes	No	2019.11.18
43	IAC_43	IAC	invasive lung adenocarcinomas	72	female	non-smoker	Yes	No	No	2019.11.22	2024.1.9	2022.1.9
45	MIA_45	MIA	Minimal invasive adenocarcinoma	55	male	non-smoker	Yes	No	No	2019.11.19	2024.1.9
47	CTL_47	CTL	Tuberculosis	42	male	non-smoker	Yes	No	No	2019.11.21
48	MIA_48	MIA	Minimal invasive adenocarcinoma	62	female	non-smoker	Yes	No	No	2019.11.26	2024.1.9
51	MIA_51	MIA	Minimal invasive adenocarcinoma	82	female	non-smoker	Yes	No	No	2019.12.2	2023.2.7		2023.2.7
54	IAC_54	IAC	invasive lung adenocarcinomas	80	male	smoker	Yes	No	No
55	MIA_55	MIA	Minimal invasive adenocarcinoma	51	female	non-smoker	Yes	Yes	Yes	2019.12.3	2024.1.9
56	IAC_56	IAC	invasive lung adenocarcinomas	83	male	non-smoker	Yes	Yes	Yes	2019.12.4	2024.1.9
58	CTL_58	CTL	Inflammation	74	male	non-smoker	Yes	No	No	2019.12.3
59	CTL_59	CTL	Bronchiectasis	44	male	non-smoker	Yes	No	No	2019.11.29
60	IAC_60	IAC	invasive lung adenocarcinomas	68	female	non-smoker	Yes	Yes	Yes	2019.12.3	2024.1.9	2022.7.11
61	AIS_61	AIS	Adenocarcinoma in situ	44	female	non-smoker	Yes	No	No	2019.12.5	2024.1.9
63	IAC_63	IAC	invasive lung adenocarcinomas	66	female	non-smoker	Yes	No	Yes	2019.12.6	2024.1.9
64	CTL_64	CTL	pulmonary fibrosis	63	male	smoker	Yes	Yes	Yes	2019.12.12
65	IAC_65	IAC	invasive lung adenocarcinomas	69	male	non-smoker	Yes	Yes	Yes	2019.12.6	2021.9.20		2021.9.20
67	AIS_67	AIS	Adenocarcinoma in situ	52	male	non-smoker	Yes	No	No	2019.12.10	2024.1.9
69	MIA_69	MIA	Minimal invasive adenocarcinoma	66	male	non-smoker	Yes	Yes	No	2019.12.9	2024.1.9
70	IAC_70	IAC	invasive lung adenocarcinomas	53	female	non-smoker	Yes	Yes	Yes	2019.12.9	2024.1.9
71	MIA_71	MIA	Minimal invasive adenocarcinoma	77	female	non-smoker	Yes	Yes	No	2019.12.13	2024.1.9
72	CTL_72	CTL	pulmonary fibrosis	61	male	non-smoker	Yes	No	No	2019.12.11
73	CTL_73	CTL	pulmonary fibrosis	78	female	non-smoker	Yes	No	No	2019.12.10
74	CTL_74	CTL	Inflammation	55	female	unknow	Yes	Yes	Yes	2019.12.16
75	MIA_75	MIA	Minimal invasive adenocarcinoma	60	male	non-smoker	Yes	No	No	2019.12.16	2024.1.9
76	MIA_76	MIA	Minimal invasive adenocarcinoma	70	female	non-smoker	Yes	Yes	Yes	2019.12.13	2024.1.9
78	CTL_78	CTL	Inflammation	72	male	smoker	Yes	No	Yes	2019.12.15
81	MIA_81	MIA	Minimal invasive adenocarcinoma	68	male	non-smoker	Yes	No	No	2019.12.13	2024.1.9
84	IAC_84	IAC	invasive lung adenocarcinomas	72	male	non-smoker	Yes	Yes	No	2019.12.23	2024.1.9
85	IAC_85	IAC	invasive lung adenocarcinomas	74	female	non-smoker	Yes	No	Yes	2019.12.19	2024.1.9	2023.10.28
86	MIA_86	MIA	Minimal invasive adenocarcinoma	56	female	non-smoker	Yes	No	No	2019.12.19	2024.1.9
87	IAC_87	IAC	invasive lung adenocarcinomas	73	female	non-smoker	Yes	Yes	No	2019.12.20	2024.1.9
90	IAC_90	IAC	invasive lung adenocarcinomas	53	female	non-smoker	Yes	Yes	No	2019.12.23	2024.1.9
91	MIA_91	MIA	Minimal invasive adenocarcinoma	74	female	non-smoker	Yes	Yes	No	2019.12.24	2024.1.9
92	AIS_92	AIS	Adenocarcinoma in situ	60	male	non-smoker	Yes	No	No	2019.12.23	2024.1.9
93	MIA_93	MIA	Minimal invasive adenocarcinoma	60	male	smoker	Yes	No	No	2019.12.28	2024.1.9
95	AIS_95	AIS	Adenocarcinoma in situ	72	female	non-smoker	Yes	Yes	No	2019.12.30	2024.1.9
96	AIS_96	AIS	Adenocarcinoma in situ	48	female	non-smoker	Yes	No	No	2019.12.27	2024.1.9
97	MIA_97	MIA	Minimal invasive adenocarcinoma	66	male	smoker	Yes	No	No	2019.12.30	2024.1.9
100	CTL_100	CTL	Inflammation	51	male	unknow	Yes	No	No	2020.1.3
101	IAC_101	IAC	invasive lung adenocarcinomas	62	female	non-smoker	Yes	No	No	2019.12.30	2024.1.9	2023.11.16
103	AIS_103	AIS	Adenocarcinoma in situ	52	male	non-smoker	Yes	Yes	No	2020.1.6	2024.1.9
105	AIS_105	AIS	Adenocarcinoma in situ	49	female	non-smoker	Yes	No	No	2020.1.5	2024.1.9
107	AIS_107	AIS	Adenocarcinoma in situ	71	male	smoker	Yes	No	No	2020.1.6	2024.1.9
109	AIS_109	AIS	Adenocarcinoma in situ	47	female	non-smoker	Yes	No	No	2020.1.7	2024.1.9
111	CTL_111	CTL	pulmonary fibrosis	48	male	non-smoker	Yes	No	No	2020.1.6
113	IAC_113	IAC	invasive lung adenocarcinomas	66	male	non-smoker	Yes	Yes	No	2020.1.6	2024.1.9
121	MIA_121	MIA	Minimal invasive adenocarcinoma	68	female	non-smoker	Yes	No	No	2020.1.6	2024.1.9
125	CTL_125	CTL	Inflammation	72	male	non-smoker	Yes	No	No
126	CTL_126	CTL	Inflammation	67	male	non-smoker	Yes	No	No		2022.7.11		2022.7.11
128	IAC_128	IAC	invasive lung adenocarcinomas	56	male	smoker	Yes	No	No	2020.1.14	2024.1.9	2021.4.4
129	AIS_129	AIS	Adenocarcinoma in situ	61	female	non-smoker	Yes	Yes	No	2020.1.14	2024.1.9
130	AIS_130	AIS	Adenocarcinoma in situ	73	female	non-smoker	Yes	No	No	2020.1.13	2024.1.9
131	MIA_131	MIA	Minimal invasive adenocarcinoma	61	female	non-smoker	Yes	No	No	2020.1.15	2024.1.9
133	CTL_133	CTL	Hamartoma	54	female	non-smoker	Yes	No	No	2020.1.17
134	IAC_134	IAC	invasive lung adenocarcinomas	68	female	non-smoker	Yes	No	No	2020.1.17	2024.1.9	2021.1.25
135	AIS_135	AIS	Adenocarcinoma in situ	50	female	non-smoker	Yes	No	No	2020.1.20	2024.1.9
136	AIS_136	AIS	Adenocarcinoma in situ	53	female	non-smoker	Yes	Yes	No	2020.1.20	2024.1.9
138	AIS_138	AIS	Adenocarcinoma in situ	70	male	smoker	Yes	Yes	No	2020.1.30	2024.1.9
139	AIS_139	AIS	Adenocarcinoma in situ	43	female	non-smoker	Yes	No	No	2020.1.31	2024.1.9
141	CTL_141	CTL	Inflammation	47	female	non-smoker	Yes	No	No	2020.1.31
142	IAC_142	IAC	invasive lung adenocarcinomas	70	female	non-smoker	Yes	Yes	No	2020.2.3	2024.1.9
144	IAC_144	IAC	invasive lung adenocarcinomas	56	male	non-smoker	Yes	No	No	2020.2.3	2024.1.9
145	AIS_145	AIS	Adenocarcinoma in situ	65	male	smoker	Yes	Yes	No	2020.2.6	2024.1.9
149	CTL_149	CTL	Inflammation	50	female	non-smoker	Yes	No	No	2020.2.21
150	IAC_150	IAC	invasive lung adenocarcinomas	65	female	non-smoker	Yes	Yes	No	2020.2.24	2022.7.3		2022.7.3
151	AIS_151	AIS	Adenocarcinoma in situ	78	female	non-smoker	Yes	No	No	2020.2.24	2024.1.9
153	AIS_153	AIS	Adenocarcinoma in situ	64	female	non-smoker	Yes	No	No	2020.2.24	2024.1.9
154	CTL_154	CTL	Inflammation	59	male	smoker	Yes	Yes	No	2020.3.2
155	AIS_155	AIS	Adenocarcinoma in situ	56	female	non-smoker	Yes	No	No	2020.2.24	2024.1.9
157	CTL_157	CTL	Inflammation	68	male	non-smoker	Yes	No	No	2020.2.26
158	AIS_158	AIS	Adenocarcinoma in situ	38	female	non-smoker	Yes	No	No	2020.2.26	2024.1.9
159	AIS_159	AIS	Adenocarcinoma in situ	68	male	non-smoker	Yes	No	No	2020.3.2	2024.1.9
160	MIA_160	MIA	Minimal invasive adenocarcinoma	67	male	smoker	Yes	No	No	2020.2.28	2024.1.9
161	CTL_161	CTL	Inflammation	47	male	smoker	Yes	No	No	2020.2.28
164	AIS_164	AIS	Adenocarcinoma in situ	60	female	non-smoker	Yes	No	No	2020.3.2	2024.1.9	2023.4.13
165	IAC_165	IAC	invasive lung adenocarcinomas	54	female	non-smoker	Yes	No	No	2020.3.2	2024.1.9
170	AIS_170	AIS	Adenocarcinoma in situ	60	female	non-smoker	Yes	No	No	2020.3.4	2024.1.9
171	MIA_171	MIA	Minimal invasive adenocarcinoma	48	male	non-smoker	Yes	No	No	2020.3.9	2024.1.9
172	IAC_172	IAC	invasive lung adenocarcinomas	62	female	non-smoker	Yes	No	No	2020.3.6	2024.1.9
174	CTL_174	CTL	Inflammation	67	female	non-smoker	Yes	Yes	No	2020.3.9
175	AIS_175	AIS	Adenocarcinoma in situ	61	female	non-smoker	Yes	No	No	2020.3.9	2024.1.9
178	CTL_178	CTL	Inflammation	56	male	smoker	Yes	No	No	2020.3.10
179	AIS_179	AIS	Adenocarcinoma in situ	72	female	non-smoker	Yes	No	No	2020.3.11	2024.1.9
180	MIA_180	MIA	Minimal invasive adenocarcinoma	64	male	smoker	Yes	No	No	2020.3.10	2023.4.18		2023.4.18
181	CTL_181	CTL	Inflammation	61	female	non-smoker	Yes	Yes	No	2020.3.12
182	AIS_182	AIS	Adenocarcinoma in situ	73	female	non-smoker	Yes	No	No	2020.3.9	2024.1.9
183	CTL_183	CTL	Inflammation	58	female	non-smoker	Yes	Yes	No	2020.3.19
186	CTL_186	CTL	Pseudocysts	48	male	smoker	Yes	No	No	2020.3.13
189	AIS_189	AIS	Adenocarcinoma in situ	64	female	non-smoker	Yes	Yes	No	2020.3.16	2024.1.9
206	MIA_206	MIA	Minimal invasive adenocarcinoma	57	female	non-smoker	Yes	No	No	2020.4.1	2024.1.9
207	IAC_207	IAC	invasive lung adenocarcinomas	56	male	smoker	Yes	Yes	No	2020.3.30	2024.1.9
208	IAC_208	IAC	invasive lung adenocarcinomas	53	female	non-smoker	Yes	Yes	No	2020.4.2	2024.1.9
210	MIA_210	MIA	Minimal invasive adenocarcinoma	58	male	non-smoker	Yes	No	No	2020.3.30	2024.1.9
211	AIS_211	AIS	Adenocarcinoma in situ	56	female	non-smoker	Yes	No	No	2020.4.3	2024.1.9
213	AIS_213	AIS	Adenocarcinoma in situ	42	female	non-smoker	Yes	No	No	2020.4.3	2024.1.9
218	AIS_218	AIS	Adenocarcinoma in situ	77	female	non-smoker	Yes	Yes	No	2020.4.16	2024.1.9
221	MIA_221	MIA	Minimal invasive adenocarcinoma	65	female	non-smoker	Yes	Yes	No	2020.4.14	2024.1.9
222	MIA_222	MIA	Minimal invasive adenocarcinoma	46	female	non-smoker	Yes	No	No	2020.4.16	2024.1.9
225	CTL_225	CTL	Inflammation	34	female	non-smoker	Yes	No	No	2020.4.20
228	CTL_228	CTL	Inflammation	69	male	non-smoker	Yes	Yes	No	2020.4.16
230	MIA_230	MIA	Minimal invasive adenocarcinoma	73	female	non-smoker	Yes	No	No	2020.4.20	2024.1.9
233	MIA_233	MIA	Minimal invasive adenocarcinoma	69	male	non-smoker	Yes	No	No	2020.4.21	2024.1.9
235	IAC_235	IAC	invasive lung adenocarcinomas	81	male	non-smoker	Yes	No	No	2020.4.17	2024.1.9
240	IAC_240	IAC	invasive lung adenocarcinomas	78	male	non-smoker	Yes	No	No	2020.5.12	2024.1.9
249	IAC_249	IAC	invasive lung adenocarcinomas	70	female	non-smoker	Yes	No	No	2020.5.18	2024.1.9
262	IAC_262	IAC	invasive lung adenocarcinomas	70	female	non-smoker	Yes	No	No	2020.5.28	2024.1.9
265	IAC_265	IAC	invasive lung adenocarcinomas	47	female	non-smoker	Yes	No	No	2020.5.28	2024.1.9
277	MIA_277	MIA	Minimal invasive adenocarcinoma	51	female	non-smoker	Yes	No	No	2020.6.10	2024.1.9
279	IAC_279	IAC	invasive lung adenocarcinomas	56	female	non-smoker	Yes	No	No	2020.6.11	2024.1.9
283	IAC_283	IAC	invasive lung adenocarcinomas	62	female	non-smoker	Yes	No	No	2020.6.12	2024.1.9
284	IAC_284	IAC	invasive lung adenocarcinomas	83	female	non-smoker	Yes	No	No	2020.6.11	2024.1.9
285	IAC_285	IAC	invasive lung adenocarcinomas	50	female	non-smoker	Yes	No	No	2020.6.11	2024.1.9	2022.3.29
286	IAC_286	IAC	invasive lung adenocarcinomas	55	male	non-smoker	Yes	No	No	2020.6.12	2024.1.9
287	AIS_287	AIS	Adenocarcinoma in situ	67	female	non-smoker	Yes	No	No	2020.6.13	2024.1.9
289	CTL_289	CTL	Tuberculosis	52	male	unknow	Yes	No	No	2020.6.16
290	CTL_290	CTL	Pneumothorax	62	male	unknow	Yes	Yes	No	2020.6.19
291	CTL_291	CTL	Tuberculosis	65	male	unknow	Yes	No	No	2020.6.26
312	IAC_312	IAC	invasive lung adenocarcinomas	68	male	unknow	Yes	No	No
313	IAC_313	IAC	invasive lung adenocarcinomas	45	male	unknow	Yes	No	No
314	IAC_314	IAC	invasive lung adenocarcinomas	57	male	unknow	Yes	No	No
315	IAC_315	IAC	invasive lung adenocarcinomas	49	male	unknow	Yes	No	No
316	IAC_316	IAC	invasive lung adenocarcinomas	64	male	unknow	Yes	No	No
317	IAC_317	IAC	invasive lung adenocarcinomas	60	female	unknow	Yes	No	No
318	IAC_318	IAC	invasive lung adenocarcinomas	52	female	unknow	Yes	No	No
319	IAC_319	IAC	invasive lung adenocarcinomas	45	male	unknow	Yes	No	No
320	IAC_320	IAC	invasive lung adenocarcinomas	65	male	unknow	Yes	No	No
321	IAC_321	IAC	invasive lung adenocarcinomas	78	female	unknow	Yes	No	No
