# Supplementary material for: Epigenetic-mediated positive feedback loop facilitates the progression of lung adenocarcinoma
Source: iScience. 2025 Aug 26;28(10):113339. doi: 10.1016/j.isci.2025.113339 (PMC12475578; doi:10.1016/j.isci.2025.113339)
Supplement: Table S3. Summary of WGBS data, related to Figure 1B [file mmc3.xls]

## Sheet: Table S3
						Table S3. Summary of WGBS data, related to Figure 1B
PatientID	SampleName	rawreads	rawbases	cleanreads	cleanbases	cleanratio	BSMAP_read_pair	BSMAP_uniq_read_pair	BSMAP_uniq_read_pair_ratio	LAMBDA_bisulfite_conversion_ratio	LAMBDA_all_reads	BSEQC_estimated_error_rate	BSEQC_positive_rate	MCALL_bisulfite_conversion_ratio	MCALL_all_reads	MCALL_MeanRatioCG_3X	MCALL_MeanRatioCG_10X	MCALL_CG_mean	MCALL_CG_global	MCALL_CG_depth
283	IAC_283	217515398	65254619400	213073738	53755857154	0.8238	213073738	180955867	0.8493	0.9941	3463131	0.0066	0.9934	0.9971	375023086	0.6987	0.7055	0.6946	0.6507	13.7
291	CTL_291	218989839	65696951700	215287675	54625874825	0.8315	215287675	184091720	0.8551	0.9943	3586444	0.0046	0.9955	0.9973	381185244	0.7722	0.7799	0.7689	0.7252	14.2
279	IAC_279	270434547	81130364100	263681948	66077263031	0.8145	263681948	220093228	0.8347	0.9942	4451047	0.0109	0.9891	0.9961	456836358	0.7511	0.7609	0.7483	0.7075	17.4
249	IAC_249	278674030	83602209000	273099422	70831932748	0.8472	273099422	239435414	0.8767	0.9947	4231674	0.0058	0.9942	0.9977	493264725	0.7594	0.7695	0.7563	0.7167	17.5
240	IAC_240	286887979	86066393700	279213693	71445235579	0.8301	279213693	238212584	0.8532	0.9946	4661935	0.0064	0.9936	0.9973	492438363	0.7373	0.7501	0.7336	0.6946	17.6
284	IAC_284	298333978	89500193400	292195203	73336029068	0.8194	292195203	249196096	0.8528	0.9943	4493513	0.0061	0.994	0.9972	516723737	0.7455	0.758	0.7422	0.7086	18.4
265	IAC_265	298474193	89542257900	292536197	75667724999	0.8451	292536197	252193658	0.8621	0.9946	4350017	0.0065	0.9935	0.9974	520831772	0.7547	0.7662	0.7521	0.7176	18.8
285	IAC_285	331258857	99377657100	323642798	83426642074	0.8395	323642798	278201945	0.8596	0.9946	5118208	0.0067	0.9933	0.9974	575591940	0.7478	0.7575	0.7456	0.7075	21
289	CTL_289	337301344	101000000000	330753652	83584067352	0.826	330753652	280361222	0.8476	0.9943	4536158	0.0046	0.9954	0.9975	581563042	0.7718	0.777	0.7704	0.7308	22.4
262	IAC_262	354924899	106000000000	348007781	88968777412	0.8356	348007781	299258095	0.8599	0.9946	5569148	0.0077	0.9923	0.9972	617418684	0.7376	0.7456	0.7356	0.697	22.6
286	IAC_286	358426098	108000000000	350232217	88984593775	0.8275	350232217	300347773	0.8576	0.9946	6144753	0.0075	0.9925	0.997	619127886	0.7679	0.777	0.7657	0.7237	22.7
287	AIS_287	392655902	118000000000	383991485	97358989002	0.8265	383991485	329502033	0.8581	0.9943	6356882	0.0062	0.9938	0.9971	680110428	0.7463	0.7549	0.7445	0.7069	24.9
277	MIA_277	405739327	122000000000	394984634	101000000000	0.8292	394984634	336075560	0.8509	0.9946	6547544	0.0062	0.9938	0.9974	696775128	0.7665	0.7774	0.7643	0.7286	24.8
206	MIA_206	600852618	90127892700	587291222	79698652021	0.8843	293645611	243850564	0.8304	0.995	30726323	0.0049	0.9951	0.9867	514501401	0.7572	0.7685	0.7553	0.5205	28.1
121	MIA_121	601536372	90230455800	585238700	79499677669	0.8811	292619350	253881968	0.8676	0.9935	10479282	0.0025	0.9975	0.9908	533289196	0.7546	0.7609	0.7524	0.648	23
87	IAC_87	607642522	91146378300	593621584	81101212592	0.8898	296810792	252769481	0.8516	0.9941	9346493	0.0032	0.9968	0.9939	534617188	0.7615	0.7815	0.7578	0.6895	22.6
161	CTL_161	608547472	91282120800	593218416	80376206650	0.8805	296609208	245953098	0.8292	0.9943	30150201	0.0035	0.9965	0.9889	519887435	0.7501	0.7676	0.7468	0.5132	27.2
86	MIA_86	611106006	91665900900	520068972	63285566200	0.6904	260034486	203512451	0.7826	0.9933	1068062	0.0058	0.9942	0.9891	437899685	0.7564	0.7772	0.7509	0.7521	15.7
93	MIA_93	611594650	91739197500	592455350	80136493439	0.8735	296227675	254228047	0.8582	0.9934	11179638	0.0027	0.9973	0.9914	535399930	0.7588	0.7639	0.7578	0.6497	24.2
96	AIS_96	612506244	91875936600	594575688	80773889795	0.8792	297287844	256093716	0.8614	0.9935	10484188	0.0027	0.9973	0.9893	539546750	0.7699	0.7802	0.768	0.6738	24.1
186	CTL_186	614052202	92107830300	602106656	82187827119	0.8923	301053328	248316793	0.8248	0.9949	39337917	0.0039	0.9961	0.9906	523830838	0.7744	0.7981	0.7678	0.4776	28.8
111	CTL_111	614772370	92215855500	603116834	82777974399	0.8977	301558417	259321838	0.8599	0.9933	15313761	0.003	0.997	0.9931	545418226	0.774	0.7845	0.7727	0.6571	26.3
129	AIS_129	615039588	92255938200	599539502	81650017400	0.885	299769751	255000940	0.8507	0.994	8128012	0.0033	0.9967	0.9937	538413456	0.7666	0.7856	0.7634	0.7076	22.8
130	AIS_130	615172774	92275916100	601697222	82347670693	0.8924	300848611	258690293	0.8599	0.9933	11038979	0.0057	0.9943	0.9928	544117288	0.7765	0.7916	0.7743	0.6884	24.1
171	MIA_171	615857150	92378572500	598219016	81011537005	0.877	299109508	250483569	0.8374	0.9944	17581036	0.0038	0.9962	0.9881	528434381	0.7724	0.7831	0.7711	0.6224	25.2
149	CTL_149	618982496	92847374400	603856238	82041641065	0.8836	301928119	256033283	0.848	0.995	29732244	0.0032	0.9969	0.9886	540036931	0.7345	0.748	0.7327	0.518	28.4
157	CTL_157	619119424	92867913600	605046494	82310665805	0.8863	302523247	254359943	0.8408	0.9949	35547231	0.0036	0.9964	0.9896	536402324	0.7681	0.7891	0.7635	0.4943	28.2
95	AIS_95	621182984	93177447600	607651132	83291318356	0.8939	303825566	261325523	0.8601	0.9928	10051122	0.0036	0.9964	0.9928	549977106	0.7735	0.7888	0.7712	0.6968	24.1
97	MIA_97	621537686	93230652900	608961450	83517857484	0.8958	304480725	260611631	0.8559	0.9925	10942209	0.0034	0.9966	0.9925	548216022	0.7684	0.7806	0.767	0.6833	24.3
125	CTL_125	621804704	93270705600	606797582	82690711863	0.8866	303398791	258703775	0.8527	0.9933	9777090	0.0032	0.9968	0.9932	545223336	0.7651	0.7811	0.7627	0.6909	23.7
128	IAC_128	621918416	93287762400	602941892	81583766826	0.8745	301470946	258746198	0.8583	0.9934	11828195	0.0025	0.9975	0.9907	543773743	0.736	0.7428	0.7346	0.6314	25.4
90	IAC_90	622090338	93313550700	610345628	83648938972	0.8964	305172814	263402772	0.8631	0.9922	11166502	0.0032	0.9968	0.9921	552100762	0.7561	0.7677	0.7547	0.6692	24.4
103	AIS_103	624088112	93613216800	607908488	82927652814	0.8859	303954244	261153321	0.8592	0.9942	10041857	0.0034	0.9966	0.9939	549628759	0.769	0.7843	0.7667	0.6929	23.8
78	CTL_78	629792808	94468921200	589755030	77860412766	0.8242	294877515	244972735	0.8308	0.9947	9977717	0.0045	0.9955	0.9945	510850770	0.7412	0.7463	0.7403	0.6507	22.7
109	AIS_109	630824458	94623668700	613333634	83453383539	0.882	306666817	266695501	0.8697	0.9936	8200178	0.0026	0.9974	0.9902	560518910	0.7565	0.7657	0.7541	0.6797	23.3
159	AIS_159	632867850	94930177500	617780902	84020150330	0.8851	308890451	250574416	0.8112	0.9948	37329933	0.0031	0.997	0.9894	528794836	0.7686	0.7834	0.7662	0.4988	30
144	IAC_144	633710308	95056546200	620455578	84678406546	0.8908	310227789	259103308	0.8352	0.9941	40880515	0.0096	0.9904	0.9873	546920830	0.6324	0.6411	0.6306	0.3968	32
101	IAC_101	635874416	95381162400	618056246	83805443897	0.8786	309028123	268154853	0.8677	0.9936	12312971	0.0027	0.9973	0.9901	564349541	0.7616	0.7672	0.759	0.6411	23.2
100	CTL_100	636478144	95471721600	617645498	83194244841	0.8714	308822749	262566940	0.8502	0.9936	19338209	0.0025	0.9975	0.989	553120103	0.7422	0.7465	0.7412	0.5781	26.7
91	MIA_91	636962990	95544448500	620364048	84557456885	0.885	310182024	263390015	0.8492	0.9938	6775992	0.0035	0.9965	0.9936	556522015	0.788	0.8167	0.7813	0.7508	22.3
126	CTL_126	645726480	96858972000	631103334	86123049480	0.8892	315551667	267962510	0.8492	0.9941	8590188	0.0033	0.9967	0.9942	565855475	0.7309	0.7472	0.7282	0.6735	23.8
138	AIS_138	646781862	97017279300	634580854	86906700842	0.8958	317290427	274229702	0.8643	0.9942	13141863	0.004	0.996	0.9941	573534072	0.7766	0.7916	0.7744	0.6785	25.4
179	AIS_179	646798852	97019827800	634332828	86263599817	0.8891	317166414	265719912	0.8378	0.9943	19645429	0.0041	0.9959	0.9882	559507664	0.7631	0.7822	0.7602	0.6077	25.8
155	AIS_155	646900424	97035063600	634749876	86312502313	0.8895	317374938	264612075	0.8338	0.9949	28089786	0.0037	0.9963	0.9891	557219930	0.7711	0.7913	0.7672	0.5485	27.1
107	AIS_107	646957474	97043621100	633925186	86932906433	0.8958	316962593	271194097	0.8556	0.9924	10534854	0.0035	0.9965	0.9923	570284408	0.7771	0.7968	0.7735	0.6973	23.5
165	IAC_165	649352084	97402812600	636962558	87148765200	0.8947	318481279	277018854	0.8698	0.9952	16073061	0.0039	0.9961	0.9952	578719924	0.6983	0.709	0.6968	0.5834	26.2
158	AIS_158	649804262	97470639300	630351978	84693403129	0.8689	315175989	264321568	0.8387	0.9948	28185913	0.0032	0.9968	0.9893	558436032	0.7692	0.7943	0.7645	0.5375	26.2
207	IAC_207	650342024	97551303600	638097410	87407241125	0.896	319048705	274670717	0.8609	0.9958	12129792	0.0041	0.9959	0.9958	576306297	0.7136	0.7267	0.7116	0.6267	25.1
170	AIS_170	653032906	97954935900	639110460	86997518610	0.8881	319555230	265189882	0.8299	0.9946	44511619	0.0045	0.9955	0.9874	559073896	0.7688	0.7833	0.7659	0.4702	32.7
145	AIS_145	654947144	98242071600	642690996	87941326814	0.8952	321345498	277422259	0.8633	0.9941	14915899	0.0041	0.9959	0.994	565890833	0.7767	0.7912	0.7745	0.6659	26.6
43	IAC_43	655209234	98281385100	594666988	72588388576	0.7386	297333494	242504948	0.8156	0.9935	6842406	0.004	0.996	0.9898	512402383	0.7526	0.748	0.7524	0.6611	19.1
189	AIS_189	657047878	98557181700	644378744	88335340305	0.8963	322189372	279775951	0.8684	0.9934	9967403	0.0054	0.9946	0.9934	585681541	0.7846	0.817	0.7729	0.7165	22.3
150	IAC_150	657904944	98685741600	645352626	88379030992	0.8956	322676313	280948243	0.8707	0.9941	13083602	0.004	0.996	0.9938	587945991	0.7437	0.7572	0.7417	0.6441	26
48	MIA_48	658181048	98727157200	583722288	66520364365	0.6738	291861144	225698002	0.7733	0.9923	3546083	0.0044	0.9956	0.988	489889625	0.7437	0.7305	0.7441	0.6793	17.1
172	IAC_172	659830584	98974587600	647862990	88842180070	0.8976	323931495	282428083	0.8719	0.994	12418200	0.0042	0.9958	0.994	589501370	0.7704	0.7917	0.7659	0.6859	24.8
180	MIA_180	660409914	99061487100	637263362	85108654141	0.8592	318631681	265045765	0.8318	0.9944	12102538	0.0036	0.9964	0.9892	558865600	0.7546	0.7655	0.7535	0.6564	24.6
228	CTL_228	661652666	99247899900	646630914	88399905446	0.8907	323315457	279647729	0.8649	0.9926	13525415	0.004	0.996	0.9926	585868208	0.7731	0.7869	0.7713	0.6754	26.2
211	AIS_211	665263472	99789520800	653511838	89533505129	0.8972	326755919	283078071	0.8663	0.9936	11203842	0.0041	0.9959	0.9935	592589975	0.7724	0.7862	0.7706	0.6924	25.7
154	CTL_154	669094250	100364137500	656393500	89874955595	0.8955	328196750	283586833	0.8641	0.9945	15949861	0.004	0.996	0.9945	593517765	0.7687	0.781	0.7671	0.6543	27.2
222	MIA_222	669598082	100439712300	654148762	88818508503	0.8843	327074381	269615336	0.8243	0.9949	65777725	0.003	0.997	0.9889	568853090	0.773	0.7922	0.7683	0.383	37.6
38	MIA_38	669885194	100482779100	654067516	89174331417	0.8875	327033758	292425549	0.8942	0.995	7304106	0.0022	0.9978	0.9923	607196238	0.7684	0.7622	0.7669	0.687	20.8
181	CTL_181	670613784	100592067600	657474428	90076532159	0.8955	328737214	286457647	0.8714	0.9946	13648127	0.0038	0.9962	0.9947	598310281	0.75	0.7604	0.7487	0.6544	26.9
45	MIA_45	671001748	100650262200	544570352	58911874100	0.5853	272285176	199176549	0.7315	0.9919	3410266	0.0052	0.9948	0.9893	436064075	0.7396	0.7224	0.7405	0.664	15.8
136	AIS_136	677324902	101598735300	664813276	91050451394	0.8962	332406638	289136824	0.8698	0.9939	14831782	0.0043	0.9957	0.9937	604231683	0.7707	0.7828	0.7692	0.6654	27.5
85	IAC_85	680240634	102036095100	646780070	82797583376	0.8115	323390035	262034370	0.8103	0.9951	6820452	0.0053	0.9947	0.9948	548084141	0.7454	0.7486	0.7448	0.6753	23.2
230	MIA_230	681700294	102255044100	660404936	89067965597	0.871	330202468	281242372	0.8517	0.9935	7126777	0.0037	0.9963	0.9877	592051811	0.7665	0.7795	0.765	0.717	25.2
160	MIA_160	682460412	102369061800	666590250	90936518550	0.8883	333295125	258574872	0.7758	0.9948	31994439	0.0072	0.9928	0.9899	544904049	0.776	0.7972	0.7718	0.5315	27.9
41	CTL_41	685302858	102795428700	644914246	84407261393	0.8211	322457123	266834268	0.8275	0.9946	14736971	0.0044	0.9956	0.9941	556483360	0.7653	0.7709	0.7644	0.6421	25.1
59	CTL_59	685810070	102871510500	494598280	53463934223	0.5197	247299140	172746767	0.6985	0.9919	5126281	0.0052	0.9948	0.9868	373519608	0.7339	0.7073	0.736	0.6336	14.1
33	AIS_33	688090560	103213584000	672086382	91117431507	0.8828	336043191	298137452	0.8872	0.9941	7744580	0.0026	0.9975	0.9911	619277844	0.7648	0.77	0.7626	0.6885	23.4
182	AIS_182	688603754	103290563100	667896774	89874737131	0.8701	333948387	280963751	0.8413	0.9941	11208683	0.0034	0.9966	0.9904	592174100	0.761	0.7701	0.7602	0.6751	26
30	MIA_30	690255768	103538365200	674259340	91718066356	0.8858	337129670	296631071	0.8799	0.9942	7243923	0.0027	0.9974	0.9909	617132823	0.7638	0.7718	0.7615	0.6953	23.5
58	CTL_58	694580394	104187059100	638485444	78324306870	0.7518	319242722	258822082	0.8107	0.9921	8108344	0.0045	0.9955	0.9889	544594092	0.7354	0.7299	0.7355	0.6402	20.8
164	AIS_164	694886898	104233034700	677213986	91965572182	0.8823	338606993	282189883	0.8334	0.9943	52825334	0.0034	0.9966	0.9894	594587367	0.7723	0.7889	0.7697	0.4586	36.6
139	AIS_139	695032480	104254872000	682271024	92779578412	0.8899	341135512	287869686	0.8439	0.994	25087095	0.0043	0.9957	0.9882	606796941	0.7591	0.7707	0.7576	0.5887	30.7
290	CTL_290	699235238	104885285700	684829190	93867370347	0.895	342414595	290782799	0.8492	0.9984	4141230	0.018	0.982	0.9955	607289133	0.7478	0.761	0.7455	0.7228	23.9
141	CTL_141	703550516	105532577400	689230416	93687170032	0.8878	344615208	290845815	0.844	0.9941	21243114	0.0035	0.9965	0.9897	613450545	0.7576	0.7742	0.7552	0.6058	28.5
178	CTL_178	705132700	105769905000	682501834	91404605624	0.8642	341250917	285827856	0.8376	0.9944	14939488	0.0035	0.9965	0.9887	602275688	0.7708	0.7808	0.7697	0.6552	26.9
71	MIA_71	705147984	105772197600	664828680	86868718988	0.8213	332414340	267504435	0.8047	0.995	11338061	0.0228	0.9772	0.9923	558051902	0.765	0.771	0.7642	0.6706	25.1
10	CTL_10	705691434	105853715100	686409448	92707474795	0.8758	343204724	298050257	0.8684	0.9953	11281952	0.0027	0.9974	0.9897	621522080	0.7511	0.7607	0.7493	0.664	26.6
24	AIS_24	708814356	106322153400	690971914	93775364945	0.882	345485957	302098024	0.8744	0.9946	8805586	0.0028	0.9972	0.9916	629675997	0.7636	0.7765	0.7613	0.6952	25.1
174	CTL_174	711082234	106662335100	698419874	95653946526	0.8968	349209937	302301091	0.8657	0.9944	11497824	0.0039	0.9961	0.9942	632220996	0.7685	0.7806	0.7669	0.6922	27.5
4	CTL_4	711402838	106710425700	693163902	93977976917	0.8807	346581951	303597589	0.876	0.995	9406059	0.0025	0.9976	0.9915	632438793	0.7447	0.7488	0.7439	0.6648	26.2
81	MIA_81	714858274	107228741100	674982366	86203283074	0.8039	337491183	276944954	0.8206	0.9935	11808336	0.0038	0.9962	0.9894	579541824	0.7574	0.758	0.7569	0.6418	23.4
15	MIA_15	715849022	107377353300	696447736	94768514280	0.8826	348223868	298736421	0.8579	0.9939	7255874	0.0038	0.9962	0.9938	624770100	0.7679	0.783	0.7655	0.7237	25.1
233	MIA_233	716540530	107481079500	702340858	96092302039	0.894	351170429	301671760	0.8591	0.9928	15795635	0.004	0.996	0.9927	630540682	0.7708	0.7872	0.7683	0.6676	27.7
51	MIA_51	718818828	107822824200	662053972	81459819612	0.7555	331026986	273537720	0.8263	0.9926	5784883	0.0042	0.9958	0.9893	574823881	0.7515	0.7296	0.7534	0.6599	19.7
16	CTL_16	724859246	108728886900	703957498	95737965057	0.8805	351978749	299417360	0.8507	0.9937	5863982	0.004	0.996	0.9937	627389054	0.7538	0.7652	0.752	0.7186	25.9
175	AIS_175	725281146	108792171900	702760476	94739694067	0.8708	351380238	295547058	0.8411	0.9943	19188316	0.0037	0.9963	0.9885	623204269	0.7648	0.7785	0.7633	0.6233	27.8
60	IAC_60	726179862	108926979300	693088296	90315467103	0.8291	346544148	283258761	0.8174	0.9953	13664400	0.0052	0.9948	0.995	590662230	0.7234	0.7276	0.7229	0.6205	27.1
142	IAC_142	727158604	109073790600	713781506	97795850381	0.8966	356890753	311114936	0.8717	0.9939	17911188	0.004	0.9961	0.9936	649341959	0.7685	0.7773	0.7674	0.6477	30.2
76	MIA_76	732220890	109833133500	659172276	78681499214	0.7164	329586138	240897179	0.7309	0.9946	6115139	0.0063	0.9937	0.9942	506189680	0.7522	0.755	0.7515	0.6849	21.6
225	CTL_225	735038018	110255702700	709067344	94606793239	0.8581	354533672	301143467	0.8494	0.9937	4722613	0.0038	0.9962	0.989	632844937	0.7526	0.7622	0.7517	0.7256	26.1
84	IAC_84	735264210	110289631500	704167890	90775642015	0.8231	352083945	283145560	0.8042	0.9951	7677781	0.0057	0.9943	0.9946	590621679	0.7662	0.77	0.7655	0.6962	25.4
73	CTL_73	736720322	110508048300	687485028	84322184482	0.763	343742514	281832048	0.8199	0.9931	6386235	0.0045	0.9955	0.9905	594808543	0.7641	0.7592	0.7639	0.6855	20.8
8	AIS_8	739559454	110933918100	719384180	97535168714	0.8792	359692090	315939236	0.8784	0.9953	6658093	0.0026	0.9974	0.9927	657865199	0.7606	0.7683	0.7593	0.7061	26.2
105	AIS_105	742106800	111316000000	720579394	97843539587	0.879	360289697	308087773	0.8551	0.9932	24068193	0.0028	0.9972	0.9893	650875688	0.7627	0.7712	0.7613	0.6026	33.1
218	AIS_218	743866138	111579920700	727367164	99714901409	0.8937	363683582	315070791	0.8663	0.9924	5677027	0.0071	0.9929	0.9922	659913288	0.794	0.8233	0.7766	0.7681	23
135	AIS_135	747204506	112080675900	728882602	99000844471	0.8833	364441301	306882220	0.8421	0.9942	29212416	0.0047	0.9953	0.9887	646108231	0.7747	0.7857	0.7735	0.5801	32.1
3	AIS_3	747448594	112117289100	728307886	98952832330	0.8826	364153943	319602661	0.8777	0.9951	7294809	0.0025	0.9975	0.9918	666958754	0.767	0.7794	0.7649	0.7127	26.3
210	MIA_210	749464128	112419619200	728176188	99002607653	0.8807	364088094	311078651	0.8544	0.9933	8125963	0.0034	0.9966	0.9872	655034656	0.7643	0.7805	0.7618	0.7111	27.5
31	MIA_31	753375012	113006251800	734526594	100439784383	0.8888	367263297	315877130	0.8601	0.9938	4527339	0.0039	0.9961	0.9937	660834096	0.776	0.7862	0.7746	0.7516	26.4
23	IAC_23	759762430	113964364500	741211158	101226869291	0.8882	370605579	318755217	0.8601	0.994	6041328	0.0039	0.9961	0.9941	668074331	0.7392	0.7502	0.7373	0.7013	28.3
213	AIS_213	763527072	114529060800	750230988	101768144981	0.8886	375115494	311312419	0.8299	0.9937	17501570	0.0036	0.9964	0.988	656466156	0.766	0.7771	0.7647	0.6431	29.1
221	MIA_221	767159438	115073915700	750925676	102712451199	0.8926	375462838	325038018	0.8657	0.9927	17128510	0.0038	0.9962	0.9924	680935334	0.7744	0.7852	0.773	0.6676	30.9
72	CTL_72	767235984	115085397600	709540470	86482787641	0.7515	354770235	288350877	0.8128	0.9925	10181900	0.0041	0.9959	0.9895	607078606	0.7568	0.7564	0.7564	0.6521	22.1
151	AIS_151	768012498	115201874700	748668522	101678151166	0.8826	374334261	316409051	0.8453	0.9953	31567858	0.0029	0.9971	0.9901	666723154	0.7646	0.7773	0.763	0.5611	32.9
13	MIA_13	768325810	115248871500	745747950	101595807381	0.8815	372873975	318973197	0.8555	0.9936	8937180	0.0041	0.9959	0.9934	667844565	0.7759	0.7875	0.774	0.7203	28
92	AIS_92	769125796	115368869400	621660252	71441411223	0.6192	310830126	238575727	0.7675	0.9932	5748302	0.005	0.995	0.9895	511448258	0.7574	0.7423	0.7582	0.6641	18.6
6	MIA_6	774206820	116131023000	753820680	102250242225	0.8805	376910340	330723771	0.8775	0.9952	5789921	0.0024	0.9976	0.9928	689348617	0.76	0.7667	0.7586	0.7101	26.7
32	AIS_32	780341076	117051161400	760681526	103912492356	0.8878	380340763	324394519	0.8529	0.9937	7396248	0.0043	0.9957	0.9936	679399663	0.7723	0.7894	0.7694	0.7367	27.6
14	MIA_14	781461530	117219229500	760639722	103747246064	0.8851	380319861	325149027	0.8549	0.9936	5345260	0.004	0.996	0.9933	681290512	0.7712	0.7814	0.7696	0.7432	28.3
67	AIS_67	782622162	117393324300	736798414	91776750733	0.7818	368399207	297683997	0.8081	0.9927	8659723	0.0039	0.9961	0.9897	624555218	0.7605	0.7528	0.7607	0.6607	23.7
54	IAC_54	782754194	117413129100	731675684	96166036370	0.819	365837842	304639901	0.8327	0.9953	13060904	0.0056	0.9944	0.9952	635328599	0.6948	0.6982	0.6943	0.6051	28.5
37	IAC_37	783171064	117475659600	763935102	104536967577	0.8899	381967551	328046970	0.8588	0.9933	4280314	0.0039	0.9961	0.9932	687320028	0.7126	0.7202	0.7114	0.6831	29.1
65	IAC_65	784457414	117668612100	661578364	79333879086	0.6742	330789182	241604676	0.7304	0.9951	9159887	0.006	0.994	0.9946	507400686	0.7581	0.7628	0.7571	0.6717	21.7
133	CTL_133	787353410	118103011500	773134420	105116409702	0.89	386567210	322687679	0.8348	0.9943	57327026	0.005	0.995	0.9866	680017846	0.7492	0.7608	0.7472	0.4501	41.1
75	MIA_75	787608028	118141204200	739722796	95241860586	0.8062	369861398	308254973	0.8334	0.9938	12856662	0.0035	0.9965	0.9905	645649573	0.7689	0.7727	0.768	0.6538	25.5
74	CTL_74	788710818	118306622700	751525764	99431852398	0.8405	375762882	312397841	0.8314	0.9955	18616587	0.0045	0.9955	0.9954	652495394	0.725	0.7298	0.7245	0.6016	30.5
113	IAC_113	789047038	118357000000	768706852	104909000000	0.8864	384353426	326862785	0.8504	0.9937	12604818	0.0033	0.9967	0.9934	690554053	0.7189	0.7329	0.7165	0.6495	29
61	AIS_61	789775866	118466379900	665816376	72104295731	0.6087	332908188	231231298	0.6946	0.9918	4994148	0.0055	0.9945	0.9889	498432853	0.7522	0.7416	0.7524	0.6694	18.8
183	CTL_183	793947068	119092060200	779075334	106786925699	0.8967	389537667	338087907	0.8679	0.995	12792865	0.0041	0.9959	0.995	707831000	0.7607	0.7706	0.7594	0.6839	30.8
208	IAC_208	803123196	120468479400	787870998	107930579237	0.8959	393935499	343079844	0.8709	0.9933	16107238	0.0039	0.9961	0.9932	718359112	0.6957	0.7069	0.6941	0.6047	31.4
69	MIA_69	804034362	120605154300	764365558	101038535808	0.8378	382182779	316608529	0.8284	0.9951	13798976	0.0055	0.9946	0.9947	661037338	0.7707	0.7763	0.7699	0.6733	29.5
26	AIS_26	812573848	121886077200	792868732	108598486590	0.891	396434366	338518613	0.8539	0.9938	5463076	0.0044	0.9956	0.9936	701465712	0.7768	0.7875	0.7751	0.751	29.1
63	IAC_63	823172130	123475819500	733805278	87549056661	0.709	366902639	274223266	0.7474	0.9952	4664520	0.0061	0.9939	0.9945	578152388	0.7583	0.7622	0.7577	0.7112	23.8
27	MIA_27	834290968	125143645200	814937448	111101305098	0.8878	407468724	363357353	0.8917	0.9942	6718195	0.0023	0.9977	0.9919	754355812	0.7685	0.7676	0.7676	0.7041	27.4
235	IAC_235	837275638	125591345700	815785378	110772979139	0.882	407892689	339541243	0.8324	0.9952	35967954	0.0035	0.9966	0.9864	715573417	0.7484	0.7547	0.7475	0.5391	36.7
40	MIA_40	837696296	125654444400	817678574	111941540767	0.8909	408839287	347995997	0.8512	0.9934	4260300	0.0045	0.9956	0.9933	731119086	0.7747	0.7826	0.7735	0.7554	31.2
9	AIS_9	841991938	126298790700	818141052	111708788132	0.8845	409070526	348790429	0.8526	0.994	5755003	0.0043	0.9957	0.9938	732475802	0.7725	0.7883	0.7697	0.7534	29.7
55	MIA_55	847009924	127051488600	791893036	102710062448	0.8084	395946518	323020827	0.8158	0.9947	14383740	0.0053	0.9947	0.9942	675013995	0.7609	0.7649	0.7602	0.6587	30.4
64	CTL_64	853959564	128093934600	792322692	105401005340	0.8228	396161346	332234759	0.8386	0.9952	15229704	0.0053	0.9947	0.9947	693397100	0.7481	0.7527	0.7475	0.6464	31
131	MIA_131	856016898	128402534700	826857294	110676616049	0.862	413428647	347606476	0.8408	0.9943	27278348	0.0034	0.9966	0.9892	733514242	0.7475	0.7593	0.7462	0.5798	33.4
25	MIA_25	875018838	131252825700	854482004	116260505853	0.8858	427241002	377522994	0.8836	0.9949	8816141	0.0024	0.9976	0.9924	785840446	0.7713	0.7789	0.7701	0.7115	30.3
70	IAC_70	875331328	131299699200	816765568	108312638849	0.8249	408382784	344023045	0.8424	0.9954	11741904	0.0063	0.9938	0.9948	716181269	0.7136	0.7168	0.7133	0.6337	30.9
34	MIA_34	917161658	137574248700	894951008	122606915672	0.8912	447475504	381387654	0.8523	0.9928	9028779	0.0044	0.9956	0.9927	797932879	0.7645	0.7729	0.7633	0.7192	31.8
153	AIS_153	922169396	138325409400	893080348	119946665525	0.8671	446540174	372173809	0.8335	0.995	30804189	0.0036	0.9964	0.9897	785313553	0.7574	0.7639	0.7567	0.5865	37.7
134	IAC_134	955563104	143334465600	907108976	118618145938	0.8276	453554488	375318235	0.8275	0.9943	25757642	0.0024	0.9976	0.9885	795048669	0.7075	0.7114	0.7071	0.5647	36.4
5	MIA_5	966373004	144955950600	940838582	128144764074	0.884	470419291	402170088	0.8549	0.994	6742453	0.0038	0.9962	0.9938	845823311	0.7654	0.7715	0.7644	0.7364	35.8
56	IAC_56	1052393250	157858987500	945742092	123723841633	0.7838	472871046	394047346	0.8333	0.9951	17741938	0.0054	0.9946	0.9948	822742550	0.7559	0.7587	0.7556	0.654	35.6
47	CTL_47	1375650738	206347610700	1006596550	104840326581	0.5081	503298275	349495805	0.6944	0.9918	6660709	0.0056	0.9944	0.9867	771934430	0.7591	0.7556	0.7593	0.6807	26.9
318	IAC_318	597543538	89631530700	578960150	78565335804	0.8765	289480075	247797746	0.856	0.9942	5279604	0.0056	0.9944	0.9938	519872394	0.6742	0.688	0.6699	0.6187	20.3845
319	IAC_319	684906286	102735942900	670087906	90721512050	0.8831	335043953	285501947	0.8521	0.9937	5170579	0.0032	0.9968	0.9938	599883822	0.5139	0.5195	0.513	0.4779	23.9203
320	IAC_320	658038552	98705782800	642177228	86660167614	0.878	321088614	273168124	0.8508	0.9936	6112173	0.0032	0.9968	0.9929	574817196	0.7434	0.7549	0.7417	0.6996	23.521
321	IAC_321	781402782	117210417300	759790556	103476545531	0.8828	379895278	325475524	0.8568	0.9942	5685081	0.0035	0.9966	0.9937	682833229	0.7617	0.7732	0.76	0.7305	27.2817
312	IAC_312	603610560	90541584000	582771376	78842163403	0.8708	291385688	247475704	0.8493	0.9939	5229881	0.0055	0.9945	0.9934	520828593	0.6989	0.7101	0.6969	0.6496	21.493
313	IAC_313	617123252	92568487800	594266594	80249484213	0.8669	297133297	253492290	0.8531	0.9939	5012613	0.0036	0.9965	0.9936	533513642	0.7675	0.7841	0.765	0.7282	20.4841
314	IAC_314	590703416	88605512400	577300132	79061384417	0.8923	288650066	247806125	0.8585	0.9939	4893549	0.0031	0.9969	0.994	519814337	0.6723	0.6832	0.6711	0.6292	22.0049
315	IAC_315	746020718	111903107700	721290882	97572404169	0.8719	360645441	306840236	0.8508	0.9934	6315509	0.0035	0.9965	0.9934	645209283	0.7359	0.7473	0.7343	0.6968	25.3223
316	IAC_316	611879574	91781936100	590580390	79795693055	0.8694	295290195	251865357	0.8529	0.9936	4681115	0.0032	0.9969	0.993	529460732	0.7678	0.7815	0.7656	0.7292	21.0666
317	IAC_317	721370098	108205514700	695603046	94063116425	0.8693	347801523	298679476	0.8588	0.9935	5163131	0.0033	0.9967	0.9935	627443073	0.7184	0.7301	0.7164	0.6877	24.4974
