# Supplementary material for: Epigenetic-mediated positive feedback loop facilitates the progression of lung adenocarcinoma
Source: iScience. 2025 Aug 26;28(10):113339. doi: 10.1016/j.isci.2025.113339 (PMC12475578; doi:10.1016/j.isci.2025.113339)
Supplement: Table S5. DMCs identified in LUAD samples, related to Figure 2A — (A) DMCs in the AIS vs. the CTL group. (B) DMCs in MIA vs. CTL group. (C) DMCs in IAC vs. CTL group. (D) Statistics of hyper and hypo DMCs in each group. [file mmc4.xls]

## Sheet: Table S5a
Table S5a. DMCs identified in AIS vs. CTL samples in LUAD
chrom	start	end	diff	p-value	class
chr1	38890	38892	0.318	3.93e-05	Hyper
chr1	39777	39779	-0.281	4.33e-05	Hypo
chr1	51826	51828	0.202	2.86e-31	Hyper
chr1	171784	171786	0.247	0.0182	Hyper
chr1	175654	175656	0.211	0.0137	Hyper
chr1	369710	369712	0.224	0.0128	Hyper
chr1	442764	442766	0.301	0.0119	Hyper
chr1	462136	462138	0.318	0.000152	Hyper
chr1	462799	462801	0.316	0.00271	Hyper
chr1	607061	607063	0.253	7.61e-07	Hyper
chr1	623043	623045	-0.232	0.00934	Hypo
chr1	631138	631140	0.315	1.31e-75	Hyper
chr1	631141	631143	0.315	3.9e-75	Hyper
chr1	631184	631186	0.375	1.54e-109	Hyper
chr1	631189	631191	0.406	2.31e-126	Hyper
chr1	631222	631224	0.342	2.82e-85	Hyper
chr1	631237	631239	0.357	1.83e-85	Hyper
chr1	631243	631245	0.361	5.1e-85	Hyper
chr1	632588	632590	-0.519	5.06e-67	Hypo
chr1	632597	632599	-0.532	7.71e-73	Hypo
chr1	632632	632634	-0.229	1e-28	Hypo
chr1	632769	632771	-0.382	1.23e-82	Hypo
chr1	632875	632877	-0.204	4.63e-27	Hypo
chr1	640195	640197	0.29	0.000432	Hyper
chr1	642815	642817	0.346	0.00217	Hyper
chr1	675850	675852	0.363	0.000357	Hyper
chr1	699235	699237	-0.243	0.00776	Hypo
chr1	927949	927951	-0.201	9.59e-17	Hypo
chr1	934314	934316	-0.266	0.000471	Hypo
chr1	934441	934443	0.315	0.00699	Hyper
chr1	977085	977087	-0.286	0.000557	Hypo
chr1	996472	996474	0.213	0.000167	Hyper
chr1	996689	996691	0.315	2.05e-06	Hyper
chr1	997492	997494	0.225	4.64e-16	Hyper
chr1	997590	997592	0.306	5.37e-15	Hyper
chr1	997625	997627	0.256	2.07e-10	Hyper
chr1	997664	997666	0.227	1.22e-08	Hyper
chr1	1008587	1008589	-0.23	3.54e-21	Hypo
chr1	1017046	1017048	-0.256	1.36e-19	Hypo
chr1	1023773	1023775	-0.304	1.56e-29	Hypo
chr1	1023849	1023851	-0.236	4.6e-21	Hypo
chr1	1024960	1024962	-0.208	2.51e-12	Hypo
chr1	1024968	1024970	-0.226	3.11e-14	Hypo
chr1	1024972	1024974	-0.245	7.38e-16	Hypo
chr1	1024981	1024983	-0.248	3.46e-16	Hypo
chr1	1025095	1025097	-0.21	5.17e-12	Hypo
chr1	1025104	1025106	-0.213	1.87e-12	Hypo
chr1	1039830	1039832	0.229	1.05e-10	Hyper
chr1	1049885	1049887	-0.207	1.86e-06	Hypo
chr1	1054899	1054901	-0.208	1.7e-16	Hypo
chr1	1078020	1078022	0.202	0.00107	Hyper
chr1	1140351	1140353	0.227	0.000287	Hyper
chr1	1209193	1209195	0.214	9.39e-17	Hyper
chr1	1209220	1209222	0.224	7e-18	Hyper
chr1	1209245	1209247	0.206	3.64e-17	Hyper
chr1	1282705	1282707	0.215	4.7e-22	Hyper
chr1	1430685	1430687	-0.201	5.77e-17	Hypo
chr1	1629074	1629076	0.253	5.38e-19	Hyper
chr1	1629209	1629211	0.201	8.26e-12	Hyper
chr1	1629821	1629823	0.257	9.28e-10	Hyper
chr1	1629870	1629872	0.207	1.11e-07	Hyper
chr1	1630537	1630539	0.205	5.4e-16	Hyper
chr1	1630546	1630548	0.215	5.48e-17	Hyper
chr1	1678068	1678070	0.226	1.09e-18	Hyper
chr1	1678115	1678117	0.203	3.58e-16	Hyper
chr1	1695848	1695850	0.213	5.28e-06	Hyper
chr1	1700789	1700791	0.214	0.0476	Hyper
chr1	1701375	1701377	-0.278	0.00374	Hypo
chr1	1873458	1873460	-0.223	3.43e-29	Hypo
chr1	1935474	1935476	-0.241	5.18e-34	Hypo
chr1	2272217	2272219	-0.212	4.31e-18	Hypo
chr1	2353973	2353975	0.22	9.96e-15	Hyper
chr1	2359450	2359452	0.203	7.05e-17	Hyper
chr1	2361725	2361727	0.203	8.77e-17	Hyper
chr1	2679265	2679267	-0.306	0.00181	Hypo
chr1	2697944	2697946	-0.392	4.81e-05	Hypo
chr1	2866377	2866379	-0.207	1.15e-19	Hypo
chr1	2866412	2866414	-0.256	4.78e-25	Hypo
chr1	2866427	2866429	-0.203	4.83e-17	Hypo
chr1	2866489	2866491	-0.201	4.07e-16	Hypo
chr1	2866503	2866505	-0.203	6.99e-17	Hypo
chr1	2869006	2869008	0.221	9.69e-11	Hyper
chr1	2969777	2969779	0.21	8.6e-19	Hyper
chr1	2969795	2969797	0.22	2.79e-19	Hyper
chr1	3186784	3186786	-0.217	2.01e-23	Hypo
chr1	3238184	3238186	-0.215	3.78e-15	Hypo
chr1	3372519	3372521	0.203	4.68e-20	Hyper
chr1	3475233	3475235	-0.417	0.00216	Hypo
chr1	3538803	3538805	0.26	1.64e-20	Hyper
chr1	3590253	3590255	-0.203	3.7e-18	Hypo
chr1	3590308	3590310	-0.226	2.5e-20	Hypo
chr1	3590436	3590438	-0.219	5.64e-16	Hypo
chr1	3891144	3891146	0.205	1.95e-28	Hyper
chr1	4004043	4004045	-0.204	4.03e-16	Hypo
chr1	4308890	4308892	0.222	1.45e-15	Hyper
chr1	4665523	4665525	0.21	1.71e-19	Hyper
chr1	5740361	5740363	0.221	8.06e-24	Hyper
chr1	6026583	6026585	0.225	2.19e-23	Hyper
chr1	6026591	6026593	0.211	3.32e-21	Hyper
chr1	6026925	6026927	0.226	3.2e-16	Hyper
chr1	6212852	6212854	0.256	1.3e-31	Hyper
chr1	6354368	6354370	-0.216	3.02e-18	Hypo
chr1	6354394	6354396	-0.216	2.31e-20	Hypo
chr1	6509552	6509554	0.206	3.71e-16	Hyper
chr1	6510758	6510760	0.305	0.00169	Hyper
chr1	6764855	6764857	0.27	9.66e-22	Hyper
chr1	7573737	7573739	-0.231	9.38e-20	Hypo
chr1	7574640	7574642	-0.222	7.06e-31	Hypo
chr1	8318614	8318616	0.245	4.71e-22	Hyper
chr1	8343505	8343507	-0.203	2.49e-22	Hypo
chr1	8427798	8427800	0.207	3.93e-23	Hyper
chr1	8526503	8526505	-0.224	5e-04	Hypo
chr1	8970926	8970928	0.21	4.68e-22	Hyper
chr1	8970992	8970994	0.212	9.53e-23	Hyper
chr1	8986947	8986949	0.201	5.81e-19	Hyper
chr1	9078262	9078264	0.274	8.3e-38	Hyper
chr1	9426399	9426401	0.212	7.88e-26	Hyper
chr1	9426688	9426690	0.206	1.82e-25	Hyper
chr1	9426752	9426754	0.202	1.21e-23	Hyper
chr1	9626857	9626859	0.22	7.35e-19	Hyper
chr1	9654552	9654554	0.215	2.32e-17	Hyper
chr1	9654679	9654681	0.255	2.86e-28	Hyper
chr1	9654701	9654703	0.245	4.28e-26	Hyper
chr1	9654786	9654788	0.206	3.32e-21	Hyper
chr1	9654796	9654798	0.207	1.18e-20	Hyper
chr1	9655380	9655382	0.213	8.21e-15	Hyper
chr1	9690229	9690231	-0.243	1.84e-20	Hypo
chr1	9690249	9690251	-0.253	1.63e-20	Hypo
chr1	9690264	9690266	-0.243	1.3e-20	Hypo
chr1	9719273	9719275	0.203	2.86e-21	Hyper
chr1	9850764	9850766	0.203	1.41e-20	Hyper
chr1	10664177	10664179	-0.243	2.23e-14	Hypo
chr1	10666462	10666464	-0.211	3.44e-15	Hypo
chr1	10669238	10669240	-0.206	1.55e-15	Hypo
chr1	10691158	10691160	-0.217	2.28e-13	Hypo
chr1	10706436	10706438	0.236	2.91e-13	Hyper
chr1	11338257	11338259	-0.227	1.04e-06	Hypo
chr1	11787805	11787807	-0.209	6.63e-21	Hypo
chr1	12143211	12143213	0.202	2.37e-18	Hyper
chr1	12143561	12143563	0.211	1.94e-26	Hyper
chr1	12210821	12210823	0.208	6.53e-23	Hyper
chr1	12876266	12876268	-0.336	0.00794	Hypo
chr1	13015187	13015189	0.45	0.000733	Hyper
chr1	13059442	13059444	0.281	0.00699	Hyper
chr1	13103667	13103669	-0.259	0.0152	Hypo
chr1	13209993	13209995	-0.491	0.000181	Hypo
chr1	13217629	13217631	0.209	0.0182	Hyper
chr1	13305164	13305166	-0.209	1.12e-05	Hypo
chr1	13363373	13363375	0.342	0.00606	Hyper
chr1	13487606	13487608	0.215	2.12e-21	Hyper
chr1	14181408	14181410	0.264	3.69e-41	Hyper
chr1	14181457	14181459	0.269	2.11e-39	Hyper
chr1	14181496	14181498	0.254	2.54e-33	Hyper
chr1	14181503	14181505	0.229	2.46e-28	Hyper
chr1	14778331	14778333	0.219	3.26e-15	Hyper
chr1	14778466	14778468	0.239	1.76e-25	Hyper
chr1	14778471	14778473	0.246	3.31e-27	Hyper
chr1	14778532	14778534	0.231	2.33e-27	Hyper
chr1	14945508	14945510	-0.209	4.34e-13	Hypo
chr1	14945794	14945796	-0.203	4.07e-24	Hypo
chr1	15338273	15338275	-0.205	2.29e-25	Hypo
chr1	15345966	15345968	0.205	2.97e-23	Hyper
chr1	15346010	15346012	0.204	6.83e-22	Hyper
chr1	15346015	15346017	0.218	7.53e-24	Hyper
chr1	15346034	15346036	0.232	1.55e-25	Hyper
chr1	15346046	15346048	0.205	1.06e-19	Hyper
chr1	15346109	15346111	0.212	1.36e-21	Hyper
chr1	15346136	15346138	0.203	5.32e-20	Hyper
chr1	15346146	15346148	0.238	2.69e-25	Hyper
chr1	15412377	15412379	0.226	4.94e-27	Hyper
chr1	15412413	15412415	0.238	7.66e-30	Hyper
chr1	15800717	15800719	-0.225	2.45e-22	Hypo
chr1	15836837	15836839	0.206	2.43e-18	Hyper
chr1	15952867	15952869	0.233	2.11e-30	Hyper
chr1	16070400	16070402	0.237	4.79e-30	Hyper
chr1	16152957	16152959	-0.226	6.55e-15	Hypo
chr1	16152959	16152961	-0.21	9.67e-14	Hypo
chr1	16152963	16152965	-0.224	1.84e-15	Hypo
chr1	16152965	16152967	-0.23	7.77e-16	Hypo
chr1	16376151	16376153	-0.207	1.14e-27	Hypo
chr1	16500642	16500644	0.203	1.06e-22	Hyper
chr1	16689765	16689767	-0.385	0.0022	Hypo
chr1	16742403	16742405	-0.238	0.0152	Hypo
chr1	16753416	16753418	-0.339	0.00385	Hypo
chr1	17314762	17314764	-0.289	3.65e-07	Hypo
chr1	17635843	17635845	0.205	2.49e-21	Hyper
chr1	17697724	17697726	0.208	5.84e-24	Hyper
chr1	18951550	18951552	0.205	9.48e-21	Hyper
chr1	19422608	19422610	0.257	2.38e-18	Hyper
chr1	20345607	20345609	0.222	1.9e-13	Hyper
chr1	20932963	20932965	0.206	1.07e-26	Hyper
chr1	21569092	21569094	0.205	7.14e-13	Hyper
chr1	21625039	21625041	-0.202	1.61e-19	Hypo
chr1	21768435	21768437	0.203	9.88e-24	Hyper
chr1	22262891	22262893	0.23	3.42e-22	Hyper
chr1	22399021	22399023	0.225	2.93e-23	Hyper
chr1	22485081	22485083	0.257	2.28e-32	Hyper
chr1	24481306	24481308	0.248	2.28e-27	Hyper
chr1	24535234	24535236	0.208	2.8e-24	Hyper
chr1	24955331	24955333	0.212	3.47e-21	Hyper
chr1	25034320	25034322	0.203	2.3e-19	Hyper
chr1	25364266	25364268	0.242	0.015	Hyper
chr1	25775293	25775295	0.206	3.1e-21	Hyper
chr1	26276238	26276240	0.207	9.88e-24	Hyper
chr1	26289801	26289803	0.222	2.87e-25	Hyper
chr1	26289813	26289815	0.218	5.65e-25	Hyper
chr1	26289819	26289821	0.22	4.53e-26	Hyper
chr1	26543235	26543237	0.212	3.26e-23	Hyper
chr1	26545803	26545805	0.254	5.18e-26	Hyper
chr1	26545822	26545824	0.274	2.13e-28	Hyper
chr1	26545833	26545835	0.265	9.4e-27	Hyper
chr1	26545845	26545847	0.266	3.04e-27	Hyper
chr1	26545854	26545856	0.243	6.24e-23	Hyper
chr1	26545882	26545884	0.227	1.24e-21	Hyper
chr1	26545897	26545899	0.248	2.44e-25	Hyper
chr1	26545919	26545921	0.222	6.51e-22	Hyper
chr1	26545924	26545926	0.222	6.01e-22	Hyper
chr1	26818618	26818620	-0.203	0.000552	Hypo
chr1	26818998	26819000	0.279	0.000152	Hyper
chr1	26833367	26833369	0.208	2.58e-23	Hyper
chr1	26833626	26833628	0.201	1.53e-25	Hyper
chr1	26833634	26833636	0.207	1.83e-27	Hyper
chr1	26833894	26833896	0.212	7.87e-21	Hyper
chr1	26833971	26833973	0.202	2.5e-21	Hyper
chr1	26833977	26833979	0.203	2.91e-21	Hyper
chr1	26834007	26834009	0.201	2.95e-21	Hyper
chr1	27002037	27002039	0.203	5.79e-26	Hyper
chr1	27342506	27342508	0.204	2.33e-20	Hyper
chr1	27357317	27357319	0.208	4.2e-20	Hyper
chr1	27357390	27357392	0.221	1.66e-21	Hyper
chr1	27360713	27360715	0.228	1.43e-17	Hyper
chr1	27360759	27360761	0.216	8.75e-17	Hyper
chr1	27360761	27360763	0.227	4.93e-18	Hyper
chr1	27360766	27360768	0.246	1.94e-20	Hyper
chr1	27360768	27360770	0.21	3.74e-16	Hyper
chr1	27360806	27360808	0.269	1.12e-24	Hyper
chr1	27360810	27360812	0.278	2.79e-25	Hyper
chr1	27360814	27360816	0.217	7.47e-17	Hyper
chr1	27360820	27360822	0.21	1.4e-16	Hyper
chr1	27361193	27361195	0.218	1.54e-15	Hyper
chr1	27618353	27618355	0.201	1.87e-24	Hyper
chr1	27618618	27618620	0.206	9.42e-29	Hyper
chr1	27618672	27618674	0.21	5.31e-27	Hyper
chr1	27623572	27623574	0.222	1.56e-19	Hyper
chr1	27873284	27873286	0.222	9.22e-22	Hyper
chr1	28875375	28875377	0.213	6.78e-26	Hyper
chr1	28983907	28983909	-0.202	7.26e-20	Hypo
chr1	29686275	29686277	0.228	4.91e-15	Hyper
chr1	29712068	29712070	0.201	1.25e-26	Hyper
chr1	30732505	30732507	0.224	3.8e-19	Hyper
chr1	30749975	30749977	0.269	6.13e-28	Hyper
chr1	30753857	30753859	0.211	9.17e-28	Hyper
chr1	30754717	30754719	0.213	2.3e-27	Hyper
chr1	30754731	30754733	0.22	2.73e-28	Hyper
chr1	30754757	30754759	0.208	3e-24	Hyper
chr1	30754863	30754865	0.204	1.22e-22	Hyper
chr1	30756627	30756629	0.205	1.39e-25	Hyper
chr1	30756815	30756817	0.206	2.85e-23	Hyper
chr1	30991479	30991481	0.236	3.13e-14	Hyper
chr1	31046609	31046611	0.214	2.39e-26	Hyper
chr1	31067850	31067852	0.221	3.95e-22	Hyper
chr1	31506079	31506081	0.212	5.16e-22	Hyper
chr1	31506150	31506152	0.251	5.72e-28	Hyper
chr1	31536168	31536170	0.201	1.03e-20	Hyper
chr1	31584087	31584089	-0.215	2e-19	Hypo
chr1	31584164	31584166	-0.212	2.31e-22	Hypo
chr1	32205256	32205258	-0.202	4.72e-20	Hypo
chr1	32251215	32251217	0.208	7.75e-16	Hyper
chr1	32917793	32917795	0.206	5.93e-23	Hyper
chr1	33461056	33461058	0.207	1.79e-23	Hyper
chr1	35563354	35563356	0.204	1.54e-18	Hyper
chr1	35574216	35574218	-0.213	2.56e-15	Hypo
chr1	35574220	35574222	-0.204	1.69e-14	Hypo
chr1	35574222	35574224	-0.231	2.77e-17	Hypo
chr1	38274658	38274660	0.208	0.00298	Hyper
chr1	39099217	39099219	-0.202	1.09e-18	Hypo
chr1	39190727	39190729	-0.216	1.32e-15	Hypo
chr1	39633073	39633075	-0.227	2.31e-10	Hypo
chr1	40242025	40242027	0.202	4.49e-25	Hyper
chr1	40385709	40385711	0.211	1.38e-24	Hyper
chr1	40393382	40393384	0.204	3.58e-21	Hyper
chr1	40841013	40841015	0.223	8.37e-27	Hyper
chr1	40842469	40842471	0.226	2.47e-15	Hyper
chr1	40902509	40902511	0.208	5.99e-24	Hyper
chr1	41496010	41496012	0.305	0.000102	Hyper
chr1	41547957	41547959	-0.233	2.24e-18	Hypo
chr1	42227438	42227440	0.226	7.95e-17	Hyper
chr1	42250285	42250287	0.212	3.09e-14	Hyper
chr1	43554741	43554743	0.225	5.06e-33	Hyper
chr1	43559588	43559590	-0.221	1.17e-20	Hypo
chr1	44501073	44501075	-0.233	1.29e-10	Hypo
chr1	44575732	44575734	0.241	3.53e-32	Hyper
chr1	46184261	46184263	0.206	4.91e-24	Hyper
chr1	46184390	46184392	0.23	8.1e-27	Hyper
chr1	47583307	47583309	0.223	1.25e-20	Hyper
chr1	48094280	48094282	0.201	1.27e-23	Hyper
chr1	48094326	48094328	0.202	2.4e-22	Hyper
chr1	48207711	48207713	0.247	1.18e-22	Hyper
chr1	48285207	48285209	-0.213	1.55e-24	Hypo
chr1	48382656	48382658	-0.215	0.00458	Hypo
chr1	48501638	48501640	0.294	1.32e-06	Hyper
chr1	51501502	51501504	0.227	1.92e-28	Hyper
chr1	51501563	51501565	0.209	4.66e-27	Hyper
chr1	51501570	51501572	0.205	3.23e-25	Hyper
chr1	51989837	51989839	-0.235	1.69e-10	Hypo
chr1	52637042	52637044	0.202	6.01e-23	Hyper
chr1	53490838	53490840	-0.206	3.36e-20	Hypo
chr1	53498944	53498946	0.213	8.75e-23	Hyper
chr1	54298798	54298800	-0.202	2.65e-25	Hypo
chr1	55393759	55393761	0.267	4.96e-40	Hyper
chr1	55440309	55440311	0.212	3.69e-25	Hyper
chr1	55966458	55966460	0.219	1.9e-20	Hyper
chr1	55966509	55966511	0.313	2.74e-36	Hyper
chr1	61895489	61895491	0.226	8.93e-11	Hyper
chr1	61986353	61986355	0.222	7.74e-27	Hyper
chr1	62160249	62160251	0.231	3.8e-26	Hyper
chr1	62273524	62273526	0.241	2.03e-21	Hyper
chr1	65066062	65066064	-0.207	1.51e-22	Hypo
chr1	65259985	65259987	0.202	8.56e-28	Hyper
chr1	66276221	66276223	0.208	4.97e-25	Hyper
chr1	67327246	67327248	0.234	1.79e-18	Hyper
chr1	67352893	67352895	0.258	2.6e-34	Hyper
chr1	67497214	67497216	0.221	2.89e-09	Hyper
chr1	67557861	67557863	0.204	1.08e-27	Hyper
chr1	68010790	68010792	-0.273	0.00138	Hypo
chr1	69468863	69468865	0.203	1.01e-22	Hyper
chr1	69895009	69895011	0.214	2.59e-43	Hyper
chr1	70999706	70999708	0.242	4.75e-28	Hyper
chr1	70999714	70999716	0.205	1.24e-20	Hyper
chr1	72306131	72306133	-0.209	0.000571	Hypo
chr1	74096619	74096621	-0.219	9.21e-15	Hypo
chr1	74111792	74111794	-0.266	0.000544	Hypo
chr1	75177601	75177603	0.219	4.3e-23	Hyper
chr1	75177613	75177615	0.242	2.19e-27	Hyper
chr1	75378098	75378100	0.334	3.24e-05	Hyper
chr1	75745545	75745547	0.239	3.07e-20	Hyper
chr1	76178759	76178761	-0.219	1.84e-26	Hypo
chr1	76839402	76839404	0.214	1.43e-09	Hyper
chr1	77048417	77048419	0.212	4.08e-26	Hyper
chr1	77869889	77869891	-0.234	0.00222	Hypo
chr1	78138928	78138930	0.216	1.55e-17	Hyper
chr1	78870338	78870340	0.224	6.22e-17	Hyper
chr1	78872250	78872252	0.236	2.03e-23	Hyper
chr1	81210576	81210578	-0.274	4.4e-05	Hypo
chr1	81478637	81478639	-0.209	8.39e-30	Hypo
chr1	82358936	82358938	-0.231	1.88e-17	Hypo
chr1	82670934	82670936	0.216	2.3e-17	Hyper
chr1	85335045	85335047	0.277	8.38e-32	Hyper
chr1	85335122	85335124	0.205	6.97e-17	Hyper
chr1	85522219	85522221	0.215	0.00458	Hyper
chr1	86298333	86298335	-0.202	7.36e-07	Hypo
chr1	87132489	87132491	0.237	6.05e-15	Hyper
chr1	91433828	91433830	-0.203	4.04e-17	Hypo
chr1	91451890	91451892	-0.21	6.09e-21	Hypo
chr1	91556270	91556272	0.209	3.43e-29	Hyper
chr1	91556289	91556291	0.222	6.59e-32	Hyper
chr1	91556326	91556328	0.245	2.21e-37	Hyper
chr1	92211014	92211016	0.202	4.47e-21	Hyper
chr1	92474318	92474320	0.234	1.3e-30	Hyper
chr1	92584373	92584375	0.218	6.39e-28	Hyper
chr1	92587126	92587128	0.572	6.32e-06	Hyper
chr1	92629771	92629773	0.329	7.38e-05	Hyper
chr1	92794712	92794714	0.481	7.08e-05	Hyper
chr1	92925721	92925723	-0.399	0.00103	Hypo
chr1	93339429	93339431	-0.285	0.00667	Hypo
chr1	94102234	94102236	0.201	1.74e-24	Hyper
chr1	94106210	94106212	0.205	5.32e-21	Hyper
chr1	94106229	94106231	0.207	2.87e-22	Hyper
chr1	94106442	94106444	0.21	1.15e-24	Hyper
chr1	94720726	94720728	0.219	1.15e-28	Hyper
chr1	95624173	95624175	0.219	6.82e-26	Hyper
chr1	97285281	97285283	0.225	3.64e-19	Hyper
chr1	98164719	98164721	0.209	2e-22	Hyper
chr1	100285497	100285499	0.438	3.22e-07	Hyper
chr1	101553741	101553743	0.453	0.00216	Hyper
chr1	103696671	103696673	0.377	0.00097	Hyper
chr1	103735924	103735926	0.327	0.00699	Hyper
chr1	104565160	104565162	0.203	7.05e-16	Hyper
chr1	107971027	107971029	0.208	1.27e-27	Hyper
chr1	108198604	108198606	-0.213	2.06e-34	Hypo
chr1	108377932	108377934	0.22	5.22e-06	Hyper
chr1	108420857	108420859	-0.327	0.00699	Hypo
chr1	108420865	108420867	-0.318	0.00466	Hypo
chr1	108442895	108442897	-0.205	0.0476	Hypo
chr1	109219604	109219606	-0.205	3.23e-29	Hypo
chr1	109340953	109340955	-0.238	9.24e-18	Hypo
chr1	110631500	110631502	0.201	1.02e-19	Hyper
chr1	111897437	111897439	0.26	8.06e-28	Hyper
chr1	111973504	111973506	0.205	6.26e-23	Hyper
chr1	113046721	113046723	0.213	2.29e-23	Hyper
chr1	113240519	113240521	-0.205	1.54e-22	Hypo
chr1	113257174	113257176	-0.21	0.00205	Hypo
chr1	113871689	113871691	0.215	2.59e-30	Hyper
chr1	113940755	113940757	0.239	3.35e-29	Hyper
chr1	113940781	113940783	0.217	9.33e-26	Hyper
chr1	113940892	113940894	0.225	2.82e-26	Hyper
chr1	115099528	115099530	0.252	4.07e-29	Hyper
chr1	115190151	115190153	0.229	2.25e-35	Hyper
chr1	115678387	115678389	-0.209	2.32e-18	Hypo
chr1	115712507	115712509	-0.209	1.81e-18	Hypo
chr1	116009948	116009950	0.211	2.33e-18	Hyper
chr1	120110080	120110082	-0.202	1.56e-06	Hypo
chr1	120227806	120227808	-0.269	0.00905	Hypo
chr1	120271840	120271842	-0.262	2.72e-06	Hypo
chr1	120274363	120274365	-0.261	0.00905	Hypo
chr1	120311861	120311863	0.295	0.00699	Hyper
chr1	120567741	120567743	-0.289	2.46e-05	Hypo
chr1	120625037	120625039	0.236	4.2e-08	Hyper
chr1	120655532	120655534	0.291	0.0286	Hyper
chr1	120692608	120692610	0.301	0.0119	Hyper
chr1	120742590	120742592	0.276	0.00455	Hyper
chr1	120774612	120774614	0.306	0.00126	Hyper
chr1	120799477	120799479	-0.217	0.00432	Hypo
chr1	121201805	121201807	-0.201	1.33e-26	Hypo
chr1	121251751	121251753	0.266	0.0049	Hyper
chr1	121349767	121349769	0.296	0.00452	Hyper
chr1	121349793	121349795	0.385	0.000201	Hyper
chr1	121356202	121356204	-0.251	0.00453	Hypo
chr1	121356234	121356236	-0.254	0.000912	Hypo
chr1	121621721	121621723	-0.212	0.0119	Hypo
chr1	121645819	121645821	0.224	0.000389	Hyper
chr1	121660245	121660247	0.306	3.88e-12	Hyper
chr1	121667464	121667466	0.44	0.000999	Hyper
chr1	121682961	121682963	0.259	0.021	Hyper
chr1	121683751	121683753	0.226	1.31e-05	Hyper
chr1	121688477	121688479	-0.288	5.57e-05	Hypo
chr1	121693411	121693413	-0.255	0.0152	Hypo
chr1	121701452	121701454	-0.287	0.000464	Hypo
chr1	121705919	121705921	-0.211	0.0256	Hypo
chr1	121709078	121709080	0.253	0.00135	Hyper
chr1	121785276	121785278	0.232	1.82e-13	Hyper
chr1	121786369	121786371	0.345	8.11e-06	Hyper
chr1	121804749	121804751	0.368	0.00476	Hyper
chr1	121820572	121820574	-0.209	0.00289	Hypo
chr1	121829612	121829614	0.244	3.08e-05	Hyper
chr1	121843994	121843996	0.25	1.25e-05	Hyper
chr1	121848334	121848336	0.206	1.35e-05	Hyper
chr1	121883568	121883570	0.482	3.97e-07	Hyper
chr1	121895294	121895296	0.361	5.07e-14	Hyper
chr1	121904931	121904933	0.207	0.00148	Hyper
chr1	121911327	121911329	0.271	0.0179	Hyper
chr1	121918741	121918743	0.213	0.000716	Hyper
chr1	121923793	121923795	0.209	0.00143	Hyper
chr1	122039256	122039258	-0.236	0.0114	Hypo
chr1	122046350	122046352	-0.213	3.66e-06	Hypo
chr1	122052459	122052461	-0.242	0.0152	Hypo
chr1	122056521	122056523	0.238	0.00762	Hyper
chr1	122060902	122060904	0.285	0.000328	Hyper
chr1	122069089	122069091	0.31	9.51e-12	Hyper
chr1	122090597	122090599	0.252	0.00552	Hyper
chr1	122095558	122095560	0.4	2.9e-08	Hyper
chr1	122100582	122100584	0.252	0.0108	Hyper
chr1	122117295	122117297	0.249	0.00361	Hyper
chr1	122206587	122206589	0.238	0.000727	Hyper
chr1	122214944	122214946	0.271	0.0179	Hyper
chr1	122215558	122215560	-0.211	0.000175	Hypo
chr1	122222819	122222821	0.255	0.0152	Hyper
chr1	122223451	122223453	-0.228	1.71e-06	Hypo
chr1	122238758	122238760	0.208	0.00278	Hyper
chr1	122239561	122239563	0.261	0.000388	Hyper
chr1	122268433	122268435	-0.369	3.31e-13	Hypo
chr1	122275294	122275296	0.262	0.00762	Hyper
chr1	122322341	122322343	0.293	3.2e-05	Hyper
chr1	122334847	122334849	-0.255	0.0152	Hypo
chr1	122344086	122344088	0.291	8.31e-07	Hyper
chr1	122355230	122355232	0.245	0.000255	Hyper
chr1	122410847	122410849	0.223	0.0123	Hyper
chr1	122443173	122443175	-0.288	0.00026	Hypo
chr1	122451782	122451784	0.266	5.39e-15	Hyper
chr1	122469385	122469387	0.205	0.0104	Hyper
chr1	122471645	122471647	0.431	2.71e-10	Hyper
chr1	122493042	122493044	-0.241	0.00712	Hypo
chr1	122578237	122578239	-0.24	0.0108	Hypo
chr1	122654231	122654233	0.231	0.0109	Hyper
chr1	122660711	122660713	-0.211	0.00212	Hypo
chr1	122708329	122708331	0.238	0.00303	Hyper
chr1	122769431	122769433	0.214	0.0476	Hyper
chr1	122810023	122810025	0.253	8.17e-05	Hyper
chr1	123078992	123078994	-0.206	7.38e-06	Hypo
chr1	123111490	123111492	0.229	1.06e-06	Hyper
chr1	123227347	123227349	0.257	0.00661	Hyper
chr1	123277512	123277514	-0.245	0.00453	Hypo
chr1	123284072	123284074	-0.21	0.00689	Hypo
chr1	123322767	123322769	0.257	0.000816	Hyper
chr1	123324847	123324849	0.234	7.33e-07	Hyper
chr1	123344111	123344113	0.221	0.00166	Hyper
chr1	123388561	123388563	0.215	0.000945	Hyper
chr1	123403648	123403650	0.221	6.26e-05	Hyper
chr1	123412734	123412736	0.203	1.19e-22	Hyper
chr1	123454153	123454155	0.212	0.0012	Hyper
chr1	123546338	123546340	0.301	7.44e-06	Hyper
chr1	123584037	123584039	0.252	3.15e-05	Hyper
chr1	123611160	123611162	-0.202	0.000417	Hypo
chr1	123702155	123702157	-0.215	0.00553	Hypo
chr1	123728791	123728793	-0.271	0.0179	Hypo
chr1	123776284	123776286	0.296	0.00452	Hyper
chr1	123887430	123887432	0.252	0.00114	Hyper
chr1	124158829	124158831	-0.306	0.00585	Hypo
chr1	124187103	124187105	-0.201	0.000129	Hypo
chr1	124366676	124366678	-0.261	0.00103	Hypo
chr1	124514401	124514403	-0.224	1.01e-10	Hypo
chr1	124535809	124535811	0.211	3.77e-06	Hyper
chr1	124538930	124538932	-0.252	0.00155	Hypo
chr1	124642857	124642859	-0.267	0.000402	Hypo
chr1	124658742	124658744	0.297	0.000289	Hyper
chr1	124699311	124699313	0.223	5.84e-07	Hyper
chr1	124855984	124855986	0.248	0.00633	Hyper
chr1	124869930	124869932	0.207	0.00387	Hyper
chr1	124881933	124881935	0.32	0.00337	Hyper
chr1	124882002	124882004	0.216	0.00905	Hyper
chr1	124899868	124899870	0.268	7.92e-07	Hyper
chr1	125087414	125087416	-0.227	1.29e-09	Hypo
chr1	143299779	143299781	-0.213	0.0152	Hypo
chr1	143302600	143302602	-0.244	0.00247	Hypo
chr1	143346969	143346971	-0.237	0.00153	Hypo
chr1	143426979	143426981	0.226	0.00142	Hyper
chr1	143488411	143488413	-0.283	0.000322	Hypo
chr1	143639102	143639104	-0.207	0.00295	Hypo
chr1	143767379	143767381	0.204	0.00752	Hyper
chr1	143784679	143784681	-0.206	3.03e-05	Hypo
chr1	143969838	143969840	0.26	0.000684	Hyper
chr1	144010372	144010374	0.377	0.00097	Hyper
chr1	144016073	144016075	0.393	0.00303	Hyper
chr1	144026291	144026293	0.255	4.12e-10	Hyper
chr1	144073495	144073497	0.201	0.00386	Hyper
chr1	144087660	144087662	-0.201	0.0067	Hypo
chr1	144090410	144090412	0.248	0.000196	Hyper
chr1	144184469	144184471	-0.251	0.00281	Hypo
chr1	144200148	144200150	-0.286	0.00339	Hypo
chr1	144208314	144208316	0.271	0.0179	Hyper
chr1	144252027	144252029	0.445	0.000116	Hyper
chr1	144323885	144323887	0.211	0.021	Hyper
chr1	144473509	144473511	0.257	0.00966	Hyper
chr1	144473615	144473617	0.227	0.00334	Hyper
chr1	144643325	144643327	-0.451	1.13e-08	Hypo
chr1	144658785	144658787	-0.291	0.0286	Hypo
chr1	144676289	144676291	0.368	0.00476	Hyper
chr1	144718671	144718673	0.207	2.11e-07	Hyper
chr1	144779782	144779784	0.214	0.0476	Hyper
chr1	144779800	144779802	0.452	0.000411	Hyper
chr1	144851922	144851924	0.368	0.00476	Hyper
chr1	144854782	144854784	0.224	0.00328	Hyper
chr1	144861410	144861412	0.319	0.000275	Hyper
chr1	144894005	144894007	-0.209	2.27e-24	Hypo
chr1	144894025	144894027	-0.21	4.34e-28	Hypo
chr1	144894046	144894048	-0.207	1.83e-26	Hypo
chr1	144930268	144930270	0.271	2.6e-05	Hyper
chr1	145037083	145037085	-0.214	0.0033	Hypo
chr1	145113139	145113141	-0.248	0.000396	Hypo
chr1	145305294	145305296	-0.289	0.000381	Hypo
chr1	145510651	145510653	0.294	0.000249	Hyper
chr1	145550777	145550779	0.304	0.00019	Hyper
chr1	146283341	146283343	0.216	4.74e-06	Hyper
chr1	146354705	146354707	0.229	0.0286	Hyper
chr1	146514686	146514688	-0.211	0.021	Hypo
chr1	146729749	146729751	0.217	6.47e-11	Hyper
chr1	146749230	146749232	-0.221	0.000559	Hypo
chr1	146888077	146888079	0.207	8.63e-05	Hyper
chr1	146902797	146902799	-0.264	0.000684	Hypo
chr1	147025930	147025932	0.212	0.0141	Hyper
chr1	147164189	147164191	0.207	6.69e-17	Hyper
chr1	148061676	148061678	0.23	0.00556	Hyper
chr1	148669924	148669926	-0.282	0.00197	Hypo
chr1	148886650	148886652	-0.207	0.00509	Hypo
chr1	149224441	149224443	0.234	0.000286	Hyper
chr1	149278012	149278014	0.231	5.64e-05	Hyper
chr1	149389971	149389973	-0.28	0.00276	Hypo
chr1	149463914	149463916	0.274	6.92e-06	Hyper
chr1	149511757	149511759	0.291	0.0286	Hyper
chr1	149698477	149698479	0.281	0.00699	Hyper
chr1	149698862	149698864	-0.229	0.0286	Hypo
chr1	149702990	149702992	0.408	0.00129	Hyper
chr1	149702999	149703001	0.275	0.00903	Hyper
chr1	151156585	151156587	0.209	2.26e-20	Hyper
chr1	151372646	151372648	-0.204	6.17e-16	Hypo
chr1	151556921	151556923	-0.209	6.7e-21	Hypo
chr1	151633927	151633929	-0.304	7.43e-21	Hypo
chr1	151653894	151653896	-0.27	1.47e-19	Hypo
chr1	151655395	151655397	-0.219	1.53e-24	Hypo
chr1	152270023	152270025	-0.246	0.00752	Hypo
chr1	153545976	153545978	0.201	9.3e-17	Hyper
chr1	153545999	153546001	0.212	6.67e-18	Hyper
chr1	153945032	153945034	0.207	9.96e-19	Hyper
chr1	154403476	154403478	0.22	1.24e-27	Hyper
chr1	154403629	154403631	0.214	3.15e-23	Hyper
chr1	154403757	154403759	0.202	1.44e-25	Hyper
chr1	154403761	154403763	0.209	1.12e-28	Hyper
chr1	154403835	154403837	0.209	8.71e-27	Hyper
chr1	154445340	154445342	0.215	5.83e-16	Hyper
chr1	154726720	154726722	0.233	6.46e-29	Hyper
chr1	155016346	155016348	0.226	1.4e-23	Hyper
chr1	155016381	155016383	0.224	6.42e-25	Hyper
chr1	155189313	155189315	-0.245	0.00281	Hypo
chr1	155189595	155189597	-0.221	3.98e-07	Hypo
chr1	155189607	155189609	-0.242	2.6e-08	Hypo
chr1	155189613	155189615	-0.283	6.73e-10	Hypo
chr1	155189624	155189626	-0.217	2.01e-07	Hypo
chr1	155189639	155189641	-0.239	2.32e-08	Hypo
chr1	155189649	155189651	-0.218	2.02e-07	Hypo
chr1	155189655	155189657	-0.208	8.56e-07	Hypo
chr1	155189667	155189669	-0.223	1.55e-07	Hypo
chr1	155189699	155189701	-0.214	8.07e-07	Hypo
chr1	155190727	155190729	-0.222	0.000572	Hypo
chr1	155190745	155190747	-0.208	0.00106	Hypo
chr1	155190762	155190764	-0.235	0.000441	Hypo
chr1	155190777	155190779	-0.33	4.97e-05	Hypo
chr1	155191483	155191485	-0.234	1.17e-06	Hypo
chr1	155191501	155191503	-0.223	1.88e-06	Hypo
chr1	155191512	155191514	-0.267	4.68e-08	Hypo
chr1	155191527	155191529	-0.247	6.07e-08	Hypo
chr1	155191537	155191539	-0.219	1.7e-06	Hypo
chr1	155191543	155191545	-0.251	3.82e-07	Hypo
chr1	155191555	155191557	-0.227	1.2e-06	Hypo
chr1	155191561	155191563	-0.223	3.94e-06	Hypo
chr1	155191572	155191574	-0.272	1.55e-08	Hypo
chr1	155191587	155191589	-0.328	8.34e-10	Hypo
chr1	155191597	155191599	-0.243	1.21e-06	Hypo
chr1	155191603	155191605	-0.208	3.14e-05	Hypo
chr1	155191615	155191617	-0.262	2.16e-06	Hypo
chr1	155191621	155191623	-0.211	9.4e-05	Hypo
chr1	155191632	155191634	-0.29	3.31e-06	Hypo
chr1	155191647	155191649	-0.238	3.86e-05	Hypo
chr1	155191657	155191659	-0.243	2.74e-05	Hypo
chr1	155191663	155191665	-0.261	1.23e-05	Hypo
chr1	155191675	155191677	-0.211	0.000229	Hypo
chr1	155191692	155191694	-0.294	1.26e-06	Hypo
chr1	155191705	155191707	-0.203	0.000133	Hypo
chr1	155191707	155191709	-0.233	3.14e-05	Hypo
chr1	155191722	155191724	-0.259	1.26e-05	Hypo
chr1	155191735	155191737	-0.219	4.77e-05	Hypo
chr1	155191855	155191857	-0.213	3.14e-06	Hypo
chr1	155191861	155191863	-0.218	1.55e-06	Hypo
chr1	155892018	155892020	0.221	5.92e-18	Hyper
chr1	155908813	155908815	0.239	5.23e-19	Hyper
chr1	155919535	155919537	0.26	6.5e-18	Hyper
chr1	155959770	155959772	0.259	2.33e-21	Hyper
chr1	155959908	155959910	0.241	1.37e-16	Hyper
chr1	156122653	156122655	-0.224	6.96e-20	Hypo
chr1	156122662	156122664	-0.211	6.34e-18	Hypo
chr1	156395352	156395354	0.205	1.07e-21	Hyper
chr1	156395362	156395364	0.21	1.21e-23	Hyper
chr1	156524558	156524560	0.203	4.44e-28	Hyper
chr1	156558009	156558011	-0.236	0.011	Hypo
chr1	157173950	157173952	0.217	1.36e-16	Hyper
chr1	158150729	158150731	0.238	2.95e-25	Hyper
chr1	158686693	158686695	0.201	1.42e-17	Hyper
chr1	160575357	160575359	0.223	3.23e-23	Hyper
chr1	160683063	160683065	0.21	2.59e-28	Hyper
chr1	160683507	160683509	0.24	1.09e-23	Hyper
chr1	160732115	160732117	0.205	3.3e-25	Hyper
chr1	160965248	160965250	0.229	2.83e-09	Hyper
chr1	161281579	161281581	0.205	0.000119	Hyper
chr1	161464123	161464125	0.255	0.0152	Hyper
chr1	161464125	161464127	0.259	0.0152	Hyper
chr1	161730494	161730496	0.215	3.46e-24	Hyper
chr1	161836104	161836106	0.24	1.02e-39	Hyper
chr1	164273055	164273057	0.208	3.8e-20	Hyper
chr1	164651407	164651409	0.215	3.19e-16	Hyper
chr1	164720680	164720682	0.231	4.12e-30	Hyper
chr1	164729008	164729010	0.215	1.25e-27	Hyper
chr1	165019244	165019246	-0.224	2.45e-08	Hypo
chr1	165178741	165178743	0.212	3.78e-32	Hyper
chr1	165178772	165178774	0.221	1.55e-32	Hyper
chr1	167059585	167059587	-0.209	3.74e-15	Hypo
chr1	167294651	167294653	0.241	5.24e-35	Hyper
chr1	167637994	167637996	0.202	2.24e-28	Hyper
chr1	168341293	168341295	0.25	1.38e-42	Hyper
chr1	168341306	168341308	0.204	1.26e-30	Hyper
chr1	169363534	169363536	0.236	4.33e-38	Hyper
chr1	169363540	169363542	0.237	2.84e-39	Hyper
chr1	169698989	169698991	0.247	1.96e-36	Hyper
chr1	170004422	170004424	0.309	0.000738	Hyper
chr1	171180349	171180351	0.25	3.01e-21	Hyper
chr1	173411063	173411065	0.204	4.74e-21	Hyper
chr1	173613618	173613620	0.273	2.89e-05	Hyper
chr1	175025921	175025923	0.336	0.00794	Hyper
chr1	175075653	175075655	0.208	1.5e-21	Hyper
chr1	175753743	175753745	-0.22	1.89e-22	Hypo
chr1	176004738	176004740	0.325	3.92e-05	Hyper
chr1	176074183	176074185	0.307	0.000405	Hyper
chr1	177123875	177123877	0.206	1.89e-23	Hyper
chr1	178278199	178278201	0.203	1.35e-27	Hyper
chr1	179937041	179937043	0.227	1.79e-31	Hyper
chr1	179961304	179961306	0.22	1.31e-15	Hyper
chr1	181062724	181062726	0.216	3.74e-25	Hyper
chr1	181134518	181134520	0.234	5.61e-24	Hyper
chr1	181134524	181134526	0.228	2.7e-22	Hyper
chr1	181159734	181159736	0.205	9.14e-28	Hyper
chr1	183590898	183590900	0.214	2.67e-26	Hyper
chr1	184151370	184151372	-0.204	6.4e-27	Hypo
chr1	184419121	184419123	0.208	8.28e-26	Hyper
chr1	184869200	184869202	0.203	9.22e-15	Hyper
chr1	185338919	185338921	0.201	1.44e-23	Hyper
chr1	185339502	185339504	0.237	7.29e-36	Hyper
chr1	185561865	185561867	0.227	4.53e-27	Hyper
chr1	186144784	186144786	0.211	4.85e-35	Hyper
chr1	186288842	186288844	0.215	5.21e-20	Hyper
chr1	186288850	186288852	0.234	7.07e-23	Hyper
chr1	192667948	192667950	-0.242	1.03e-20	Hypo
chr1	192679562	192679564	-0.221	8.06e-23	Hypo
chr1	192856942	192856944	-0.227	2.51e-09	Hypo
chr1	192955814	192955816	0.207	1.67e-14	Hyper
chr1	193989189	193989191	-0.281	1.79e-17	Hypo
chr1	197355914	197355916	0.215	4.97e-15	Hyper
chr1	198621051	198621053	0.201	4.24e-28	Hyper
chr1	198621069	198621071	0.201	1.84e-28	Hyper
chr1	198621595	198621597	0.203	1.04e-28	Hyper
chr1	198621607	198621609	0.244	8.42e-38	Hyper
chr1	198621662	198621664	0.203	1.29e-24	Hyper
chr1	198639252	198639254	0.218	1.84e-32	Hyper
chr1	198679043	198679045	0.211	4.83e-26	Hyper
chr1	198813087	198813089	-0.228	6.3e-20	Hypo
chr1	198842241	198842243	-0.231	1.46e-18	Hypo
chr1	199558348	199558350	-0.239	2.84e-18	Hypo
chr1	200639894	200639896	0.201	6.04e-24	Hyper
chr1	201289179	201289181	0.282	8.07e-30	Hyper
chr1	201413420	201413422	0.251	8.26e-13	Hyper
chr1	201413700	201413702	0.225	2.63e-19	Hyper
chr1	202159363	202159365	0.236	4.99e-21	Hyper
chr1	202160454	202160456	0.21	6.69e-16	Hyper
chr1	202160495	202160497	0.213	3.77e-13	Hyper
chr1	202161730	202161732	0.221	4.35e-11	Hyper
chr1	202835675	202835677	0.218	2.97e-20	Hyper
chr1	203550518	203550520	0.214	7.72e-22	Hyper
chr1	203744463	203744465	0.208	4.23e-18	Hyper
chr1	203919487	203919489	-0.205	0.0476	Hypo
chr1	203967440	203967442	-0.229	0.0286	Hypo
chr1	204633875	204633877	-0.201	2.94e-18	Hypo
chr1	205249268	205249270	-0.221	4.15e-26	Hypo
chr1	205286691	205286693	0.279	1.75e-42	Hyper
chr1	205286701	205286703	0.275	5.32e-41	Hyper
chr1	205286791	205286793	0.243	2.9e-23	Hyper
chr1	205286860	205286862	0.263	1.15e-30	Hyper
chr1	205923286	205923288	-0.255	4.61e-22	Hypo
chr1	206220103	206220105	-0.211	4.85e-09	Hypo
chr1	206257209	206257211	0.249	9.51e-06	Hyper
chr1	206338388	206338390	-0.36	0.000273	Hypo
chr1	206375919	206375921	-0.257	5.53e-17	Hypo
chr1	206404750	206404752	-0.218	3.34e-31	Hypo
chr1	206404958	206404960	-0.222	2.37e-11	Hypo
chr1	206562875	206562877	0.212	3.95e-23	Hyper
chr1	206580120	206580122	0.241	8.24e-28	Hyper
chr1	206580131	206580133	0.207	3.6e-20	Hyper
chr1	207571982	207571984	0.202	0.00431	Hyper
chr1	208206202	208206204	-0.206	1.52e-25	Hypo
chr1	208233680	208233682	-0.202	1.52e-21	Hypo
chr1	209757032	209757034	0.216	9.34e-26	Hyper
chr1	209768497	209768499	0.211	5.5e-26	Hyper
chr1	209768502	209768504	0.218	1.31e-27	Hyper
chr1	209768622	209768624	0.205	4.46e-27	Hyper
chr1	209768651	209768653	0.218	1.36e-29	Hyper
chr1	210340465	210340467	0.214	2.06e-30	Hyper
chr1	211229468	211229470	0.207	2.05e-30	Hyper
chr1	211515165	211515167	0.206	2.16e-05	Hyper
chr1	211623972	211623974	0.255	1.1e-27	Hyper
chr1	211632468	211632470	0.225	9.14e-25	Hyper
chr1	211638612	211638614	-0.226	3.01e-16	Hypo
chr1	212754406	212754408	0.207	3.48e-29	Hyper
chr1	212830445	212830447	-0.212	1.83e-21	Hypo
chr1	212831063	212831065	-0.25	7.66e-22	Hypo
chr1	212871842	212871844	-0.223	7.7e-26	Hypo
chr1	212877336	212877338	-0.241	7.78e-18	Hypo
chr1	212889586	212889588	-0.216	3.28e-20	Hypo
chr1	212981210	212981212	-0.214	3.42e-27	Hypo
chr1	212981233	212981235	-0.206	1.97e-26	Hypo
chr1	212981239	212981241	-0.207	1.11e-25	Hypo
chr1	213622911	213622913	0.209	2.21e-23	Hyper
chr1	213622914	213622916	0.243	7.54e-30	Hyper
chr1	217220296	217220298	-0.245	1.46e-21	Hypo
chr1	219989917	219989919	0.211	2.92e-06	Hyper
chr1	220243084	220243086	-0.215	1.05e-13	Hypo
chr1	221708361	221708363	0.225	4.88e-30	Hyper
chr1	221708393	221708395	0.206	4.05e-24	Hyper
chr1	221713386	221713388	0.206	1.68e-23	Hyper
chr1	221778680	221778682	0.202	7.73e-26	Hyper
chr1	221784166	221784168	0.211	5.83e-27	Hyper
chr1	221839893	221839895	0.202	1.43e-21	Hyper
chr1	221920587	221920589	0.221	8.5e-34	Hyper
chr1	222621900	222621902	-0.22	2.08e-21	Hypo
chr1	222762442	222762444	-0.231	3.54e-12	Hypo
chr1	222928439	222928441	-0.209	1.42e-35	Hypo
chr1	224380167	224380169	0.206	2.49e-28	Hyper
chr1	224380242	224380244	0.204	2.18e-26	Hyper
chr1	225445377	225445379	0.202	4.25e-13	Hyper
chr1	225790265	225790267	-0.204	4.97e-26	Hypo
chr1	225796690	225796692	-0.235	2.68e-23	Hypo
chr1	225945140	225945142	0.261	9.3e-28	Hyper
chr1	227835923	227835925	0.208	2.58e-27	Hyper
chr1	227872254	227872256	0.217	7.72e-17	Hyper
chr1	227937185	227937187	0.21	1.64e-15	Hyper
chr1	227937241	227937243	0.208	8.15e-18	Hyper
chr1	228153477	228153479	0.213	1.87e-13	Hyper
chr1	228500466	228500468	0.215	1.98e-27	Hyper
chr1	228608697	228608699	-0.336	0.00794	Hypo
chr1	228634964	228634966	-0.264	0.00213	Hypo
chr1	228639684	228639686	-0.254	0.00158	Hypo
chr1	228639914	228639916	0.247	0.000713	Hyper
chr1	228639937	228639939	0.418	3.45e-06	Hyper
chr1	228642554	228642556	-0.301	0.0119	Hypo
chr1	229058204	229058206	0.205	1.02e-23	Hyper
chr1	230224910	230224912	-0.213	7.5e-25	Hypo
chr1	230395193	230395195	0.201	0.000491	Hyper
chr1	230883493	230883495	0.241	3.26e-18	Hyper
chr1	231093461	231093463	0.23	1.73e-26	Hyper
chr1	231493642	231493644	0.201	2.71e-21	Hyper
chr1	231612744	231612746	0.205	3.09e-24	Hyper
chr1	231612754	231612756	0.204	8.14e-25	Hyper
chr1	231612760	231612762	0.206	3.32e-25	Hyper
chr1	231612766	231612768	0.21	1.82e-26	Hyper
chr1	232726710	232726712	0.213	2.06e-24	Hyper
chr1	234398954	234398956	0.296	3.47e-49	Hyper
chr1	234399016	234399018	0.255	7.41e-36	Hyper
chr1	234399068	234399070	0.261	3.72e-40	Hyper
chr1	234399107	234399109	0.27	5.69e-45	Hyper
chr1	234399115	234399117	0.274	1.93e-46	Hyper
chr1	234399147	234399149	0.255	7.63e-41	Hyper
chr1	234399264	234399266	0.233	5.19e-36	Hyper
chr1	234643281	234643283	-0.211	1.34e-32	Hypo
chr1	234643318	234643320	-0.24	8.32e-42	Hypo
chr1	234643320	234643322	-0.209	9.17e-33	Hypo
chr1	234731552	234731554	0.216	2.25e-29	Hyper
chr1	234778478	234778480	0.207	1.79e-58	Hyper
chr1	234809439	234809441	-0.201	2.74e-08	Hypo
chr1	234882184	234882186	0.204	8.11e-32	Hyper
chr1	234882414	234882416	0.204	4.99e-35	Hyper
chr1	235011685	235011687	0.216	4.83e-28	Hyper
chr1	235011692	235011694	0.264	4e-39	Hyper
chr1	235011711	235011713	0.271	2.22e-38	Hyper
chr1	235011721	235011723	0.252	5.08e-33	Hyper
chr1	235011898	235011900	0.269	5.71e-43	Hyper
chr1	235011945	235011947	0.252	3.07e-39	Hyper
chr1	235011968	235011970	0.237	6.76e-35	Hyper
chr1	235011996	235011998	0.237	5.67e-35	Hyper
chr1	235011998	235012000	0.253	1.31e-38	Hyper
chr1	235012050	235012052	0.277	1.03e-42	Hyper
chr1	235012058	235012060	0.276	7.27e-43	Hyper
chr1	235012081	235012083	0.299	1e-50	Hyper
chr1	235012182	235012184	0.241	9.68e-32	Hyper
chr1	235012215	235012217	0.225	3.94e-26	Hyper
chr1	235164305	235164307	0.261	2.36e-39	Hyper
chr1	235164313	235164315	0.248	9.62e-36	Hyper
chr1	235423315	235423317	0.236	2.47e-24	Hyper
chr1	235642027	235642029	0.217	1.3e-19	Hyper
chr1	235642045	235642047	0.202	1.08e-16	Hyper
chr1	235642074	235642076	0.22	1.41e-16	Hyper
chr1	235642106	235642108	0.203	7.04e-14	Hyper
chr1	236156633	236156635	0.209	2.21e-20	Hyper
chr1	236393920	236393922	0.226	7.26e-20	Hyper
chr1	236394165	236394167	0.223	1.51e-27	Hyper
chr1	239635620	239635622	0.223	2.2e-20	Hyper
chr1	239720194	239720196	0.205	8.77e-31	Hyper
chr1	242211103	242211105	0.208	4.43e-20	Hyper
chr1	242238371	242238373	0.243	1.85e-25	Hyper
chr1	244319755	244319757	0.202	1.87e-28	Hyper
chr1	244438597	244438599	-0.273	1.27e-14	Hypo
chr1	245018274	245018276	0.236	3.07e-24	Hyper
chr1	245198900	245198902	0.216	1.61e-15	Hyper
chr1	245198936	245198938	0.249	2.61e-15	Hyper
chr1	245198942	245198944	0.213	2.57e-12	Hyper
chr1	246395741	246395743	0.228	1.31e-10	Hyper
chr1	246794344	246794346	-0.209	1.11e-15	Hypo
chr1	246819170	246819172	0.301	0.0119	Hyper
chr1	247118841	247118843	0.272	0.000793	Hyper
chr1	248336649	248336651	-0.206	1.42e-26	Hypo
chr1	248337151	248337153	-0.21	2.17e-18	Hypo
chr1	248560747	248560749	-0.361	0.00226	Hypo
chr1	248573484	248573486	0.318	0.00466	Hyper
chr1	248925473	248925475	0.241	4.63e-31	Hyper
chr1	248941256	248941258	0.271	0.0179	Hyper
chr2	263203	263205	-0.221	3.54e-27	Hypo
chr2	263221	263223	-0.207	7.81e-24	Hypo
chr2	263400	263402	-0.254	3.97e-28	Hypo
chr2	263413	263415	-0.209	1.61e-20	Hypo
chr2	263428	263430	-0.203	1.08e-20	Hypo
chr2	430052	430054	0.212	1.59e-29	Hyper
chr2	430054	430056	0.212	2.17e-29	Hyper
chr2	590799	590801	0.21	4.39e-16	Hyper
chr2	833429	833431	0.219	4.65e-34	Hyper
chr2	1374286	1374288	0.204	5.41e-19	Hyper
chr2	1530125	1530127	-0.291	1.48e-12	Hypo
chr2	1536386	1536388	0.24	0.00482	Hyper
chr2	1767625	1767627	0.212	1.72e-09	Hyper
chr2	2747727	2747729	0.207	4.23e-24	Hyper
chr2	3221026	3221028	0.201	0.0149	Hyper
chr2	3590894	3590896	0.273	0.00481	Hyper
chr2	3947047	3947049	0.203	5.53e-14	Hyper
chr2	4735215	4735217	-0.279	0.00106	Hypo
chr2	5865562	5865564	0.239	1.17e-23	Hyper
chr2	5877015	5877017	0.221	6.95e-21	Hyper
chr2	6647739	6647741	-0.212	5.91e-18	Hypo
chr2	6945319	6945321	0.201	2.03e-29	Hyper
chr2	7437923	7437925	0.201	1.41e-23	Hyper
chr2	8240566	8240568	0.208	4.39e-19	Hyper
chr2	8301815	8301817	0.202	8.68e-13	Hyper
chr2	8303654	8303656	0.207	5.91e-28	Hyper
chr2	8303671	8303673	0.209	7.07e-27	Hyper
chr2	8303733	8303735	0.257	2.05e-38	Hyper
chr2	8488507	8488509	0.201	2.81e-21	Hyper
chr2	8488532	8488534	0.241	5.32e-27	Hyper
chr2	8536187	8536189	0.265	6.27e-23	Hyper
chr2	8543473	8543475	0.208	9.58e-23	Hyper
chr2	8543993	8543995	0.223	1.34e-27	Hyper
chr2	8545065	8545067	0.227	1.47e-25	Hyper
chr2	8545070	8545072	0.219	9.61e-24	Hyper
chr2	8545074	8545076	0.217	1.49e-23	Hyper
chr2	8545092	8545094	0.235	2.52e-25	Hyper
chr2	8545096	8545098	0.24	4.36e-26	Hyper
chr2	8545108	8545110	0.233	4.54e-25	Hyper
chr2	8545121	8545123	0.239	2.35e-27	Hyper
chr2	8545137	8545139	0.256	4.05e-28	Hyper
chr2	8545172	8545174	0.25	3.59e-23	Hyper
chr2	8545281	8545283	0.273	4.61e-25	Hyper
chr2	8545316	8545318	0.216	3.07e-20	Hyper
chr2	8545331	8545333	0.24	1.51e-24	Hyper
chr2	8973612	8973614	-0.531	4.95e-07	Hypo
chr2	9300970	9300972	-0.207	5.3e-23	Hypo
chr2	9708777	9708779	0.206	3.82e-21	Hyper
chr2	9752744	9752746	0.242	8.03e-18	Hyper
chr2	9975598	9975600	-0.208	1.22e-26	Hypo
chr2	9998754	9998756	0.239	0.000286	Hyper
chr2	10326823	10326825	-0.219	1.48e-21	Hypo
chr2	10326869	10326871	-0.223	1.22e-21	Hypo
chr2	10775201	10775203	-0.219	2.48e-11	Hypo
chr2	11556508	11556510	0.245	3.57e-33	Hyper
chr2	11556547	11556549	0.213	3.13e-25	Hyper
chr2	11748086	11748088	0.231	7.87e-22	Hyper
chr2	11748088	11748090	0.223	1.5e-20	Hyper
chr2	11749121	11749123	0.225	5.66e-24	Hyper
chr2	11848710	11848712	0.248	2.19e-33	Hyper
chr2	11945634	11945636	0.201	1e-23	Hyper
chr2	11994219	11994221	0.203	1.24e-16	Hyper
chr2	12503017	12503019	0.258	2.11e-34	Hyper
chr2	12507479	12507481	0.208	2.64e-29	Hyper
chr2	12507521	12507523	0.216	6.26e-30	Hyper
chr2	12507564	12507566	0.213	2.14e-28	Hyper
chr2	13208039	13208041	0.228	3.18e-25	Hyper
chr2	14206009	14206011	0.204	5.15e-17	Hyper
chr2	16081449	16081451	0.207	8.26e-24	Hyper
chr2	16472024	16472026	0.216	8.26e-25	Hyper
chr2	16921761	16921763	0.237	1.14e-28	Hyper
chr2	17893889	17893891	0.209	8.58e-13	Hyper
chr2	18346576	18346578	-0.215	3.67e-26	Hypo
chr2	18922848	18922850	0.246	2.78e-30	Hyper
chr2	18991413	18991415	-0.206	1.45e-23	Hypo
chr2	20619360	20619362	-0.201	1.34e-17	Hypo
chr2	23225776	23225778	0.412	5.75e-06	Hyper
chr2	23487928	23487930	0.201	8.2e-25	Hyper
chr2	23526261	23526263	0.216	1.66e-13	Hyper
chr2	23601547	23601549	0.203	1.07e-24	Hyper
chr2	23604385	23604387	0.204	8.51e-15	Hyper
chr2	23605498	23605500	0.251	1.61e-19	Hyper
chr2	23846216	23846218	0.502	0.000333	Hyper
chr2	25207295	25207297	0.207	3.16e-24	Hyper
chr2	25321072	25321074	0.211	1.51e-32	Hyper
chr2	25321079	25321081	0.227	3.53e-36	Hyper
chr2	26550250	26550252	-0.235	1.12e-30	Hypo
chr2	28359607	28359609	0.203	1.05e-19	Hyper
chr2	28409449	28409451	0.217	1.01e-23	Hyper
chr2	28409451	28409453	0.204	6.41e-21	Hyper
chr2	28409477	28409479	0.212	1.41e-20	Hyper
chr2	28409508	28409510	0.227	8.86e-21	Hyper
chr2	29014051	29014053	0.252	3.94e-27	Hyper
chr2	29158981	29158983	0.23	8.51e-22	Hyper
chr2	29776423	29776425	0.21	3.04e-07	Hyper
chr2	29786508	29786510	-0.202	4.89e-25	Hypo
chr2	30211072	30211074	0.257	0.00699	Hyper
chr2	30454741	30454743	-0.226	6.64e-22	Hypo
chr2	33031567	33031569	-0.424	0.000333	Hypo
chr2	33141035	33141037	0.257	4.1e-22	Hyper
chr2	33272178	33272180	0.203	2.36e-31	Hyper
chr2	35004442	35004444	0.203	1.34e-17	Hyper
chr2	35028124	35028126	0.202	5.52e-29	Hyper
chr2	35091333	35091335	-0.257	7.96e-22	Hypo
chr2	35394324	35394326	-0.426	0.000378	Hypo
chr2	35438611	35438613	-0.207	2.98e-18	Hypo
chr2	36739756	36739758	0.257	1.49e-25	Hyper
chr2	37333538	37333540	0.281	1.02e-30	Hyper
chr2	37548597	37548599	0.202	1.04e-16	Hyper
chr2	37635711	37635713	0.233	4.04e-22	Hyper
chr2	37713527	37713529	0.206	2.92e-30	Hyper
chr2	37823088	37823090	0.244	2.07e-25	Hyper
chr2	37934849	37934851	0.205	6.86e-22	Hyper
chr2	37962502	37962504	-0.201	1.02e-22	Hypo
chr2	40854844	40854846	0.217	4.02e-12	Hyper
chr2	41747705	41747707	-0.236	0.00192	Hypo
chr2	41747733	41747735	-0.29	0.000442	Hypo
chr2	41879500	41879502	0.222	2.35e-24	Hyper
chr2	42105430	42105432	0.21	2.83e-27	Hyper
chr2	42105449	42105451	0.228	1.01e-34	Hyper
chr2	42788615	42788617	0.295	4.81e-22	Hyper
chr2	42788760	42788762	0.215	2.74e-16	Hyper
chr2	42788923	42788925	0.273	1.21e-24	Hyper
chr2	42951794	42951796	-0.205	5.94e-28	Hypo
chr2	42951800	42951802	-0.201	3.85e-27	Hypo
chr2	42962584	42962586	0.213	2.63e-15	Hyper
chr2	42962600	42962602	0.203	1.69e-16	Hyper
chr2	42962638	42962640	0.209	1.96e-18	Hyper
chr2	43039703	43039705	0.278	1.02e-20	Hyper
chr2	43344192	43344194	-0.209	2.68e-26	Hypo
chr2	43344197	43344199	-0.228	3.19e-29	Hypo
chr2	43463332	43463334	-0.201	1.83e-26	Hypo
chr2	43566256	43566258	0.253	3.6e-29	Hyper
chr2	43566285	43566287	0.211	3.43e-21	Hyper
chr2	43880664	43880666	0.247	3.14e-23	Hyper
chr2	45131626	45131628	0.209	1.48e-28	Hyper
chr2	45131656	45131658	0.201	6.26e-27	Hyper
chr2	45131672	45131674	0.208	1.98e-28	Hyper
chr2	45865596	45865598	0.377	0.00275	Hyper
chr2	45973062	45973064	0.365	0.00195	Hyper
chr2	46332093	46332095	-0.213	7.26e-25	Hypo
chr2	46983284	46983286	0.209	2.55e-26	Hyper
chr2	47033283	47033285	-0.203	1.69e-23	Hypo
chr2	54008980	54008982	0.201	3.25e-19	Hyper
chr2	54021709	54021711	0.215	1.23e-17	Hyper
chr2	54025847	54025849	0.218	5.11e-22	Hyper
chr2	54227272	54227274	0.238	4.72e-21	Hyper
chr2	54234240	54234242	0.215	5.3e-22	Hyper
chr2	54680531	54680533	0.227	4.84e-19	Hyper
chr2	55098774	55098776	0.221	1.7e-14	Hyper
chr2	58778076	58778078	0.215	5.98e-22	Hyper
chr2	60515867	60515869	0.256	2.24e-34	Hyper
chr2	60515885	60515887	0.218	6.99e-27	Hyper
chr2	60840157	60840159	-0.232	2.77e-18	Hypo
chr2	62129896	62129898	0.202	8.03e-20	Hyper
chr2	62303964	62303966	0.24	1.48e-25	Hyper
chr2	62415145	62415147	0.213	2.52e-34	Hyper
chr2	65122090	65122092	-0.377	0.00105	Hypo
chr2	65229703	65229705	0.208	1.02e-20	Hyper
chr2	65359989	65359991	0.21	1.21e-15	Hyper
chr2	65401653	65401655	0.253	1.49e-18	Hyper
chr2	65853312	65853314	0.233	8.29e-31	Hyper
chr2	65853330	65853332	0.235	9e-32	Hyper
chr2	66432250	66432252	0.202	1.3e-16	Hyper
chr2	68012875	68012877	0.205	3.96e-08	Hyper
chr2	68173650	68173652	0.21	3.08e-23	Hyper
chr2	68365216	68365218	0.202	2.26e-18	Hyper
chr2	68679581	68679583	-0.203	8.52e-24	Hypo
chr2	68714875	68714877	0.201	2.29e-16	Hyper
chr2	68727151	68727153	0.219	1.19e-33	Hyper
chr2	68727170	68727172	0.202	1.23e-29	Hyper
chr2	68727229	68727231	0.202	2.51e-29	Hyper
chr2	68734879	68734881	0.218	1.46e-25	Hyper
chr2	68735143	68735145	0.215	5.65e-30	Hyper
chr2	68735164	68735166	0.222	7.17e-34	Hyper
chr2	68736218	68736220	0.222	2.09e-25	Hyper
chr2	68736309	68736311	0.226	5.66e-31	Hyper
chr2	68763094	68763096	0.207	3.35e-30	Hyper
chr2	68812245	68812247	0.208	9.61e-11	Hyper
chr2	68889658	68889660	-0.204	5.26e-21	Hypo
chr2	69507985	69507987	0.213	4.43e-27	Hyper
chr2	69628785	69628787	0.219	1.38e-30	Hyper
chr2	70135595	70135597	0.204	2.49e-21	Hyper
chr2	70135686	70135688	0.227	3.15e-25	Hyper
chr2	70135714	70135716	0.207	3.06e-22	Hyper
chr2	70135724	70135726	0.221	5.53e-25	Hyper
chr2	71174291	71174293	0.204	7.23e-22	Hyper
chr2	71730022	71730024	0.212	4.19e-21	Hyper
chr2	71770094	71770096	0.213	2.85e-05	Hyper
chr2	74010152	74010154	-0.212	7.86e-22	Hypo
chr2	74010155	74010157	-0.202	3.59e-20	Hypo
chr2	74010224	74010226	-0.215	1.74e-22	Hypo
chr2	74185675	74185677	0.201	1.54e-23	Hyper
chr2	74185679	74185681	0.216	8.06e-25	Hyper
chr2	74206559	74206561	0.239	2.33e-29	Hyper
chr2	74206579	74206581	0.286	1.19e-38	Hyper
chr2	74206581	74206583	0.251	5.02e-31	Hyper
chr2	74915928	74915930	0.205	1.15e-25	Hyper
chr2	76520803	76520805	0.295	1.22e-29	Hyper
chr2	76523645	76523647	0.204	4.91e-18	Hyper
chr2	77888705	77888707	0.208	2.95e-18	Hyper
chr2	77979727	77979729	0.21	9.22e-15	Hyper
chr2	78858268	78858270	0.202	1.15e-24	Hyper
chr2	83391432	83391434	-0.394	2.93e-06	Hypo
chr2	84846284	84846286	0.211	1.81e-25	Hyper
chr2	84939980	84939982	0.204	5.77e-23	Hyper
chr2	84946241	84946243	0.206	9.1e-19	Hyper
chr2	85278979	85278981	0.211	9.6e-22	Hyper
chr2	85500424	85500426	0.205	9.58e-23	Hyper
chr2	85705125	85705127	0.202	3.32e-22	Hyper
chr2	86146641	86146643	0.234	5.1e-22	Hyper
chr2	87026683	87026685	-0.218	0.00216	Hypo
chr2	87030129	87030131	-0.236	0.0114	Hypo
chr2	87315366	87315368	0.211	4.08e-24	Hyper
chr2	87325133	87325135	0.225	2.46e-08	Hyper
chr2	87325189	87325191	0.219	3.7e-08	Hyper
chr2	87325428	87325430	0.241	1.61e-12	Hyper
chr2	87325476	87325478	0.239	1.26e-10	Hyper
chr2	87456947	87456949	0.225	1.53e-13	Hyper
chr2	87456956	87456958	0.232	1.03e-13	Hyper
chr2	87456959	87456961	0.231	4.14e-13	Hyper
chr2	87456971	87456973	0.227	4.99e-12	Hyper
chr2	87456980	87456982	0.241	1.7e-12	Hyper
chr2	87457021	87457023	0.21	1.16e-07	Hyper
chr2	87469338	87469340	0.204	3.18e-20	Hyper
chr2	87469342	87469344	0.204	9e-21	Hyper
chr2	87799704	87799706	0.214	0.0476	Hyper
chr2	88076518	88076520	-0.229	0.0286	Hypo
chr2	88639002	88639004	0.209	8.79e-20	Hyper
chr2	89560848	89560850	-0.271	4.75e-07	Hypo
chr2	89567737	89567739	0.259	0.021	Hyper
chr2	89867505	89867507	-0.325	0.000162	Hypo
chr2	89874189	89874191	0.205	0.00564	Hyper
chr2	89876007	89876009	-0.315	0.00699	Hypo
chr2	89900208	89900210	-0.209	0.00585	Hypo
chr2	89909415	89909417	0.271	0.0179	Hyper
chr2	90157433	90157435	-0.321	0.000732	Hypo
chr2	90160353	90160355	0.222	0.00792	Hyper
chr2	90341332	90341334	-0.225	0.000393	Hypo
chr2	90347000	90347002	0.254	0.00113	Hyper
chr2	90362130	90362132	-0.265	2.8e-07	Hypo
chr2	90362789	90362791	-0.253	3.56e-09	Hypo
chr2	91403573	91403575	0.238	0.0152	Hyper
chr2	91404330	91404332	0.279	0.00217	Hyper
chr2	91404340	91404342	0.291	0.0034	Hyper
chr2	91418691	91418693	-0.229	0.0286	Hypo
chr2	91692531	91692533	0.212	0.0058	Hyper
chr2	91809207	91809209	0.324	0.00833	Hyper
chr2	91812734	91812736	0.282	3.69e-05	Hyper
chr2	92200562	92200564	-0.217	1.39e-22	Hypo
chr2	92319211	92319213	-0.203	4.31e-20	Hypo
chr2	92322860	92322862	-0.202	0.00366	Hypo
chr2	92493022	92493024	-0.32	0.000328	Hypo
chr2	92658382	92658384	0.229	0.0286	Hyper
chr2	92676536	92676538	0.251	0.00828	Hyper
chr2	92782850	92782852	0.268	0.014	Hyper
chr2	92795258	92795260	0.282	0.000238	Hyper
chr2	92829065	92829067	0.238	0.0152	Hyper
chr2	92878328	92878330	0.217	0.011	Hyper
chr2	92880004	92880006	-0.254	0.00119	Hypo
chr2	92907282	92907284	0.295	0.00699	Hyper
chr2	92977994	92977996	0.21	8.02e-05	Hyper
chr2	93011431	93011433	0.36	0.000273	Hyper
chr2	93027009	93027011	0.315	3.06e-05	Hyper
chr2	93113237	93113239	0.205	0.017	Hyper
chr2	93129104	93129106	0.334	0.00151	Hyper
chr2	93266139	93266141	-0.222	0.00883	Hypo
chr2	93267605	93267607	-0.284	0.00699	Hypo
chr2	93268953	93268955	0.209	5.69e-06	Hyper
chr2	93277194	93277196	-0.211	0.021	Hypo
chr2	93334714	93334716	-0.271	0.0179	Hypo
chr2	93455042	93455044	-0.249	0.000705	Hypo
chr2	93462448	93462450	0.257	0.00699	Hyper
chr2	93462457	93462459	0.237	0.021	Hyper
chr2	93515807	93515809	-0.237	0.000163	Hypo
chr2	93546670	93546672	0.238	0.0128	Hyper
chr2	93566209	93566211	-0.213	0.0152	Hypo
chr2	93643363	93643365	-0.342	0.00606	Hypo
chr2	93644553	93644555	0.22	0.00368	Hyper
chr2	93704442	93704444	0.255	9.32e-07	Hyper
chr2	93724123	93724125	-0.307	0.000313	Hypo
chr2	93743472	93743474	-0.275	0.00548	Hypo
chr2	93766394	93766396	0.225	1.23e-05	Hyper
chr2	93800238	93800240	0.301	0.00241	Hyper
chr2	93815368	93815370	-0.234	1.6e-06	Hypo
chr2	93825669	93825671	-0.217	2.52e-06	Hypo
chr2	93834221	93834223	-0.237	0.0014	Hypo
chr2	93844391	93844393	-0.225	0.000166	Hypo
chr2	93883751	93883753	0.23	0.00824	Hyper
chr2	93891367	93891369	-0.463	0.000159	Hypo
chr2	93899095	93899097	0.27	0.000824	Hyper
chr2	93901474	93901476	-0.271	0.00241	Hypo
chr2	93930445	93930447	0.377	9.09e-06	Hyper
chr2	93934066	93934068	-0.304	0.00058	Hypo
chr2	93966271	93966273	0.218	9.82e-05	Hyper
chr2	93971928	93971930	-0.305	0.000409	Hypo
chr2	93987324	93987326	0.212	0.0058	Hyper
chr2	94043903	94043905	-0.227	0.000641	Hypo
chr2	94057591	94057593	0.22	0.00661	Hyper
chr2	94065969	94065971	-0.245	0.00619	Hypo
chr2	94089338	94089340	0.21	0.00346	Hyper
chr2	94598591	94598593	0.218	1.9e-05	Hyper
chr2	95623955	95623957	0.336	0.00794	Hyper
chr2	95640181	95640183	0.209	0.0182	Hyper
chr2	96028117	96028119	-0.262	0.0101	Hypo
chr2	96028134	96028136	-0.344	0.00226	Hypo
chr2	96142732	96142734	0.273	1.2e-32	Hyper
chr2	96146280	96146282	0.275	3.17e-15	Hyper
chr2	96146297	96146299	0.224	2.26e-11	Hyper
chr2	96146303	96146305	0.211	2.27e-10	Hyper
chr2	96146309	96146311	0.268	1.77e-14	Hyper
chr2	96146415	96146417	0.201	3.95e-13	Hyper
chr2	96146447	96146449	0.223	2.9e-17	Hyper
chr2	96146503	96146505	0.209	3.85e-17	Hyper
chr2	96146527	96146529	0.219	5.69e-19	Hyper
chr2	96146629	96146631	0.207	1.22e-16	Hyper
chr2	96164008	96164010	0.212	1.06e-13	Hyper
chr2	96326197	96326199	0.256	7.02e-31	Hyper
chr2	96962586	96962588	0.202	5.43e-22	Hyper
chr2	97326456	97326458	0.249	0.00374	Hyper
chr2	97718585	97718587	0.203	2.42e-19	Hyper
chr2	98455481	98455483	0.201	6.55e-23	Hyper
chr2	98463952	98463954	0.209	1.41e-22	Hyper
chr2	98766422	98766424	0.208	2.97e-22	Hyper
chr2	98772173	98772175	0.227	4.9e-31	Hyper
chr2	98772197	98772199	0.226	1.31e-30	Hyper
chr2	99088185	99088187	0.203	9.66e-24	Hyper
chr2	100102823	100102825	0.24	1.93e-06	Hyper
chr2	100235165	100235167	0.203	1.56e-29	Hyper
chr2	100235276	100235278	0.211	3.56e-25	Hyper
chr2	100235491	100235493	0.201	4.68e-25	Hyper
chr2	100929092	100929094	0.211	2.04e-26	Hyper
chr2	101339194	101339196	-0.205	6.98e-07	Hypo
chr2	101446991	101446993	0.206	6.37e-24	Hyper
chr2	101623267	101623269	0.211	3.86e-26	Hyper
chr2	101760291	101760293	-0.208	5.69e-16	Hypo
chr2	101844463	101844465	-0.203	7.36e-24	Hypo
chr2	102010936	102010938	0.224	3.86e-26	Hyper
chr2	102010953	102010955	0.247	1.96e-30	Hyper
chr2	102010968	102010970	0.211	1.19e-23	Hyper
chr2	102229701	102229703	0.208	1.74e-26	Hyper
chr2	102571670	102571672	0.421	0.000346	Hyper
chr2	102571733	102571735	0.384	0.0014	Hyper
chr2	103361926	103361928	0.231	4.85e-06	Hyper
chr2	106876865	106876867	0.205	3.58e-23	Hyper
chr2	106876884	106876886	0.227	4.06e-24	Hyper
chr2	107144281	107144283	-0.305	1.48e-30	Hypo
chr2	107207225	107207227	0.228	0.000335	Hyper
chr2	107895960	107895962	0.231	0.000242	Hyper
chr2	108363835	108363837	0.221	5.74e-26	Hyper
chr2	108363884	108363886	0.217	2.05e-23	Hyper
chr2	108448078	108448080	0.501	1.28e-09	Hyper
chr2	108578536	108578538	-0.222	2.23e-18	Hypo
chr2	109213992	109213994	0.204	9.51e-19	Hyper
chr2	109214121	109214123	0.219	1.33e-22	Hyper
chr2	109214138	109214140	0.213	1.12e-20	Hyper
chr2	109214183	109214185	0.261	1.31e-28	Hyper
chr2	109279791	109279793	-0.202	9.44e-08	Hypo
chr2	109437510	109437512	-0.202	5.49e-24	Hypo
chr2	109749196	109749198	0.249	0.0049	Hyper
chr2	109805581	109805583	-0.205	0.0476	Hypo
chr2	109851130	109851132	-0.209	0.0182	Hypo
chr2	109875809	109875811	-0.412	0.00202	Hypo
chr2	109875856	109875858	-0.291	0.0286	Hypo
chr2	109907635	109907637	-0.209	0.0152	Hypo
chr2	109948354	109948356	0.457	8.53e-06	Hyper
chr2	109963895	109963897	-0.257	6.43e-07	Hypo
chr2	109986508	109986510	-0.291	0.00699	Hypo
chr2	109988293	109988295	-0.262	0.000177	Hypo
chr2	109994817	109994819	0.229	0.0286	Hyper
chr2	110038026	110038028	0.241	0.000375	Hyper
chr2	110042673	110042675	0.327	0.000316	Hyper
chr2	110056446	110056448	0.368	0.00476	Hyper
chr2	110230884	110230886	0.248	0.00302	Hyper
chr2	110231877	110231879	0.293	0.0152	Hyper
chr2	110246302	110246304	0.207	0.0198	Hyper
chr2	110246347	110246349	0.207	0.0198	Hyper
chr2	110302353	110302355	0.368	0.0035	Hyper
chr2	110324524	110324526	0.228	2e-04	Hyper
chr2	110399613	110399615	0.279	1.46e-05	Hyper
chr2	110414094	110414096	0.338	0.003	Hyper
chr2	110493021	110493023	0.291	0.0286	Hyper
chr2	110574619	110574621	0.211	0.021	Hyper
chr2	110590429	110590431	-0.261	0.000216	Hypo
chr2	111043493	111043495	0.215	3.89e-23	Hyper
chr2	111439447	111439449	0.254	2.36e-12	Hyper
chr2	111439573	111439575	0.241	2.68e-24	Hyper
chr2	111479423	111479425	0.219	3.7e-20	Hyper
chr2	111504437	111504439	0.235	5.21e-07	Hyper
chr2	111507218	111507220	0.213	1.61e-27	Hyper
chr2	112700400	112700402	0.202	4.78e-20	Hyper
chr2	112776906	112776908	0.356	6.71e-05	Hyper
chr2	112841987	112841989	0.228	1.99e-27	Hyper
chr2	112842043	112842045	0.222	1.8e-30	Hyper
chr2	112842095	112842097	0.213	1.18e-23	Hyper
chr2	112881317	112881319	0.201	3.22e-27	Hyper
chr2	113174352	113174354	0.208	1.56e-11	Hyper
chr2	113230793	113230795	0.234	3.7e-27	Hyper
chr2	113653083	113653085	0.288	0.0101	Hyper
chr2	114422335	114422337	0.212	2.54e-14	Hyper
chr2	116252981	116252983	0.207	1.34e-16	Hyper
chr2	118060177	118060179	0.225	7.57e-29	Hyper
chr2	119198440	119198442	-0.212	1.81e-29	Hypo
chr2	120765755	120765757	-0.202	5.36e-21	Hypo
chr2	120812203	120812205	0.213	4.85e-20	Hyper
chr2	120860549	120860551	-0.235	1.64e-21	Hypo
chr2	120862519	120862521	-0.223	1.85e-17	Hypo
chr2	122737983	122737985	0.23	1.78e-30	Hyper
chr2	122821215	122821217	0.209	6.08e-18	Hyper
chr2	123294738	123294740	0.206	5.23e-16	Hyper
chr2	127223974	127223976	0.239	2.36e-15	Hyper
chr2	127234620	127234622	0.223	1.88e-19	Hyper
chr2	127296306	127296308	0.211	5.51e-22	Hyper
chr2	127323463	127323465	0.256	6.09e-24	Hyper
chr2	127733947	127733949	-0.21	2.93e-23	Hypo
chr2	128408848	128408850	0.219	6.65e-15	Hyper
chr2	128520887	128520889	0.212	2.41e-25	Hyper
chr2	128520898	128520900	0.212	2.84e-25	Hyper
chr2	128520964	128520966	0.238	9.67e-29	Hyper
chr2	128520989	128520991	0.286	1.18e-40	Hyper
chr2	128521016	128521018	0.25	1.01e-30	Hyper
chr2	128521023	128521025	0.253	6.21e-31	Hyper
chr2	128521092	128521094	0.203	7.82e-21	Hyper
chr2	130037238	130037240	-0.206	1.59e-09	Hypo
chr2	130062013	130062015	0.237	7.01e-06	Hyper
chr2	130078736	130078738	-0.218	0.00363	Hypo
chr2	130140893	130140895	-0.274	4e-16	Hypo
chr2	130442155	130442157	0.356	0.00455	Hyper
chr2	130515021	130515023	0.217	0.011	Hyper
chr2	130515530	130515532	0.372	0.00466	Hyper
chr2	130518250	130518252	0.204	0.00752	Hyper
chr2	130526463	130526465	-0.229	0.0286	Hypo
chr2	130535336	130535338	-0.238	0.0152	Hypo
chr2	130537019	130537021	0.246	0.00222	Hyper
chr2	130616622	130616624	0.364	0.000746	Hyper
chr2	131274021	131274023	0.266	3.91e-06	Hyper
chr2	131445822	131445824	0.248	0.00245	Hyper
chr2	131491295	131491297	0.227	3.49e-22	Hyper
chr2	131491297	131491299	0.213	1.56e-19	Hyper
chr2	131766644	131766646	0.229	0.0286	Hyper
chr2	132646056	132646058	0.213	9.58e-17	Hyper
chr2	132646093	132646095	0.22	3.06e-20	Hyper
chr2	132646113	132646115	0.213	1.32e-18	Hyper
chr2	133681462	133681464	0.223	1.58e-29	Hyper
chr2	133703973	133703975	0.21	2.23e-23	Hyper
chr2	134219141	134219143	0.206	4.28e-24	Hyper
chr2	134234025	134234027	0.209	5.21e-25	Hyper
chr2	134575175	134575177	0.222	8.93e-23	Hyper
chr2	135033685	135033687	-0.229	0.0286	Hypo
chr2	136008316	136008318	0.236	2.39e-37	Hyper
chr2	136136311	136136313	0.215	2.83e-33	Hyper
chr2	136136349	136136351	0.219	1.78e-36	Hyper
chr2	136311221	136311223	0.22	1.19e-28	Hyper
chr2	136311247	136311249	0.223	2.03e-28	Hyper
chr2	137675321	137675323	0.202	0.000123	Hyper
chr2	141462794	141462796	0.24	0.0063	Hyper
chr2	141467833	141467835	0.315	0.00699	Hyper
chr2	142114017	142114019	0.221	1.64e-29	Hyper
chr2	144414849	144414851	0.241	2.04e-31	Hyper
chr2	149161175	149161177	0.214	1e-31	Hyper
chr2	150121474	150121476	0.297	1.7e-12	Hyper
chr2	151589262	151589264	0.386	0.000912	Hyper
chr2	152027648	152027650	0.205	2.58e-22	Hyper
chr2	152027668	152027670	0.212	1.94e-22	Hyper
chr2	154368994	154368996	-0.208	5.54e-08	Hypo
chr2	157442198	157442200	0.217	5.72e-26	Hyper
chr2	157899421	157899423	0.201	1.82e-24	Hyper
chr2	158906027	158906029	-0.205	2.4e-25	Hypo
chr2	159613490	159613492	-0.204	2.23e-12	Hypo
chr2	159664337	159664339	0.201	0.00401	Hyper
chr2	160108834	160108836	0.224	9.95e-09	Hyper
chr2	160391020	160391022	0.214	7.55e-29	Hyper
chr2	161141255	161141257	0.207	2.92e-29	Hyper
chr2	161596744	161596746	0.207	6.56e-19	Hyper
chr2	163015201	163015203	0.212	3.94e-27	Hyper
chr2	164820122	164820124	0.235	1.77e-07	Hyper
chr2	166026317	166026319	0.232	2.54e-17	Hyper
chr2	166611015	166611017	0.206	2.53e-15	Hyper
chr2	169755148	169755150	0.204	2.54e-20	Hyper
chr2	170110570	170110572	0.212	0.000124	Hyper
chr2	172411691	172411693	-0.352	1.89e-07	Hypo
chr2	173264778	173264780	0.223	3.41e-23	Hyper
chr2	174493115	174493117	0.219	7.08e-24	Hyper
chr2	174493314	174493316	0.215	1.19e-30	Hyper
chr2	174597079	174597081	0.212	6.85e-28	Hyper
chr2	174717430	174717432	0.212	1.33e-27	Hyper
chr2	174717457	174717459	0.281	6.35e-45	Hyper
chr2	177008972	177008974	0.214	6.9e-28	Hyper
chr2	177946718	177946720	-0.249	0.00682	Hypo
chr2	178531013	178531015	0.23	1.8e-35	Hyper
chr2	178921798	178921800	0.258	0.0103	Hyper
chr2	181485416	181485418	-0.203	2.69e-13	Hypo
chr2	187475735	187475737	0.209	7.05e-27	Hyper
chr2	187479541	187479543	0.205	2.36e-08	Hyper
chr2	187864893	187864895	0.212	3.63e-21	Hyper
chr2	187869369	187869371	0.206	1.37e-14	Hyper
chr2	187913798	187913800	0.264	1.38e-27	Hyper
chr2	191398144	191398146	0.212	0.021	Hyper
chr2	192133347	192133349	0.224	1.45e-12	Hyper
chr2	195166885	195166887	-0.208	1.11e-06	Hypo
chr2	196234801	196234803	0.207	5.2e-28	Hyper
chr2	196242384	196242386	0.238	5.75e-32	Hyper
chr2	196586703	196586705	0.325	0.00399	Hyper
chr2	197259008	197259010	0.211	1.93e-29	Hyper
chr2	197308281	197308283	0.215	1.36e-25	Hyper
chr2	197696277	197696279	-0.344	0.00226	Hypo
chr2	197894305	197894307	-0.221	1.96e-33	Hypo
chr2	198207756	198207758	-0.233	7.08e-16	Hypo
chr2	199165024	199165026	-0.232	3.58e-24	Hypo
chr2	201252785	201252787	0.208	7.69e-19	Hyper
chr2	201523652	201523654	-0.424	3.01e-15	Hypo
chr2	201970373	201970375	0.207	8.7e-24	Hyper
chr2	204109222	204109224	0.218	3.65e-26	Hyper
chr2	204452703	204452705	-0.202	4.93e-28	Hypo
chr2	205868989	205868991	0.224	1.82e-20	Hyper
chr2	206689271	206689273	0.206	6.72e-25	Hyper
chr2	208064691	208064693	0.22	2.36e-28	Hyper
chr2	208363725	208363727	0.239	4.48e-33	Hyper
chr2	208363801	208363803	0.207	5.95e-28	Hyper
chr2	213064561	213064563	0.225	1.49e-17	Hyper
chr2	213076855	213076857	0.206	1.61e-17	Hyper
chr2	213103588	213103590	0.233	2.34e-23	Hyper
chr2	214835118	214835120	-0.218	0.00374	Hypo
chr2	214835123	214835125	-0.209	0.00392	Hypo
chr2	215677750	215677752	0.203	2.2e-21	Hyper
chr2	216475363	216475365	0.203	1.71e-25	Hyper
chr2	216475378	216475380	0.218	9.03e-31	Hyper
chr2	217162474	217162476	0.218	1.05e-15	Hyper
chr2	217303606	217303608	0.206	2.67e-25	Hyper
chr2	217902673	217902675	-0.203	3.25e-15	Hypo
chr2	217937304	217937306	-0.225	1.62e-23	Hypo
chr2	217939776	217939778	-0.208	8.9e-15	Hypo
chr2	218003887	218003889	0.216	3.33e-07	Hyper
chr2	218017782	218017784	0.206	4.45e-24	Hyper
chr2	218019536	218019538	0.211	9.05e-21	Hyper
chr2	218393980	218393982	0.213	6.98e-24	Hyper
chr2	219247851	219247853	0.207	1.48e-23	Hyper
chr2	219876132	219876134	0.204	9.83e-19	Hyper
chr2	220099590	220099592	0.205	3.83e-21	Hyper
chr2	220331689	220331691	-0.267	1.89e-23	Hypo
chr2	220862630	220862632	0.221	1.64e-14	Hyper
chr2	220904686	220904688	0.214	3.58e-18	Hyper
chr2	222701864	222701866	0.222	5.16e-24	Hyper
chr2	222816797	222816799	-0.259	0.00627	Hypo
chr2	223934966	223934968	-0.201	2.47e-17	Hypo
chr2	224419244	224419246	0.219	9.35e-21	Hyper
chr2	224429749	224429751	0.219	4.81e-18	Hyper
chr2	224451179	224451181	0.21	3.6e-15	Hyper
chr2	224459686	224459688	0.21	3.77e-17	Hyper
chr2	226112172	226112174	-0.204	1.88e-14	Hypo
chr2	226701365	226701367	0.239	1.96e-27	Hyper
chr2	226835201	226835203	0.227	1.15e-26	Hyper
chr2	227805764	227805766	0.202	1.3e-21	Hyper
chr2	227805776	227805778	0.213	5.04e-25	Hyper
chr2	228158949	228158951	0.207	1.04e-16	Hyper
chr2	230661682	230661684	0.208	9.59e-22	Hyper
chr2	230924965	230924967	0.204	7.73e-25	Hyper
chr2	231190452	231190454	-0.214	3.46e-14	Hypo
chr2	231322048	231322050	0.21	3.27e-25	Hyper
chr2	232154882	232154884	-0.305	0.00162	Hypo
chr2	232161194	232161196	-0.214	8.5e-17	Hypo
chr2	232387869	232387871	-0.22	2.23e-12	Hypo
chr2	233268125	233268127	0.203	8.78e-21	Hyper
chr2	233331615	233331617	0.209	2.4e-25	Hyper
chr2	233331623	233331625	0.203	9.92e-24	Hyper
chr2	233331669	233331671	0.208	5.17e-25	Hyper
chr2	233331708	233331710	0.234	9.23e-31	Hyper
chr2	234308980	234308982	0.206	8.51e-26	Hyper
chr2	234648518	234648520	0.339	3.72e-17	Hyper
chr2	235130043	235130045	-0.221	3.02e-22	Hypo
chr2	235271084	235271086	0.228	2.7e-31	Hyper
chr2	235271103	235271105	0.225	2.06e-30	Hyper
chr2	235271239	235271241	0.267	1.01e-44	Hyper
chr2	235671215	235671217	0.206	2.49e-19	Hyper
chr2	235671254	235671256	0.236	2.17e-22	Hyper
chr2	235705102	235705104	0.341	0.000619	Hyper
chr2	236175707	236175709	0.225	1.54e-23	Hyper
chr2	236366851	236366853	0.206	2.23e-13	Hyper
chr2	236970002	236970004	0.205	2.06e-24	Hyper
chr2	236970022	236970024	0.203	2.42e-23	Hyper
chr2	237543755	237543757	0.321	0.000194	Hyper
chr2	237734005	237734007	-0.218	2.09e-19	Hypo
chr2	237868972	237868974	0.243	2.1e-29	Hyper
chr2	237868988	237868990	0.211	2.92e-24	Hyper
chr2	237868996	237868998	0.218	3.55e-25	Hyper
chr2	237869012	237869014	0.205	1.05e-23	Hyper
chr2	237906140	237906142	0.208	3.67e-26	Hyper
chr2	237906168	237906170	0.211	1.38e-27	Hyper
chr2	238376971	238376973	0.214	1.05e-32	Hyper
chr2	238382452	238382454	0.201	7.64e-29	Hyper
chr2	238723964	238723966	0.213	1.37e-26	Hyper
chr2	238858215	238858217	0.206	6.3e-24	Hyper
chr2	239369961	239369963	0.205	4.22e-21	Hyper
chr2	239643170	239643172	-0.229	0.0286	Hypo
chr2	239643176	239643178	-0.229	0.0286	Hypo
chr2	240581716	240581718	0.232	3.17e-18	Hyper
chr2	240621589	240621591	0.209	1.3e-19	Hyper
chr2	240625195	240625197	0.242	3.46e-18	Hyper
chr2	240675122	240675124	-0.23	1.04e-05	Hypo
chr2	240699732	240699734	0.211	3.61e-05	Hyper
chr2	240923902	240923904	0.225	0.000581	Hyper
chr2	241201242	241201244	0.204	9.39e-17	Hyper
chr2	241310001	241310003	0.206	3.75e-22	Hyper
chr2	241507319	241507321	-0.201	2.39e-17	Hypo
chr2	241805430	241805432	-0.214	0.0476	Hypo
chr2	241818293	241818295	0.203	4.59e-18	Hyper
chr2	241966066	241966068	0.201	2.51e-29	Hyper
chr2	241966393	241966395	0.223	2.57e-32	Hyper
chr2	242011233	242011235	0.241	7.09e-33	Hyper
chr2	242011239	242011241	0.234	4.51e-31	Hyper
chr2	242011331	242011333	0.201	8.06e-23	Hyper
chr2	242086532	242086534	0.208	1.25e-23	Hyper
chr2	242169012	242169014	0.221	0.0242	Hyper
chr3	11653	11655	0.284	0.00699	Hyper
chr3	11702	11704	0.251	0.0024	Hyper
chr3	11737	11739	0.249	0.000757	Hyper
chr3	2840554	2840556	0.275	4.03e-06	Hyper
chr3	2840560	2840562	0.216	0.000409	Hyper
chr3	3735446	3735448	-0.206	4.43e-14	Hypo
chr3	4771832	4771834	-0.201	2.58e-15	Hypo
chr3	4834519	4834521	0.267	1.89e-36	Hyper
chr3	4846090	4846092	0.226	2.65e-34	Hyper
chr3	5199623	5199625	0.361	2.31e-05	Hyper
chr3	5222036	5222038	-0.204	1.12e-25	Hypo
chr3	7092068	7092070	0.202	2.03e-21	Hyper
chr3	9917564	9917566	-0.21	9.1e-23	Hypo
chr3	10284855	10284857	0.219	2.77e-19	Hyper
chr3	10363637	10363639	-0.244	1.09e-24	Hypo
chr3	10580482	10580484	-0.203	2.39e-18	Hypo
chr3	11079269	11079271	0.227	8.75e-22	Hyper
chr3	12886167	12886169	0.201	4.38e-23	Hyper
chr3	12916263	12916265	0.244	4.26e-30	Hyper
chr3	12916270	12916272	0.226	3.8e-27	Hyper
chr3	12916279	12916281	0.227	6.04e-28	Hyper
chr3	12916301	12916303	0.208	2.47e-23	Hyper
chr3	12916375	12916377	0.219	1.36e-24	Hyper
chr3	13015246	13015248	0.228	1.36e-24	Hyper
chr3	13416404	13416406	0.212	5.95e-23	Hyper
chr3	14231837	14231839	0.207	2.88e-22	Hyper
chr3	14377941	14377943	0.216	1.64e-26	Hyper
chr3	14378011	14378013	0.219	1.38e-25	Hyper
chr3	14566539	14566541	0.205	3.36e-30	Hyper
chr3	14566591	14566593	0.216	1.43e-34	Hyper
chr3	14691556	14691558	0.233	1.21e-24	Hyper
chr3	14691648	14691650	0.236	9.22e-33	Hyper
chr3	15345817	15345819	0.239	5.92e-13	Hyper
chr3	15647608	15647610	0.219	4.56e-30	Hyper
chr3	16842265	16842267	0.226	4.83e-30	Hyper
chr3	17720135	17720137	-0.21	1.2e-25	Hypo
chr3	17967906	17967908	0.222	1.1e-10	Hyper
chr3	19931454	19931456	0.208	3.28e-24	Hyper
chr3	20069774	20069776	0.228	1.75e-20	Hyper
chr3	20130524	20130526	0.259	2.6e-23	Hyper
chr3	20550400	20550402	0.215	1.17e-19	Hyper
chr3	21514481	21514483	-0.217	1.18e-20	Hypo
chr3	22393959	22393961	-0.216	3.18e-20	Hypo
chr3	22393973	22393975	-0.22	2.67e-21	Hypo
chr3	23056139	23056141	0.213	3.67e-25	Hyper
chr3	24522610	24522612	0.203	2.05e-20	Hyper
chr3	24522622	24522624	0.211	9.33e-22	Hyper
chr3	24678808	24678810	0.21	8.01e-25	Hyper
chr3	24678817	24678819	0.231	8.55e-29	Hyper
chr3	24938042	24938044	0.244	4.9e-17	Hyper
chr3	25215426	25215428	0.22	7.24e-23	Hyper
chr3	30603205	30603207	0.225	1.75e-32	Hyper
chr3	30604630	30604632	0.209	1.17e-19	Hyper
chr3	30646766	30646768	0.22	2.1e-28	Hyper
chr3	32991996	32991998	0.202	5.3e-23	Hyper
chr3	35226766	35226768	-0.207	7.14e-08	Hypo
chr3	35239841	35239843	-0.311	7.98e-41	Hypo
chr3	38108951	38108953	0.202	9.2e-22	Hyper
chr3	38332405	38332407	0.234	1.83e-07	Hyper
chr3	38374379	38374381	0.221	1.46e-17	Hyper
chr3	39137407	39137409	0.226	3.77e-22	Hyper
chr3	41306318	41306320	-0.207	0.000487	Hypo
chr3	42545008	42545010	-0.205	1.61e-27	Hypo
chr3	42798629	42798631	0.264	0.00213	Hyper
chr3	44821021	44821023	0.247	0.0182	Hyper
chr3	45105935	45105937	0.211	3.67e-33	Hyper
chr3	45683117	45683119	-0.202	1.01e-13	Hypo
chr3	46152614	46152616	0.215	1.35e-05	Hyper
chr3	46405975	46405977	-0.203	1.79e-25	Hypo
chr3	46406063	46406065	-0.261	4.53e-37	Hypo
chr3	47829630	47829632	0.222	3.78e-25	Hyper
chr3	47829659	47829661	0.22	6.58e-22	Hyper
chr3	47829721	47829723	0.206	1.56e-23	Hyper
chr3	47829731	47829733	0.239	4.01e-29	Hyper
chr3	48112719	48112721	0.222	1.61e-22	Hyper
chr3	48306984	48306986	0.213	4.81e-23	Hyper
chr3	48465401	48465403	-0.211	2.09e-20	Hypo
chr3	48465513	48465515	-0.209	6.8e-24	Hypo
chr3	49593958	49593960	-0.206	3.44e-14	Hypo
chr3	49720207	49720209	-0.216	1.32e-13	Hypo
chr3	50264870	50264872	-0.222	1.59e-07	Hypo
chr3	50275719	50275721	0.235	1.29e-16	Hyper
chr3	50275744	50275746	0.205	9.92e-14	Hyper
chr3	50276361	50276363	0.202	3.55e-17	Hyper
chr3	50276387	50276389	0.212	2.27e-19	Hyper
chr3	50276438	50276440	0.208	8.81e-19	Hyper
chr3	50322609	50322611	-0.242	2.37e-22	Hypo
chr3	50338977	50338979	0.208	1.72e-24	Hyper
chr3	50516672	50516674	-0.205	5.12e-12	Hypo
chr3	50590527	50590529	0.231	1.58e-12	Hyper
chr3	50624491	50624493	0.229	1.01e-26	Hyper
chr3	52047412	52047414	-0.22	1.07e-13	Hypo
chr3	52244144	52244146	0.214	4.04e-25	Hyper
chr3	52244337	52244339	0.218	5.76e-22	Hyper
chr3	52253612	52253614	0.22	3.16e-25	Hyper
chr3	52470115	52470117	0.446	9.38e-05	Hyper
chr3	52498628	52498630	0.213	5.62e-27	Hyper
chr3	52805994	52805996	-0.222	2.1e-09	Hypo
chr3	53189910	53189912	0.22	0.00405	Hyper
chr3	56895248	56895250	0.213	2.71e-24	Hyper
chr3	57094181	57094183	0.201	1e-21	Hyper
chr3	57163784	57163786	0.202	2.13e-09	Hyper
chr3	57959424	57959426	0.202	9.94e-17	Hyper
chr3	58354289	58354291	0.212	1.44e-22	Hyper
chr3	58771510	58771512	0.225	2.74e-23	Hyper
chr3	58807678	58807680	0.258	5.04e-25	Hyper
chr3	58842187	58842189	0.207	9.11e-22	Hyper
chr3	59783859	59783861	0.203	1.53e-21	Hyper
chr3	60495725	60495727	-0.243	1.87e-17	Hypo
chr3	61295361	61295363	0.217	5.16e-18	Hyper
chr3	62287702	62287704	0.205	1.88e-25	Hyper
chr3	65004328	65004330	0.207	1.63e-22	Hyper
chr3	65356589	65356591	0.21	4.89e-19	Hyper
chr3	65544701	65544703	0.215	8.47e-31	Hyper
chr3	65987701	65987703	0.261	1.59e-07	Hyper
chr3	66346916	66346918	-0.203	4.37e-13	Hypo
chr3	66393869	66393871	0.216	1.41e-28	Hyper
chr3	66418697	66418699	-0.213	1.38e-31	Hypo
chr3	66418739	66418741	-0.21	1.52e-28	Hypo
chr3	66418797	66418799	-0.226	1.36e-29	Hypo
chr3	66418822	66418824	-0.231	1.47e-26	Hypo
chr3	66418842	66418844	-0.263	2.33e-30	Hypo
chr3	67655968	67655970	0.204	6.61e-24	Hyper
chr3	67655989	67655991	0.212	2.37e-24	Hyper
chr3	67655997	67655999	0.205	3.66e-23	Hyper
chr3	67656006	67656008	0.205	1.17e-22	Hyper
chr3	69058476	69058478	0.202	1.04e-21	Hyper
chr3	69265536	69265538	-0.314	0.00714	Hypo
chr3	70856940	70856942	0.243	2.25e-28	Hyper
chr3	71504324	71504326	0.226	3.7e-35	Hyper
chr3	71905530	71905532	0.224	1.23e-21	Hyper
chr3	71905742	71905744	0.203	5.42e-26	Hyper
chr3	71985139	71985141	0.209	3.35e-32	Hyper
chr3	71985180	71985182	0.204	3.55e-29	Hyper
chr3	71985440	71985442	0.213	6.76e-24	Hyper
chr3	72135366	72135368	0.218	4.91e-05	Hyper
chr3	72186189	72186191	0.209	7.33e-29	Hyper
chr3	72550028	72550030	0.202	5.9e-23	Hyper
chr3	75622004	75622006	0.208	2.16e-23	Hyper
chr3	77764247	77764249	0.258	0.00472	Hyper
chr3	81365378	81365380	0.268	5.24e-31	Hyper
chr3	81485791	81485793	0.245	7.69e-31	Hyper
chr3	81750587	81750589	0.334	0.000565	Hyper
chr3	83715145	83715147	0.267	1.03e-05	Hyper
chr3	83805923	83805925	-0.207	0.00697	Hypo
chr3	90788071	90788073	0.212	4.54e-05	Hyper
chr3	90799533	90799535	-0.391	1.66e-16	Hypo
chr3	90835118	90835120	-0.396	1.46e-08	Hypo
chr3	90936112	90936114	-0.257	4.71e-08	Hypo
chr3	90992018	90992020	-0.29	0.00109	Hypo
chr3	91187471	91187473	0.279	1.76e-06	Hyper
chr3	91203912	91203914	-0.217	0.00548	Hypo
chr3	91235198	91235200	-0.4	4.72e-05	Hypo
chr3	91589803	91589805	0.21	4.41e-09	Hyper
chr3	91596358	91596360	-0.27	0.00522	Hypo
chr3	91610034	91610036	-0.23	0.00778	Hypo
chr3	91643893	91643895	0.209	0.0182	Hyper
chr3	91645759	91645761	0.29	0.000404	Hyper
chr3	91702642	91702644	0.208	0.00292	Hyper
chr3	91706323	91706325	0.218	0.00435	Hyper
chr3	91780249	91780251	0.209	0.00153	Hyper
chr3	91796824	91796826	-0.212	0.00128	Hypo
chr3	91826849	91826851	0.399	3.33e-05	Hyper
chr3	91845121	91845123	-0.232	0.00535	Hypo
chr3	91850805	91850807	0.217	0.0128	Hyper
chr3	91851760	91851762	0.261	0.00054	Hyper
chr3	91882205	91882207	-0.236	0.011	Hypo
chr3	91944884	91944886	0.299	0.000953	Hyper
chr3	91945640	91945642	0.478	4.28e-06	Hyper
chr3	92058986	92058988	-0.205	0.017	Hypo
chr3	92065398	92065400	-0.245	0.000186	Hypo
chr3	92098776	92098778	-0.229	0.0286	Hypo
chr3	92122902	92122904	0.307	0.00482	Hyper
chr3	92125157	92125159	0.247	0.0182	Hyper
chr3	92216866	92216868	-0.209	0.0182	Hypo
chr3	92247778	92247780	-0.209	0.0152	Hypo
chr3	92252506	92252508	0.335	0.000158	Hyper
chr3	92268327	92268329	0.243	0.00143	Hyper
chr3	92312726	92312728	0.285	0.00398	Hyper
chr3	92340823	92340825	-0.288	0.000131	Hypo
chr3	92370146	92370148	0.201	0.00197	Hyper
chr3	92396198	92396200	-0.402	0.0014	Hypo
chr3	92415662	92415664	-0.363	0.000391	Hypo
chr3	92417545	92417547	0.207	0.00191	Hyper
chr3	92423796	92423798	0.206	0.0119	Hyper
chr3	92498781	92498783	0.321	7.85e-05	Hyper
chr3	92518320	92518322	-0.224	0.0128	Hypo
chr3	92543439	92543441	-0.264	0.00213	Hypo
chr3	92608322	92608324	-0.246	0.00437	Hypo
chr3	92620706	92620708	-0.224	0.014	Hypo
chr3	92627723	92627725	0.273	0.00481	Hyper
chr3	92634732	92634734	0.378	0.00181	Hyper
chr3	92726417	92726419	0.235	0.00305	Hyper
chr3	92859630	92859632	0.211	0.0181	Hyper
chr3	92860746	92860748	0.254	0.00714	Hyper
chr3	92866496	92866498	0.23	0.000578	Hyper
chr3	92873154	92873156	-0.207	0.000165	Hypo
chr3	92895106	92895108	0.254	0.0077	Hyper
chr3	92982528	92982530	0.281	0.00699	Hyper
chr3	93065514	93065516	0.245	1.13e-06	Hyper
chr3	93152692	93152694	-0.213	0.00159	Hypo
chr3	93153118	93153120	-0.215	8.5e-10	Hypo
chr3	93162590	93162592	-0.302	0.0152	Hypo
chr3	93238313	93238315	0.251	0.00191	Hyper
chr3	93263439	93263441	0.216	0.00905	Hyper
chr3	93334859	93334861	0.217	9.49e-05	Hyper
chr3	93351104	93351106	0.219	0.00884	Hyper
chr3	93356615	93356617	0.319	2.97e-05	Hyper
chr3	93400254	93400256	0.413	0.000371	Hyper
chr3	93403745	93403747	0.368	0.00476	Hyper
chr3	93498545	93498547	-0.211	0.0256	Hypo
chr3	93539020	93539022	0.236	0.0114	Hyper
chr3	93543045	93543047	0.321	0.000371	Hyper
chr3	93543101	93543103	0.238	0.0128	Hyper
chr3	93553825	93553827	0.239	0.011	Hyper
chr3	93577128	93577130	0.217	1.07e-05	Hyper
chr3	93578818	93578820	0.285	0.00398	Hyper
chr3	93612165	93612167	0.324	0.00833	Hyper
chr3	93631554	93631556	-0.238	0.0152	Hypo
chr3	95453100	95453102	0.21	1.24e-17	Hyper
chr3	98837439	98837441	0.236	0.011	Hyper
chr3	98839024	98839026	-0.205	0.0152	Hypo
chr3	99261866	99261868	0.224	9.11e-17	Hyper
chr3	99506213	99506215	0.217	3.17e-23	Hyper
chr3	99506228	99506230	0.204	1.7e-20	Hyper
chr3	99506250	99506252	0.202	8.9e-17	Hyper
chr3	100099706	100099708	-0.202	6.51e-22	Hypo
chr3	101925859	101925861	-0.203	6.69e-12	Hypo
chr3	101936583	101936585	0.227	3.48e-30	Hyper
chr3	101936597	101936599	0.226	6.71e-28	Hyper
chr3	101936887	101936889	0.294	8.67e-51	Hyper
chr3	101936915	101936917	0.278	2.53e-43	Hyper
chr3	102967871	102967873	0.242	0.015	Hyper
chr3	104336402	104336404	0.216	7.98e-10	Hyper
chr3	104671251	104671253	0.339	0.00385	Hyper
chr3	105170342	105170344	0.222	1.53e-22	Hyper
chr3	105806357	105806359	0.203	3.16e-20	Hyper
chr3	106111625	106111627	0.209	0.0182	Hyper
chr3	106501281	106501283	-0.223	7.48e-21	Hypo
chr3	106970467	106970469	0.204	1.26e-06	Hyper
chr3	107715436	107715438	-0.265	0.00702	Hypo
chr3	108125271	108125273	0.203	3.58e-20	Hyper
chr3	108294004	108294006	0.201	1.62e-24	Hyper
chr3	109646988	109646990	-0.203	0.00644	Hypo
chr3	110111752	110111754	-0.244	1.94e-34	Hypo
chr3	110114855	110114857	-0.226	2.58e-39	Hypo
chr3	112015449	112015451	0.212	1.29e-18	Hyper
chr3	113191454	113191456	0.212	1.51e-18	Hyper
chr3	114135495	114135497	-0.241	1.9e-05	Hypo
chr3	115450365	115450367	-0.326	2.27e-06	Hypo
chr3	115503457	115503459	-0.206	5.09e-21	Hypo
chr3	119238521	119238523	0.246	4.12e-24	Hyper
chr3	120177413	120177415	-0.228	1.2e-27	Hypo
chr3	120179886	120179888	-0.22	0.000689	Hypo
chr3	120606319	120606321	-0.236	7.04e-26	Hypo
chr3	123018322	123018324	0.203	7.2e-25	Hyper
chr3	123330177	123330179	-0.203	6.44e-26	Hypo
chr3	124311032	124311034	0.206	6.92e-20	Hyper
chr3	124316102	124316104	0.23	1.05e-37	Hyper
chr3	124316190	124316192	0.245	2.24e-41	Hyper
chr3	124651030	124651032	0.215	8.48e-31	Hyper
chr3	125002670	125002672	-0.204	6.77e-27	Hypo
chr3	125822301	125822303	0.202	5.1e-30	Hyper
chr3	125949220	125949222	0.212	9.39e-33	Hyper
chr3	126656807	126656809	0.208	7.29e-20	Hyper
chr3	127750513	127750515	0.22	1.65e-24	Hyper
chr3	128379253	128379255	-0.204	7.28e-22	Hypo
chr3	129623709	129623711	-0.231	8.18e-20	Hypo
chr3	129623754	129623756	-0.243	4.94e-21	Hypo
chr3	129623762	129623764	-0.257	1.8e-23	Hypo
chr3	129623767	129623769	-0.259	3.35e-23	Hypo
chr3	129623777	129623779	-0.253	8.51e-23	Hypo
chr3	130094165	130094167	0.211	3.6e-20	Hyper
chr3	130857865	130857867	0.204	2.45e-25	Hyper
chr3	130868482	130868484	0.28	0.00079	Hyper
chr3	132554719	132554721	-0.208	6.28e-17	Hypo
chr3	132789071	132789073	0.267	1.1e-21	Hyper
chr3	133466574	133466576	0.223	4.09e-24	Hyper
chr3	133466588	133466590	0.216	2.07e-21	Hyper
chr3	133466628	133466630	0.212	2e-17	Hyper
chr3	133572254	133572256	0.212	1.68e-23	Hyper
chr3	133572266	133572268	0.219	9.24e-28	Hyper
chr3	133572270	133572272	0.231	3.81e-26	Hyper
chr3	135179899	135179901	-0.221	2.16e-20	Hypo
chr3	136310113	136310115	0.229	0.0286	Hyper
chr3	136379564	136379566	-0.215	7.16e-18	Hypo
chr3	139643172	139643174	0.201	2.51e-22	Hyper
chr3	147745266	147745268	0.221	4.29e-20	Hyper
chr3	150372906	150372908	-0.218	1.16e-27	Hypo
chr3	150385089	150385091	0.202	2.6e-19	Hyper
chr3	150385153	150385155	0.206	8.54e-21	Hyper
chr3	150606286	150606288	0.207	5.3e-30	Hyper
chr3	150606288	150606290	0.223	9.72e-34	Hyper
chr3	150606298	150606300	0.204	2.82e-29	Hyper
chr3	150739297	150739299	0.203	3.1e-22	Hyper
chr3	150890333	150890335	0.221	5.87e-26	Hyper
chr3	152243865	152243867	0.207	1.68e-23	Hyper
chr3	152243890	152243892	0.208	8.74e-26	Hyper
chr3	152243992	152243994	0.209	2.75e-24	Hyper
chr3	152543834	152543836	0.205	9.57e-19	Hyper
chr3	152963886	152963888	0.201	1.6e-15	Hyper
chr3	153373917	153373919	0.218	3.59e-27	Hyper
chr3	153664668	153664670	0.288	7.12e-29	Hyper
chr3	153673058	153673060	0.264	4.05e-20	Hyper
chr3	155957701	155957703	-0.21	3.59e-25	Hypo
chr3	155957734	155957736	-0.204	1.21e-23	Hypo
chr3	156524702	156524704	0.272	5.79e-34	Hyper
chr3	156524722	156524724	0.273	1.85e-29	Hyper
chr3	156524851	156524853	0.266	1.15e-40	Hyper
chr3	156524854	156524856	0.228	3.79e-32	Hyper
chr3	157001105	157001107	0.207	3.42e-21	Hyper
chr3	157176772	157176774	0.211	0.0192	Hyper
chr3	157250620	157250622	0.217	7.86e-18	Hyper
chr3	157260383	157260385	0.229	6.26e-19	Hyper
chr3	159831996	159831998	0.206	4.57e-26	Hyper
chr3	161134059	161134061	0.211	9.33e-23	Hyper
chr3	161187438	161187440	0.205	1.87e-07	Hyper
chr3	161281624	161281626	0.207	1.5e-16	Hyper
chr3	161420920	161420922	-0.23	1.85e-28	Hypo
chr3	163560334	163560336	-0.213	2.72e-21	Hypo
chr3	166810958	166810960	-0.209	5.04e-17	Hypo
chr3	167017911	167017913	-0.301	0.0119	Hypo
chr3	170353198	170353200	0.206	3.19e-24	Hyper
chr3	171936713	171936715	0.218	1.82e-27	Hyper
chr3	171976836	171976838	0.216	1.83e-29	Hyper
chr3	172537928	172537930	-0.204	1.31e-23	Hypo
chr3	172592303	172592305	0.201	1.04e-21	Hyper
chr3	172592329	172592331	0.208	3.68e-25	Hyper
chr3	172592379	172592381	0.259	2.12e-33	Hyper
chr3	172592432	172592434	0.226	4.11e-27	Hyper
chr3	172592563	172592565	0.201	7.49e-22	Hyper
chr3	172680077	172680079	-0.214	6.3e-19	Hypo
chr3	172953638	172953640	0.218	2.9e-29	Hyper
chr3	173488007	173488009	0.225	1.53e-23	Hyper
chr3	173491383	173491385	0.294	4.47e-28	Hyper
chr3	173496880	173496882	0.215	5.24e-20	Hyper
chr3	173546349	173546351	0.274	1.24e-25	Hyper
chr3	173546634	173546636	0.271	1.61e-30	Hyper
chr3	173550752	173550754	0.229	2.98e-20	Hyper
chr3	176361817	176361819	-0.338	8.31e-14	Hypo
chr3	176361837	176361839	-0.227	2.75e-12	Hypo
chr3	177337842	177337844	0.206	1.68e-30	Hyper
chr3	177337863	177337865	0.203	1.55e-26	Hyper
chr3	177449411	177449413	0.209	2.73e-26	Hyper
chr3	179292924	179292926	-0.228	1.15e-19	Hypo
chr3	179293075	179293077	-0.23	1.28e-20	Hypo
chr3	179457808	179457810	-0.225	3.56e-24	Hypo
chr3	183540926	183540928	0.203	4.68e-23	Hyper
chr3	183554894	183554896	0.21	8.14e-23	Hyper
chr3	183729187	183729189	0.222	4.84e-18	Hyper
chr3	183734335	183734337	0.204	1.34e-19	Hyper
chr3	184038912	184038914	0.266	8.73e-31	Hyper
chr3	184045880	184045882	0.303	2.61e-35	Hyper
chr3	184046874	184046876	0.23	5.65e-17	Hyper
chr3	184046979	184046981	0.241	5.54e-26	Hyper
chr3	184477452	184477454	-0.218	8.86e-09	Hypo
chr3	185326170	185326172	-0.209	9.23e-23	Hypo
chr3	185647098	185647100	0.209	1.45e-22	Hyper
chr3	186534238	186534240	0.205	1.94e-28	Hyper
chr3	186534268	186534270	0.211	2.63e-28	Hyper
chr3	186864816	186864818	-0.239	0.00732	Hypo
chr3	186865389	186865391	-0.252	7.2e-06	Hypo
chr3	186865883	186865885	0.231	0.00522	Hyper
chr3	187429199	187429201	0.314	0.00714	Hyper
chr3	188290760	188290762	-0.202	2.52e-31	Hypo
chr3	188975328	188975330	0.213	1.14e-22	Hyper
chr3	190377129	190377131	0.288	0.00401	Hyper
chr3	191296099	191296101	0.209	5.65e-27	Hyper
chr3	191576171	191576173	-0.201	1.83e-16	Hypo
chr3	193111134	193111136	0.21	1.07e-16	Hyper
chr3	193164790	193164792	0.265	8.55e-07	Hyper
chr3	193483612	193483614	0.209	2.32e-17	Hyper
chr3	193485208	193485210	0.224	6.07e-26	Hyper
chr3	193870866	193870868	-0.241	1.14e-39	Hypo
chr3	193871078	193871080	-0.206	4.72e-21	Hypo
chr3	193871836	193871838	-0.201	2.64e-21	Hypo
chr3	194194439	194194441	0.215	6.61e-18	Hyper
chr3	194194443	194194445	0.221	1.18e-17	Hyper
chr3	194224283	194224285	0.232	1.6e-12	Hyper
chr3	194736487	194736489	0.207	5.49e-23	Hyper
chr3	194736765	194736767	0.206	6.13e-16	Hyper
chr3	195022330	195022332	-0.212	0.000237	Hypo
chr3	195067621	195067623	0.232	3e-18	Hyper
chr3	195129819	195129821	0.212	7.52e-30	Hyper
chr3	195410053	195410055	0.215	3.98e-26	Hyper
chr3	195856822	195856824	0.206	1.91e-17	Hyper
chr3	195881650	195881652	0.327	2.54e-16	Hyper
chr3	195893165	195893167	-0.201	1.13e-16	Hypo
chr3	195994427	195994429	0.226	0.000326	Hyper
chr3	196179484	196179486	0.206	1.76e-23	Hyper
chr3	196180115	196180117	0.232	1.5e-23	Hyper
chr3	196180123	196180125	0.234	2.01e-24	Hyper
chr3	196180163	196180165	0.213	7.67e-24	Hyper
chr3	196181861	196181863	0.226	2.46e-17	Hyper
chr3	196181977	196181979	0.223	1.77e-22	Hyper
chr3	196182018	196182020	0.212	3.9e-22	Hyper
chr3	196441616	196441618	0.207	7.34e-07	Hyper
chr3	196598332	196598334	0.208	5.43e-22	Hyper
chr3	196634357	196634359	0.258	9.46e-16	Hyper
chr3	197488384	197488386	0.211	9.3e-33	Hyper
chr3	198102836	198102838	0.225	1.03e-07	Hyper
chr3	198104785	198104787	-0.337	0.00134	Hypo
chr3	198180839	198180841	0.335	0.00058	Hyper
chr4	211118	211120	0.213	1.28e-23	Hyper
chr4	211152	211154	0.204	1.06e-22	Hyper
chr4	787756	787758	0.202	4.14e-15	Hyper
chr4	976706	976708	0.241	4.53e-24	Hyper
chr4	1046361	1046363	-0.214	4.78e-08	Hypo
chr4	1046394	1046396	-0.228	1.52e-07	Hypo
chr4	1048978	1048980	0.212	1.14e-26	Hyper
chr4	1054733	1054735	-0.215	3.7e-07	Hypo
chr4	1056059	1056061	0.206	3.32e-27	Hyper
chr4	1113089	1113091	0.211	0.00288	Hyper
chr4	1113115	1113117	-0.282	0.000302	Hypo
chr4	1545588	1545590	0.235	0.000521	Hyper
chr4	1546678	1546680	0.24	0.0063	Hyper
chr4	1766871	1766873	-0.202	1.27e-09	Hypo
chr4	2255927	2255929	-0.201	7.9e-18	Hypo
chr4	2285568	2285570	0.223	4.22e-20	Hyper
chr4	2291020	2291022	0.22	6.24e-23	Hyper
chr4	2291051	2291053	0.21	1.18e-20	Hyper
chr4	2291062	2291064	0.217	7.74e-22	Hyper
chr4	2291087	2291089	0.211	5.35e-20	Hyper
chr4	2291092	2291094	0.232	5.29e-23	Hyper
chr4	2291105	2291107	0.24	1.21e-24	Hyper
chr4	2291154	2291156	0.242	3.29e-25	Hyper
chr4	2291204	2291206	0.206	2.26e-21	Hyper
chr4	2485638	2485640	0.243	2.3e-19	Hyper
chr4	2787470	2787472	0.211	1.17e-13	Hyper
chr4	2787538	2787540	0.205	6.15e-18	Hyper
chr4	2932368	2932370	0.253	7.87e-23	Hyper
chr4	3286327	3286329	0.21	1.42e-22	Hyper
chr4	3286349	3286351	0.207	8.26e-23	Hyper
chr4	3286355	3286357	0.212	1.68e-23	Hyper
chr4	3291592	3291594	-0.202	1.23e-21	Hypo
chr4	3303083	3303085	0.211	1.65e-19	Hyper
chr4	3303101	3303103	0.207	2.87e-18	Hyper
chr4	3708445	3708447	0.202	5.6e-16	Hyper
chr4	3708449	3708451	0.212	1.13e-17	Hyper
chr4	3708505	3708507	0.23	6.32e-20	Hyper
chr4	3964797	3964799	-0.236	2.25e-18	Hypo
chr4	3994373	3994375	-0.264	8.03e-24	Hypo
chr4	4039405	4039407	0.233	6.26e-18	Hyper
chr4	4689702	4689704	0.233	1.53e-23	Hyper
chr4	6353878	6353880	0.291	8.01e-08	Hyper
chr4	6902235	6902237	-0.207	2.01e-11	Hypo
chr4	6925538	6925540	0.208	3.48e-29	Hyper
chr4	6925597	6925599	0.203	3.08e-28	Hyper
chr4	7640496	7640498	0.391	8.85e-12	Hyper
chr4	7649913	7649915	0.214	7.24e-29	Hyper
chr4	7649915	7649917	0.241	1.2e-34	Hyper
chr4	7649939	7649941	0.218	1.36e-30	Hyper
chr4	8109054	8109056	-0.225	6.46e-17	Hypo
chr4	8189440	8189442	-0.233	3.32e-18	Hypo
chr4	8201813	8201815	0.272	5.13e-25	Hyper
chr4	8228926	8228928	0.202	4.8e-18	Hyper
chr4	8262041	8262043	0.218	5.84e-16	Hyper
chr4	8262071	8262073	0.221	1.33e-16	Hyper
chr4	8262082	8262084	0.267	7.94e-23	Hyper
chr4	8262096	8262098	0.266	2.49e-22	Hyper
chr4	8499552	8499554	0.215	1.31e-09	Hyper
chr4	8625222	8625224	0.214	0.0476	Hyper
chr4	8744622	8744624	0.216	3.38e-23	Hyper
chr4	9040816	9040818	0.207	2.54e-05	Hyper
chr4	9160515	9160517	0.252	6.19e-07	Hyper
chr4	9162536	9162538	0.321	2.4e-09	Hyper
chr4	9170179	9170181	-0.232	2.91e-05	Hypo
chr4	9245088	9245090	-0.223	0.00563	Hypo
chr4	9616569	9616571	0.227	0.00296	Hyper
chr4	9616699	9616701	0.205	5.45e-05	Hyper
chr4	10095056	10095058	0.22	2.96e-19	Hyper
chr4	10096460	10096462	0.202	7.12e-24	Hyper
chr4	10213447	10213449	0.21	2.05e-12	Hyper
chr4	10308564	10308566	-0.204	4.71e-16	Hypo
chr4	10876490	10876492	0.247	7.13e-23	Hyper
chr4	12400053	12400055	0.201	4.44e-23	Hyper
chr4	14756732	14756734	0.319	0.00176	Hyper
chr4	15322052	15322054	0.383	0.00154	Hyper
chr4	16217428	16217430	0.202	2.41e-27	Hyper
chr4	16402583	16402585	-0.255	2.27e-13	Hypo
chr4	19083660	19083662	0.25	0.00168	Hyper
chr4	20564873	20564875	0.232	5.26e-07	Hyper
chr4	23425481	23425483	0.212	3.69e-23	Hyper
chr4	23624394	23624396	-0.21	6.61e-14	Hypo
chr4	24481094	24481096	-0.218	1.94e-23	Hypo
chr4	24789522	24789524	0.244	2.59e-30	Hyper
chr4	25001680	25001682	0.203	3.63e-18	Hyper
chr4	25001694	25001696	0.204	9.8e-16	Hyper
chr4	26076328	26076330	0.227	1.02e-28	Hyper
chr4	26197668	26197670	0.208	3.97e-25	Hyper
chr4	27006445	27006447	-0.201	2.86e-28	Hypo
chr4	27006457	27006459	-0.214	2.79e-32	Hypo
chr4	27006462	27006464	-0.216	1.66e-32	Hypo
chr4	28212585	28212587	0.21	3.99e-21	Hyper
chr4	28230233	28230235	0.213	3.61e-18	Hyper
chr4	29713828	29713830	-0.204	2.72e-15	Hypo
chr4	35995086	35995088	0.257	2.49e-17	Hyper
chr4	38564241	38564243	-0.207	2.53e-24	Hypo
chr4	39811345	39811347	-0.27	4.38e-20	Hypo
chr4	40064871	40064873	-0.207	1.74e-24	Hypo
chr4	40196771	40196773	0.22	6.45e-16	Hyper
chr4	40196823	40196825	0.21	1.33e-19	Hyper
chr4	40205737	40205739	0.211	4.92e-26	Hyper
chr4	40205776	40205778	0.22	2.43e-27	Hyper
chr4	40205797	40205799	0.219	3.84e-26	Hyper
chr4	40308038	40308040	0.253	1.69e-31	Hyper
chr4	40505319	40505321	0.219	1.6e-21	Hyper
chr4	41049492	41049494	-0.247	2.62e-05	Hypo
chr4	43144546	43144548	0.202	2.28e-25	Hyper
chr4	43150778	43150780	0.276	3.9e-15	Hyper
chr4	43152808	43152810	0.205	1.95e-31	Hyper
chr4	43203636	43203638	0.245	1.29e-25	Hyper
chr4	45308200	45308202	-0.21	1.69e-13	Hypo
chr4	45308227	45308229	-0.204	1.6e-13	Hypo
chr4	45336221	45336223	-0.226	5.66e-21	Hypo
chr4	47450710	47450712	-0.204	8.93e-21	Hypo
[truncated: 8,400 more rows]

## Sheet: Table S5b
Table S5b. DMCs identified in MIA vs. CTL samples in LUAD
chrom	start	end	diff	p-value	class
chr1	166034	166036	-0.229	0.0286	Hypo
chr1	356926	356928	-0.342	0.000317	Hypo
chr1	462136	462138	0.333	0.000201	Hyper
chr1	630906	630908	-0.295	3.49e-106	Hypo
chr1	630909	630911	-0.273	2.94e-94	Hypo
chr1	630912	630914	-0.282	7.53e-100	Hypo
chr1	630924	630926	-0.297	5.6e-116	Hypo
chr1	630936	630938	-0.311	5.96e-140	Hypo
chr1	630959	630961	-0.252	3.47e-132	Hypo
chr1	632588	632590	-0.387	3.01e-40	Hypo
chr1	632597	632599	-0.408	1.85e-44	Hypo
chr1	632769	632771	-0.289	2.96e-48	Hypo
chr1	642815	642817	0.298	0.00905	Hyper
chr1	977705	977707	-0.276	0.0031	Hypo
chr1	1023773	1023775	-0.21	7.45e-15	Hypo
chr1	1024972	1024974	-0.218	4.4e-13	Hypo
chr1	1034339	1034341	0.215	3.13e-17	Hyper
chr1	1034386	1034388	0.242	5.41e-19	Hyper
chr1	1077826	1077828	-0.212	0.0105	Hypo
chr1	1222895	1222897	-0.221	6.08e-42	Hypo
chr1	1222944	1222946	-0.271	8.26e-70	Hypo
chr1	1223161	1223163	-0.227	6.55e-54	Hypo
chr1	1289968	1289970	0.223	0.000787	Hyper
chr1	1420584	1420586	-0.201	1e-10	Hypo
chr1	1599306	1599308	-0.21	1.76e-18	Hypo
chr1	1599322	1599324	-0.202	1.09e-18	Hypo
chr1	1629209	1629211	0.219	3.84e-14	Hyper
chr1	1675544	1675546	0.215	2.07e-12	Hyper
chr1	1675647	1675649	0.217	1.12e-07	Hyper
chr1	1675673	1675675	0.223	1e-08	Hyper
chr1	1702441	1702443	-0.207	1.53e-05	Hypo
chr1	2079108	2079110	-0.207	1.45e-16	Hypo
chr1	2092624	2092626	-0.229	4.15e-20	Hypo
chr1	2122070	2122072	-0.204	1.66e-05	Hypo
chr1	2592598	2592600	0.236	0.000242	Hyper
chr1	2697944	2697946	-0.344	0.000484	Hypo
chr1	2866377	2866379	-0.208	7.89e-21	Hypo
chr1	2866412	2866414	-0.202	3.8e-18	Hypo
chr1	2866427	2866429	-0.201	2.43e-17	Hypo
chr1	2866489	2866491	-0.203	2.94e-16	Hypo
chr1	2866503	2866505	-0.212	8e-18	Hypo
chr1	2866541	2866543	-0.203	2.27e-17	Hypo
chr1	2869006	2869008	0.201	1.12e-09	Hyper
chr1	2969777	2969779	0.216	4.41e-21	Hyper
chr1	2969795	2969797	0.206	2.94e-19	Hyper
chr1	2973482	2973484	0.215	4.76e-19	Hyper
chr1	3074523	3074525	-0.205	6.24e-25	Hypo
chr1	3074527	3074529	-0.207	2.79e-25	Hypo
chr1	3134559	3134561	-0.236	8.72e-15	Hypo
chr1	3134567	3134569	-0.223	1.72e-14	Hypo
chr1	3134623	3134625	-0.244	7.05e-20	Hypo
chr1	3134638	3134640	-0.223	1.22e-20	Hypo
chr1	3173727	3173729	0.205	8.08e-18	Hyper
chr1	3364897	3364899	0.213	4.83e-21	Hyper
chr1	3372506	3372508	0.213	2.52e-23	Hyper
chr1	3372519	3372521	0.218	1.26e-23	Hyper
chr1	3372529	3372531	0.204	1.86e-20	Hyper
chr1	3475110	3475112	0.342	0.00606	Hyper
chr1	3590308	3590310	-0.247	3.32e-23	Hypo
chr1	3891144	3891146	0.204	1.24e-28	Hyper
chr1	4220438	4220440	-0.34	3.47e-18	Hypo
chr1	5163842	5163844	0.278	1.58e-14	Hyper
chr1	6026953	6026955	0.222	6.1e-12	Hyper
chr1	6028346	6028348	0.201	1.26e-19	Hyper
chr1	6028594	6028596	0.205	1.03e-18	Hyper
chr1	6028605	6028607	0.203	4.58e-18	Hyper
chr1	6150908	6150910	-0.235	2.37e-16	Hypo
chr1	6413050	6413052	-0.208	7.31e-25	Hypo
chr1	6509552	6509554	0.201	4.1e-16	Hyper
chr1	6510758	6510760	0.29	0.0046	Hyper
chr1	7344777	7344779	0.205	2.55e-12	Hyper
chr1	8145796	8145798	0.201	1.15e-24	Hyper
chr1	8147684	8147686	0.224	6.19e-07	Hyper
chr1	8164338	8164340	0.235	4.35e-16	Hyper
chr1	8164455	8164457	0.201	5.36e-16	Hyper
chr1	8164556	8164558	0.224	3.49e-26	Hyper
chr1	8164601	8164603	0.25	4.24e-24	Hyper
chr1	8184083	8184085	0.211	4.34e-19	Hyper
chr1	8343505	8343507	-0.24	4.28e-30	Hypo
chr1	8343510	8343512	-0.201	1.03e-23	Hypo
chr1	8343570	8343572	-0.203	3.61e-23	Hypo
chr1	8427798	8427800	0.214	3.13e-25	Hyper
chr1	8428044	8428046	0.244	2.3e-36	Hyper
chr1	8938165	8938167	0.203	2.06e-06	Hyper
chr1	9078262	9078264	0.291	6.2e-41	Hyper
chr1	9306425	9306427	0.248	1.08e-21	Hyper
chr1	9561832	9561834	-0.212	1.85e-22	Hypo
chr1	9629606	9629608	0.209	8.12e-21	Hyper
chr1	9654679	9654681	0.249	3.5e-28	Hyper
chr1	9654701	9654703	0.23	2.39e-25	Hyper
chr1	9655380	9655382	0.211	4.56e-15	Hyper
chr1	9850788	9850790	0.205	8.1e-21	Hyper
chr1	10438769	10438771	-0.251	4.89e-39	Hypo
chr1	10438783	10438785	-0.209	4.08e-29	Hypo
chr1	10438791	10438793	-0.207	3.24e-29	Hypo
chr1	10511667	10511669	0.202	4.69e-22	Hyper
chr1	10628853	10628855	-0.219	5.14e-23	Hypo
chr1	10666266	10666268	-0.237	9.6e-24	Hypo
chr1	10666276	10666278	-0.216	4.29e-20	Hypo
chr1	10675562	10675564	-0.202	6.87e-19	Hypo
chr1	10675855	10675857	-0.249	8.97e-13	Hypo
chr1	10686359	10686361	-0.202	8.15e-20	Hypo
chr1	10706436	10706438	0.204	4.2e-11	Hyper
chr1	10738314	10738316	-0.205	6.2e-15	Hypo
chr1	10738320	10738322	-0.201	1.59e-14	Hypo
chr1	10738322	10738324	-0.209	2.45e-15	Hypo
chr1	10940195	10940197	0.234	2.65e-20	Hyper
chr1	11338257	11338259	-0.249	7.75e-08	Hypo
chr1	11790915	11790917	-0.202	1.3e-26	Hypo
chr1	11791238	11791240	-0.212	2.92e-22	Hypo
chr1	11881878	11881880	0.201	5.65e-17	Hyper
chr1	12088268	12088270	0.203	3.08e-22	Hyper
chr1	12121843	12121845	-0.214	5.32e-31	Hypo
chr1	12143573	12143575	0.221	1.08e-27	Hyper
chr1	12450784	12450786	-0.214	3.93e-25	Hypo
chr1	13015187	13015189	0.427	0.0014	Hyper
chr1	13063868	13063870	0.229	0.0286	Hyper
chr1	13125702	13125704	-0.324	0.00833	Hypo
chr1	13189189	13189191	-0.23	0.00236	Hypo
chr1	13283551	13283553	-0.229	0.0286	Hypo
chr1	13301869	13301871	0.258	2.26e-05	Hyper
chr1	13363373	13363375	0.229	0.0286	Hyper
chr1	13952658	13952660	0.251	4.55e-10	Hyper
chr1	14181408	14181410	0.213	5e-29	Hyper
chr1	14181457	14181459	0.261	9.39e-38	Hyper
chr1	14181496	14181498	0.238	3.89e-30	Hyper
chr1	14181503	14181505	0.232	3.02e-29	Hyper
chr1	14782797	14782799	0.202	1.02e-20	Hyper
chr1	14826597	14826599	0.218	5.36e-20	Hyper
chr1	15142544	15142546	0.209	5.76e-20	Hyper
chr1	15201782	15201784	-0.207	6.13e-28	Hypo
chr1	15342173	15342175	0.202	9.93e-29	Hyper
chr1	15346136	15346138	0.211	5.33e-21	Hyper
chr1	15412377	15412379	0.208	4.53e-25	Hyper
chr1	15412413	15412415	0.213	1.55e-26	Hyper
chr1	15700704	15700706	-0.206	6.53e-19	Hypo
chr1	16070400	16070402	0.231	4.47e-29	Hyper
chr1	16152949	16152951	-0.219	7.59e-14	Hypo
chr1	16152957	16152959	-0.225	2.13e-14	Hypo
chr1	16152959	16152961	-0.25	2.76e-17	Hypo
chr1	16152963	16152965	-0.245	3.89e-17	Hypo
chr1	16152965	16152967	-0.209	1.18e-13	Hypo
chr1	16153003	16153005	-0.213	3.92e-14	Hypo
chr1	16657113	16657115	-0.316	0.000548	Hypo
chr1	16766356	16766358	-0.207	1.75e-25	Hypo
chr1	16974696	16974698	0.271	0.0179	Hyper
chr1	17697724	17697726	0.205	1.27e-22	Hyper
chr1	18182420	18182422	-0.273	5.42e-29	Hypo
chr1	18928114	18928116	0.207	1.48e-15	Hyper
chr1	18951550	18951552	0.236	5.27e-27	Hyper
chr1	18951587	18951589	0.202	8.2e-22	Hyper
chr1	19056907	19056909	0.211	9.94e-14	Hyper
chr1	19472429	19472431	0.212	4.89e-23	Hyper
chr1	19505992	19505994	0.211	6.15e-25	Hyper
chr1	21319822	21319824	-0.202	2.3e-23	Hypo
chr1	21475956	21475958	-0.217	3.19e-14	Hypo
chr1	22146011	22146013	0.262	2.75e-17	Hyper
chr1	22226461	22226463	0.205	6.01e-11	Hyper
chr1	22243504	22243506	0.333	9.26e-11	Hyper
chr1	22327390	22327392	0.227	2.2e-29	Hyper
chr1	22399021	22399023	0.209	1.04e-20	Hyper
chr1	22485081	22485083	0.257	4.54e-32	Hyper
chr1	22887500	22887502	-0.236	7.55e-16	Hypo
chr1	23547500	23547502	-0.206	3.66e-22	Hypo
chr1	23899199	23899201	0.214	1.85e-26	Hyper
chr1	24182642	24182644	-0.29	1.22e-31	Hypo
chr1	24290315	24290317	-0.215	3.89e-26	Hypo
chr1	24804565	24804567	0.22	3.23e-06	Hyper
chr1	24874133	24874135	-0.233	4.28e-26	Hypo
chr1	24874151	24874153	-0.231	1.43e-24	Hypo
chr1	25565479	25565481	0.202	5.7e-16	Hyper
chr1	25573940	25573942	-0.214	7.4e-20	Hypo
chr1	25590095	25590097	-0.212	7.11e-24	Hypo
chr1	25604149	25604151	0.251	0.000208	Hyper
chr1	25730902	25730904	0.238	2.52e-28	Hyper
chr1	25809805	25809807	0.203	8.69e-17	Hyper
chr1	25812645	25812647	0.234	7.42e-10	Hyper
chr1	26541760	26541762	0.208	2.51e-15	Hyper
chr1	26541813	26541815	0.212	2.13e-16	Hyper
chr1	26545822	26545824	0.207	4.36e-19	Hyper
chr1	26545833	26545835	0.208	4.93e-19	Hyper
chr1	26546033	26546035	0.205	3.4e-20	Hyper
chr1	26833894	26833896	0.206	1.06e-19	Hyper
chr1	27008507	27008509	-0.201	3.59e-27	Hypo
chr1	27031493	27031495	-0.201	2.02e-19	Hypo
chr1	27360599	27360601	0.234	5.28e-19	Hyper
chr1	27360605	27360607	0.21	5.97e-16	Hyper
chr1	27360784	27360786	0.214	2.35e-18	Hyper
chr1	27360806	27360808	0.233	2.8e-21	Hyper
chr1	27360810	27360812	0.255	1.07e-24	Hyper
chr1	27360820	27360822	0.231	2.11e-21	Hyper
chr1	27360842	27360844	0.24	3.32e-23	Hyper
chr1	27360846	27360848	0.203	2.89e-17	Hyper
chr1	27360878	27360880	0.223	7.49e-20	Hyper
chr1	27360886	27360888	0.209	1.96e-18	Hyper
chr1	27360893	27360895	0.237	1.36e-22	Hyper
chr1	27575124	27575126	-0.213	5.48e-18	Hypo
chr1	27869641	27869643	0.203	8.42e-20	Hyper
chr1	29628721	29628723	0.243	8.2e-28	Hyper
chr1	29676983	29676985	0.222	2.72e-22	Hyper
chr1	29712068	29712070	0.205	1.1e-27	Hyper
chr1	30088905	30088907	-0.203	9.85e-21	Hypo
chr1	30161134	30161136	-0.268	1.09e-10	Hypo
chr1	30310246	30310248	0.206	1.86e-20	Hyper
chr1	30749975	30749977	0.287	1.31e-30	Hyper
chr1	30750010	30750012	0.201	2e-20	Hyper
chr1	30753805	30753807	0.211	3.29e-28	Hyper
chr1	30753826	30753828	0.214	6.21e-29	Hyper
chr1	30753857	30753859	0.242	2e-35	Hyper
chr1	30753892	30753894	0.218	8.72e-29	Hyper
chr1	30753906	30753908	0.228	4.82e-30	Hyper
chr1	30754017	30754019	0.208	1.23e-23	Hyper
chr1	30754757	30754759	0.202	8.04e-24	Hyper
chr1	30754778	30754780	0.205	4.41e-25	Hyper
chr1	30756815	30756817	0.26	1.09e-33	Hyper
chr1	30757091	30757093	0.256	1.36e-32	Hyper
chr1	31506079	31506081	0.223	1.42e-23	Hyper
chr1	31506150	31506152	0.27	2.8e-31	Hyper
chr1	31536168	31536170	0.21	5.35e-22	Hyper
chr1	31536221	31536223	0.221	6.52e-25	Hyper
chr1	31662350	31662352	0.202	7.72e-11	Hyper
chr1	32145274	32145276	0.211	3.37e-22	Hyper
chr1	32205217	32205219	-0.202	1.17e-22	Hypo
chr1	32205243	32205245	-0.232	1.69e-26	Hypo
chr1	32205249	32205251	-0.222	3.02e-24	Hypo
chr1	32205256	32205258	-0.242	7.05e-29	Hypo
chr1	32337578	32337580	0.226	1.9e-17	Hyper
chr1	32917793	32917795	0.201	1.16e-21	Hyper
chr1	33011108	33011110	-0.207	4.49e-27	Hypo
chr1	35320249	35320251	-0.204	4.42e-29	Hypo
chr1	35809596	35809598	-0.207	1.24e-23	Hypo
chr1	35942792	35942794	0.225	1.81e-29	Hyper
chr1	36422100	36422102	0.222	1.54e-21	Hyper
chr1	38513005	38513007	-0.201	3.58e-25	Hypo
chr1	39133254	39133256	-0.224	8.51e-27	Hypo
chr1	39133257	39133259	-0.237	2.08e-29	Hypo
chr1	39173896	39173898	-0.202	2.65e-16	Hypo
chr1	39177074	39177076	-0.205	6.3e-23	Hypo
chr1	39249291	39249293	-0.207	2.51e-27	Hypo
chr1	39633152	39633154	-0.247	4.89e-14	Hypo
chr1	39633156	39633158	-0.243	7.08e-13	Hypo
chr1	39633160	39633162	-0.295	2.02e-16	Hypo
chr1	39633167	39633169	-0.223	7.8e-11	Hypo
chr1	40902509	40902511	0.217	9.04e-26	Hyper
chr1	40926744	40926746	0.201	4.34e-24	Hyper
chr1	41034177	41034179	-0.202	3.88e-26	Hypo
chr1	41673191	41673193	0.211	1.17e-16	Hyper
chr1	41673494	41673496	0.204	5.75e-27	Hyper
chr1	41673597	41673599	0.204	2.77e-25	Hyper
chr1	41859910	41859912	0.207	2.55e-29	Hyper
chr1	43270044	43270046	-0.216	6.73e-15	Hypo
chr1	43554741	43554743	0.201	2.78e-28	Hyper
chr1	43559588	43559590	-0.221	2.59e-24	Hypo
chr1	43642284	43642286	-0.237	3.53e-22	Hypo
chr1	43661036	43661038	-0.207	2.81e-14	Hypo
chr1	43973301	43973303	-0.243	4.93e-24	Hypo
chr1	44154799	44154801	-0.225	5.24e-32	Hypo
chr1	44238232	44238234	0.203	1.49e-15	Hyper
chr1	44238347	44238349	0.203	1.97e-17	Hyper
chr1	44501073	44501075	-0.207	7.5e-09	Hypo
chr1	44575732	44575734	0.201	8.42e-24	Hyper
chr1	45349037	45349039	-0.212	1.82e-30	Hypo
chr1	45590496	45590498	-0.201	1.86e-20	Hypo
chr1	46184324	46184326	0.206	3.06e-24	Hyper
chr1	46184390	46184392	0.214	1.97e-25	Hyper
chr1	46454319	46454321	0.203	1.31e-27	Hyper
chr1	46644557	46644559	-0.213	2.18e-14	Hypo
chr1	47583307	47583309	0.211	3.47e-19	Hyper
chr1	47859323	47859325	0.215	9.96e-28	Hyper
chr1	48383348	48383350	0.211	0.00299	Hyper
chr1	48501638	48501640	0.269	4.72e-06	Hyper
chr1	50702120	50702122	-0.208	2.55e-24	Hypo
chr1	51173029	51173031	0.209	9.12e-28	Hyper
chr1	51501502	51501504	0.26	4.29e-36	Hyper
chr1	51501563	51501565	0.245	4.43e-35	Hyper
chr1	51501570	51501572	0.239	6.28e-32	Hyper
chr1	51501580	51501582	0.203	3.07e-25	Hyper
chr1	52012045	52012047	-0.206	2.46e-19	Hypo
chr1	53521326	53521328	-0.29	0.00824	Hypo
chr1	54298755	54298757	-0.216	3e-24	Hypo
chr1	55966509	55966511	0.251	9.88e-26	Hyper
chr1	56424814	56424816	0.213	6.99e-30	Hyper
chr1	56472900	56472902	0.201	3.57e-21	Hyper
chr1	59007820	59007822	0.222	1.38e-24	Hyper
chr1	59008019	59008021	0.246	1.44e-27	Hyper
chr1	59008081	59008083	0.21	2.64e-23	Hyper
chr1	59008116	59008118	0.205	5.32e-23	Hyper
chr1	59296023	59296025	-0.218	3.57e-25	Hypo
chr1	61142858	61142860	-0.214	2.12e-23	Hypo
chr1	61502632	61502634	0.22	9.92e-07	Hyper
chr1	63474042	63474044	0.282	0.0024	Hyper
chr1	64148014	64148016	0.222	3.61e-30	Hyper
chr1	66264020	66264022	-0.225	8.06e-32	Hypo
chr1	66276494	66276496	0.232	1.06e-32	Hyper
chr1	67490091	67490093	0.203	6.14e-17	Hyper
chr1	68654622	68654624	0.261	9.42e-31	Hyper
chr1	70999714	70999716	0.209	2.86e-21	Hyper
chr1	71516994	71516996	0.217	0.0108	Hyper
chr1	71882674	71882676	0.239	7.39e-23	Hyper
chr1	72303102	72303104	-0.221	1.21e-06	Hypo
chr1	72306131	72306133	-0.579	1.39e-10	Hypo
chr1	75177613	75177615	0.203	5.47e-19	Hyper
chr1	77324317	77324319	-0.246	7.09e-09	Hypo
chr1	79153046	79153048	-0.22	8.51e-06	Hypo
chr1	81054240	81054242	-0.211	5.54e-22	Hypo
chr1	83761323	83761325	0.209	3.8e-24	Hyper
chr1	83761344	83761346	0.216	9.54e-25	Hyper
chr1	84074030	84074032	0.217	9.25e-30	Hyper
chr1	85335045	85335047	0.214	1.79e-19	Hyper
chr1	86765120	86765122	-0.204	2.71e-26	Hypo
chr1	87091664	87091666	0.202	5.82e-12	Hyper
chr1	87203130	87203132	0.234	1.76e-27	Hyper
chr1	91063601	91063603	0.219	1.47e-19	Hyper
chr1	91363364	91363366	0.29	0.0046	Hyper
chr1	91556270	91556272	0.211	1.69e-29	Hyper
chr1	91556289	91556291	0.215	3.43e-30	Hyper
chr1	91556326	91556328	0.23	5.74e-34	Hyper
chr1	92587126	92587128	0.455	0.000167	Hyper
chr1	92794712	92794714	0.294	0.00584	Hyper
chr1	93505234	93505236	-0.204	7.69e-22	Hypo
chr1	93505240	93505242	-0.222	7.43e-25	Hypo
chr1	93505330	93505332	-0.208	1.32e-23	Hypo
chr1	94717117	94717119	0.204	1.15e-26	Hyper
chr1	99549206	99549208	-0.203	1.61e-28	Hypo
chr1	99784752	99784754	0.226	1.23e-23	Hyper
chr1	99784768	99784770	0.239	6.22e-27	Hyper
chr1	99784854	99784856	0.201	2.28e-21	Hyper
chr1	100285497	100285499	0.371	8.19e-06	Hyper
chr1	101553741	101553743	0.337	0.00466	Hyper
chr1	102582135	102582137	-0.217	2.71e-08	Hypo
chr1	103258975	103258977	-0.239	0.000575	Hypo
chr1	103696671	103696673	0.334	0.000949	Hyper
chr1	103732824	103732826	0.283	9.2e-05	Hyper
chr1	107082433	107082435	-0.201	1.8e-15	Hypo
chr1	108273530	108273532	-0.201	0.000319	Hypo
chr1	110631500	110631502	0.236	1.62e-25	Hyper
chr1	113133419	113133421	0.208	8.66e-26	Hyper
chr1	113871689	113871691	0.218	1.54e-31	Hyper
chr1	113940755	113940757	0.208	1.02e-23	Hyper
chr1	114541173	114541175	-0.211	2.06e-22	Hypo
chr1	115662184	115662186	0.241	2.52e-17	Hyper
chr1	115678387	115678389	-0.265	3.2e-28	Hypo
chr1	116242964	116242966	-0.212	5e-28	Hypo
chr1	116305911	116305913	0.231	9.31e-05	Hyper
chr1	117613609	117613611	0.201	1.27e-36	Hyper
chr1	120142828	120142830	0.208	6.35e-17	Hyper
chr1	120227806	120227808	-0.222	0.0128	Hypo
chr1	120233742	120233744	0.417	0.00216	Hyper
chr1	120271840	120271842	-0.245	7.99e-06	Hypo
chr1	120284374	120284376	-0.247	2.58e-06	Hypo
chr1	120310791	120310793	-0.259	0.021	Hypo
chr1	120369436	120369438	0.208	2.24e-17	Hyper
chr1	120458388	120458390	0.229	0.0286	Hyper
chr1	120459739	120459741	0.222	4.65e-24	Hyper
chr1	120469150	120469152	0.217	1.61e-08	Hyper
chr1	120529274	120529276	0.248	1.02e-14	Hyper
chr1	120531899	120531901	0.241	5.62e-24	Hyper
chr1	120586731	120586733	0.276	0.000892	Hyper
chr1	120618142	120618144	0.354	0.002	Hyper
chr1	120625037	120625039	0.207	2.37e-07	Hyper
chr1	120655532	120655534	0.229	0.0286	Hyper
chr1	120742590	120742592	0.209	0.0169	Hyper
chr1	120799477	120799479	-0.264	0.00104	Hypo
chr1	121145482	121145484	0.236	1.3e-05	Hyper
chr1	121201805	121201807	-0.206	3.42e-28	Hypo
chr1	121268720	121268722	0.222	3.81e-14	Hyper
chr1	121349767	121349769	0.223	0.0123	Hyper
chr1	121356202	121356204	-0.423	1.55e-05	Hypo
chr1	121365233	121365235	0.263	3.14e-05	Hyper
chr1	121365963	121365965	0.213	5.37e-20	Hyper
chr1	121516799	121516801	0.21	5.44e-10	Hyper
chr1	121606481	121606483	0.214	8e-05	Hyper
chr1	121667464	121667466	0.44	0.000999	Hyper
chr1	121680525	121680527	0.346	1.38e-05	Hyper
chr1	121682961	121682963	0.336	0.00794	Hyper
chr1	121683751	121683753	0.216	1.88e-05	Hyper
chr1	121714136	121714138	0.385	0.0022	Hyper
chr1	121799166	121799168	-0.205	0.0476	Hypo
chr1	121814247	121814249	-0.228	0.00132	Hypo
chr1	121829612	121829614	0.241	4.94e-05	Hyper
chr1	121835131	121835133	0.234	0.000602	Hyper
chr1	121843994	121843996	0.238	1.74e-05	Hyper
chr1	121883568	121883570	0.418	4.62e-06	Hyper
chr1	121895294	121895296	0.283	3.78e-10	Hyper
chr1	121902542	121902544	-0.268	0.000736	Hypo
chr1	121918741	121918743	0.337	2.42e-06	Hyper
chr1	121922021	121922023	0.252	0.00319	Hyper
chr1	121923793	121923795	0.219	0.00439	Hyper
chr1	121933056	121933058	-0.25	0.0137	Hypo
chr1	121935684	121935686	-0.215	0.00922	Hypo
chr1	122033284	122033286	-0.211	0.021	Hypo
chr1	122056521	122056523	0.261	0.00588	Hyper
chr1	122071619	122071621	0.209	0.0182	Hyper
chr1	122094188	122094190	0.364	0.000746	Hyper
chr1	122095558	122095560	0.358	1.12e-06	Hyper
chr1	122102240	122102242	0.24	0.000148	Hyper
chr1	122159360	122159362	0.212	4.26e-05	Hyper
chr1	122213636	122213638	-0.271	0.0179	Hypo
chr1	122241710	122241712	-0.257	0.00661	Hypo
chr1	122272344	122272346	0.221	0.00778	Hyper
chr1	122288637	122288639	0.27	3.63e-05	Hyper
chr1	122322341	122322343	0.275	0.000649	Hyper
chr1	122329004	122329006	0.321	0.00118	Hyper
chr1	122332573	122332575	0.215	0.00208	Hyper
chr1	122355356	122355358	-0.212	0.0043	Hypo
chr1	122361510	122361512	0.215	0.00336	Hyper
chr1	122401884	122401886	0.203	9.49e-05	Hyper
chr1	122406197	122406199	-0.212	0.021	Hypo
chr1	122414456	122414458	0.213	7.7e-05	Hyper
chr1	122426718	122426720	0.259	0.0152	Hyper
chr1	122445436	122445438	0.238	0.000373	Hyper
chr1	122450809	122450811	0.259	0.0152	Hyper
chr1	122450818	122450820	0.238	0.0152	Hyper
chr1	122475957	122475959	0.261	0.000645	Hyper
chr1	122488323	122488325	0.368	0.00476	Hyper
chr1	122769431	122769433	0.229	0.0286	Hyper
chr1	122953545	122953547	-0.304	7.91e-07	Hypo
chr1	123078992	123078994	-0.215	1.07e-05	Hypo
chr1	123183632	123183634	0.263	9.17e-05	Hyper
chr1	123194103	123194105	0.337	0.00466	Hyper
chr1	123210081	123210083	-0.299	0.00548	Hypo
chr1	123289398	123289400	-0.269	0.000324	Hypo
chr1	123336823	123336825	-0.303	0.00548	Hypo
chr1	123361368	123361370	-0.268	3.41e-05	Hypo
chr1	123377359	123377361	-0.239	0.000927	Hypo
chr1	123403648	123403650	0.201	7.51e-05	Hyper
chr1	123486058	123486060	0.341	1.95e-05	Hyper
chr1	123546338	123546340	0.237	0.00017	Hyper
chr1	123670844	123670846	0.209	0.0182	Hyper
chr1	123740733	123740735	0.29	0.000442	Hyper
chr1	123769334	123769336	0.336	0.00466	Hyper
chr1	123795813	123795815	-0.223	0.00522	Hypo
chr1	123861284	123861286	-0.334	0.00151	Hypo
chr1	123928847	123928849	-0.247	0.000905	Hypo
chr1	123952932	123952934	-0.442	3.66e-05	Hypo
chr1	124000352	124000354	-0.227	3.73e-13	Hypo
chr1	124051063	124051065	-0.276	3.89e-06	Hypo
chr1	124140283	124140285	0.201	0.000337	Hyper
chr1	124200396	124200398	-0.513	0.000162	Hypo
chr1	124216758	124216760	0.21	2.6e-06	Hyper
chr1	124278972	124278974	-0.237	0.021	Hypo
chr1	124366676	124366678	-0.202	0.00702	Hypo
chr1	124368502	124368504	0.327	8.13e-05	Hyper
chr1	124384782	124384784	0.208	6.24e-06	Hyper
chr1	124403300	124403302	-0.206	1.61e-06	Hypo
chr1	124409041	124409043	0.278	0.0032	Hyper
chr1	124409549	124409551	0.273	1.74e-05	Hyper
chr1	124514401	124514403	-0.233	3.94e-12	Hypo
chr1	124524665	124524667	0.299	7.23e-05	Hyper
chr1	124535809	124535811	0.217	2.82e-05	Hyper
chr1	124789175	124789177	-0.366	0.00155	Hypo
chr1	124869930	124869932	0.288	0.00129	Hyper
chr1	143338444	143338446	0.227	0.00296	Hyper
chr1	143346969	143346971	-0.284	0.000513	Hypo
chr1	143350975	143350977	-0.271	0.0179	Hypo
chr1	143373639	143373641	0.21	0.00205	Hyper
chr1	143381789	143381791	-0.247	0.00103	Hypo
chr1	143488222	143488224	-0.27	0.00251	Hypo
chr1	143639156	143639158	-0.208	0.00214	Hypo
chr1	143799391	143799393	0.252	0.00319	Hyper
chr1	143887179	143887181	-0.209	0.00131	Hypo
chr1	143969838	143969840	0.294	1.48e-05	Hyper
chr1	144010372	144010374	0.298	0.00393	Hyper
chr1	144022226	144022228	0.238	1.12e-05	Hyper
chr1	144066502	144066504	-0.21	2.24e-25	Hypo
chr1	144073495	144073497	0.208	0.00529	Hyper
chr1	144090410	144090412	0.24	0.000321	Hyper
chr1	144098109	144098111	0.237	0.00387	Hyper
chr1	144122140	144122142	0.226	0.000407	Hyper
chr1	144242956	144242958	0.324	0.00833	Hyper
chr1	144252027	144252029	0.309	0.000921	Hyper
chr1	144263766	144263768	0.205	0.0476	Hyper
chr1	144451570	144451572	-0.218	4.57e-26	Hypo
chr1	144473509	144473511	0.304	0.00699	Hyper
chr1	144473523	144473525	0.239	0.00732	Hyper
chr1	144473615	144473617	0.216	0.00324	Hyper
chr1	144473628	144473630	0.243	0.00554	Hyper
chr1	144586990	144586992	0.342	0.00606	Hyper
chr1	144643325	144643327	-0.306	2.14e-06	Hypo
chr1	144643457	144643459	0.337	0.00466	Hyper
chr1	144643459	144643461	0.337	0.00466	Hyper
chr1	144731784	144731786	-0.257	0.00661	Hypo
chr1	144779800	144779802	0.238	0.0128	Hyper
chr1	144860273	144860275	-0.296	0.00155	Hypo
chr1	144894005	144894007	-0.209	9.12e-26	Hypo
chr1	145165870	145165872	0.236	6.64e-12	Hyper
chr1	145488682	145488684	0.23	0.0011	Hyper
chr1	145488774	145488776	0.207	1.72e-05	Hyper
chr1	145505988	145505990	-0.255	0.0101	Hypo
chr1	145510651	145510653	0.318	0.000131	Hyper
chr1	145801160	145801162	-0.202	1.4e-20	Hypo
chr1	145950831	145950833	0.215	3.56e-33	Hyper
chr1	146673886	146673888	0.214	1.03e-16	Hyper
chr1	147025930	147025932	0.469	0.000129	Hyper
chr1	147240388	147240390	-0.234	3.31e-28	Hypo
chr1	148619121	148619123	-0.229	0.0286	Hypo
chr1	148625971	148625973	0.224	0.000786	Hyper
chr1	148635607	148635609	0.222	0.00109	Hyper
chr1	148657062	148657064	0.268	0.000178	Hyper
chr1	148669924	148669926	-0.296	0.0017	Hypo
chr1	148726990	148726992	0.266	5.85e-05	Hyper
chr1	148727022	148727024	0.28	0.000303	Hyper
chr1	148876750	148876752	-0.207	5.25e-09	Hypo
chr1	148976355	148976357	0.209	2.69e-20	Hyper
chr1	149112808	149112810	-0.288	0.0101	Hypo
chr1	149149181	149149183	0.356	0.00455	Hyper
chr1	149228990	149228992	-0.21	7.16e-07	Hypo
chr1	149254076	149254078	0.292	0.000774	Hyper
chr1	149268676	149268678	0.379	5.13e-05	Hyper
chr1	149278012	149278014	0.215	0.000424	Hyper
chr1	149294117	149294119	-0.222	6.39e-08	Hypo
chr1	149355256	149355258	-0.32	0.00105	Hypo
chr1	149463914	149463916	0.296	1.62e-06	Hyper
chr1	149551394	149551396	-0.214	0.00478	Hypo
chr1	149768758	149768760	0.229	0.0286	Hyper
chr1	149828776	149828778	0.346	0.000115	Hyper
chr1	149856688	149856690	-0.321	0.00226	Hypo
chr1	149857826	149857828	0.251	0.000973	Hyper
chr1	149858331	149858333	0.222	0.021	Hyper
chr1	149858359	149858361	0.257	0.00699	Hyper
chr1	149936662	149936664	-0.227	2.94e-14	Hypo
chr1	149997741	149997743	0.216	5.52e-33	Hyper
chr1	150322532	150322534	0.225	4.26e-31	Hyper
chr1	151126421	151126423	0.21	4.83e-08	Hyper
chr1	151342807	151342809	-0.202	4.65e-22	Hypo
chr1	151372646	151372648	-0.22	1.35e-18	Hypo
chr1	154155956	154155958	-0.24	1.61e-29	Hypo
chr1	154155966	154155968	-0.239	5.4e-30	Hypo
chr1	154155970	154155972	-0.215	1.37e-25	Hypo
chr1	154403669	154403671	0.205	1.65e-22	Hyper
chr1	154539813	154539815	-0.201	3.34e-22	Hypo
chr1	154726680	154726682	0.21	1.26e-25	Hyper
chr1	154726720	154726722	0.209	7.23e-25	Hyper
chr1	154813498	154813500	-0.209	1.07e-15	Hypo
chr1	154952108	154952110	0.202	5.19e-25	Hyper
chr1	155010377	155010379	0.21	5.47e-08	Hyper
chr1	155016346	155016348	0.206	1.48e-21	Hyper
chr1	155131525	155131527	-0.205	2.13e-29	Hypo
chr1	155131547	155131549	-0.222	1.7e-33	Hypo
chr1	155187650	155187652	-0.203	4.46e-17	Hypo
chr1	155190177	155190179	-0.209	3.58e-11	Hypo
chr1	155190189	155190191	-0.202	1.1e-13	Hypo
chr1	155190195	155190197	-0.206	2.71e-13	Hypo
chr1	155190249	155190251	-0.234	0.00102	Hypo
chr1	155190553	155190555	-0.205	0.00055	Hypo
chr1	155191302	155191304	-0.267	0.011	Hypo
chr1	155191344	155191346	-0.242	0.015	Hypo
chr1	155191501	155191503	-0.206	6.53e-06	Hypo
chr1	155191587	155191589	-0.204	3e-06	Hypo
chr1	155191615	155191617	-0.303	4.49e-07	Hypo
chr1	155191632	155191634	-0.248	1.48e-05	Hypo
chr1	155191647	155191649	-0.238	3.86e-05	Hypo
chr1	155191657	155191659	-0.273	6.9e-06	Hypo
chr1	155191663	155191665	-0.298	2.99e-06	Hypo
chr1	155191692	155191694	-0.289	1.54e-06	Hypo
chr1	155191705	155191707	-0.225	6.43e-05	Hypo
chr1	155191707	155191709	-0.264	4.13e-06	Hypo
chr1	155191717	155191719	-0.235	4.62e-05	Hypo
chr1	155191722	155191724	-0.289	2.8e-06	Hypo
chr1	155191735	155191737	-0.277	2.93e-06	Hypo
chr1	155191741	155191743	-0.209	0.000176	Hypo
chr1	155191795	155191797	-0.376	7.69e-05	Hypo
chr1	155191801	155191803	-0.286	0.00219	Hypo
chr1	156122653	156122655	-0.217	2.33e-19	Hypo
chr1	156122705	156122707	-0.209	1.31e-18	Hypo
chr1	156122772	156122774	-0.215	8.72e-19	Hypo
chr1	156241951	156241953	0.218	2.91e-21	Hyper
chr1	156242009	156242011	0.23	4e-22	Hyper
chr1	156395352	156395354	0.214	2.4e-23	Hyper
chr1	156557816	156557818	0.242	0.00387	Hyper
chr1	156581962	156581964	0.201	9.86e-21	Hyper
chr1	156709994	156709996	-0.205	1.35e-24	Hypo
chr1	156891375	156891377	-0.216	1.8e-17	Hypo
chr1	158019729	158019731	-0.201	3.7e-19	Hypo
chr1	158952027	158952029	0.268	5.13e-30	Hyper
chr1	159055597	159055599	0.204	2.39e-29	Hyper
chr1	159916350	159916352	-0.228	1.48e-34	Hypo
chr1	159938119	159938121	0.23	5.01e-23	Hyper
chr1	160683063	160683065	0.203	6.99e-26	Hyper
chr1	160683507	160683509	0.283	1.17e-30	Hyper
chr1	160707425	160707427	0.242	1.53e-29	Hyper
chr1	160722929	160722931	0.208	2.36e-28	Hyper
chr1	160911747	160911749	-0.219	9.27e-37	Hypo
chr1	160911765	160911767	-0.203	1.24e-32	Hypo
chr1	160911919	160911921	-0.201	5.6e-29	Hypo
chr1	161016429	161016431	-0.209	8.73e-26	Hypo
chr1	161016452	161016454	-0.209	5.31e-25	Hypo
chr1	161016524	161016526	-0.212	1.95e-27	Hypo
chr1	161016526	161016528	-0.214	2.19e-27	Hypo
chr1	161016570	161016572	-0.206	3.82e-26	Hypo
chr1	161215230	161215232	0.211	9.32e-16	Hyper
chr1	161398146	161398148	-0.208	4.77e-21	Hypo
chr1	161405095	161405097	-0.204	1.07e-25	Hypo
chr1	161442148	161442150	0.209	0.00859	Hyper
chr1	161442165	161442167	0.397	9.04e-05	Hyper
chr1	161443456	161443458	0.27	2.92e-06	Hyper
chr1	161443490	161443492	0.229	8.33e-08	Hyper
chr1	161453066	161453068	-0.22	0.00112	Hypo
chr1	161456248	161456250	-0.206	5.48e-05	Hypo
chr1	161511250	161511252	-0.238	2.52e-23	Hypo
chr1	161722120	161722122	0.207	1.81e-24	Hyper
chr1	161771405	161771407	0.214	4.57e-23	Hyper
chr1	161836104	161836106	0.231	9.16e-38	Hyper
chr1	162141806	162141808	0.212	1.07e-23	Hyper
chr1	162389516	162389518	0.23	6.43e-31	Hyper
chr1	163690267	163690269	-0.212	1.58e-20	Hypo
chr1	164651405	164651407	0.23	1.54e-19	Hyper
chr1	164651407	164651409	0.258	6.9e-23	Hyper
chr1	164668233	164668235	-0.226	1.2e-16	Hypo
chr1	164720680	164720682	0.216	5.89e-28	Hyper
chr1	165019244	165019246	-0.209	1.02e-06	Hypo
chr1	165178772	165178774	0.205	1.8e-29	Hyper
chr1	165745504	165745506	0.293	0.000124	Hyper
chr1	165838056	165838058	-0.202	3.09e-29	Hypo
chr1	166410803	166410805	-0.225	1.46e-19	Hypo
chr1	166847560	166847562	-0.201	2.53e-21	Hypo
chr1	168341293	168341295	0.241	6.39e-42	Hyper
chr1	168920383	168920385	-0.218	2.86e-32	Hypo
chr1	169168450	169168452	0.247	8.68e-14	Hyper
chr1	169172605	169172607	0.218	4.38e-19	Hyper
chr1	169247697	169247699	0.203	9e-18	Hyper
chr1	169276390	169276392	0.265	4.5e-13	Hyper
chr1	169363534	169363536	0.21	1.05e-33	Hyper
chr1	169363540	169363542	0.217	5e-36	Hyper
chr1	169618420	169618422	-0.208	3.27e-25	Hypo
chr1	169698989	169698991	0.202	8.43e-26	Hyper
chr1	169711093	169711095	0.204	4.44e-26	Hyper
chr1	171559739	171559741	0.204	2.43e-14	Hyper
chr1	173411063	173411065	0.216	1.18e-23	Hyper
chr1	173411079	173411081	0.205	8.97e-20	Hyper
chr1	173613618	173613620	0.208	0.00165	Hyper
chr1	174023931	174023933	-0.201	5.4e-18	Hypo
chr1	174894655	174894657	-0.217	3.57e-32	Hypo
chr1	176004738	176004740	0.478	5.35e-08	Hyper
chr1	176074183	176074185	0.308	0.00026	Hyper
chr1	178943100	178943102	0.21	9.96e-25	Hyper
chr1	179983077	179983079	0.226	2.87e-17	Hyper
chr1	180446669	180446671	0.202	1.17e-10	Hyper
chr1	180521886	180521888	-0.247	3.17e-27	Hypo
chr1	181604985	181604987	-0.203	1.09e-18	Hypo
chr1	182394325	182394327	0.205	1.79e-30	Hyper
chr1	183369689	183369691	-0.205	4.16e-21	Hypo
chr1	183590586	183590588	0.204	2.93e-19	Hyper
chr1	183604796	183604798	0.213	3.15e-19	Hyper
chr1	183626609	183626611	-0.207	9.25e-27	Hypo
chr1	183824187	183824189	-0.201	2.1e-19	Hypo
chr1	183824284	183824286	-0.242	6.75e-26	Hypo
chr1	184061920	184061922	-0.201	7.01e-29	Hypo
chr1	184160347	184160349	0.208	2.27e-34	Hyper
chr1	184419121	184419123	0.207	7.16e-26	Hyper
chr1	184419153	184419155	0.201	4.59e-25	Hyper
chr1	184953726	184953728	0.217	3.01e-26	Hyper
chr1	185339502	185339504	0.218	2.03e-32	Hyper
chr1	185994285	185994287	0.212	9.27e-22	Hyper
chr1	193114861	193114863	-0.237	5.32e-27	Hypo
chr1	193722272	193722274	0.227	0.000514	Hyper
chr1	196876872	196876874	0.259	1.27e-21	Hyper
chr1	196881396	196881398	0.209	2.78e-10	Hyper
chr1	197006888	197006890	0.226	1.02e-24	Hyper
chr1	197036605	197036607	0.232	2.11e-23	Hyper
chr1	198621040	198621042	0.202	2.39e-27	Hyper
chr1	198621051	198621053	0.217	3.7e-32	Hyper
chr1	198621069	198621071	0.225	3.79e-35	Hyper
chr1	198640371	198640373	0.207	1.51e-16	Hyper
chr1	200004659	200004661	-0.415	1.05e-05	Hypo
chr1	200212013	200212015	0.245	4.44e-21	Hyper
chr1	200639894	200639896	0.215	3.13e-26	Hyper
chr1	200686217	200686219	-0.257	1.28e-21	Hypo
chr1	200690056	200690058	-0.349	1.07e-19	Hypo
chr1	200870650	200870652	-0.208	2.26e-07	Hypo
chr1	201377773	201377775	-0.205	4.55e-10	Hypo
chr1	201408755	201408757	0.215	2.89e-16	Hyper
chr1	201737319	201737321	0.204	1.18e-17	Hyper
chr1	202160219	202160221	0.207	1.62e-17	Hyper
chr1	202160227	202160229	0.224	2.92e-20	Hyper
chr1	203287842	203287844	0.205	1.54e-22	Hyper
chr1	203287861	203287863	0.211	1.67e-22	Hyper
chr1	203320644	203320646	0.206	2.63e-28	Hyper
chr1	203450691	203450693	-0.237	5.85e-33	Hypo
chr1	203450700	203450702	-0.226	4.04e-31	Hypo
chr1	203521634	203521636	-0.223	2.82e-31	Hypo
chr1	203550518	203550520	0.259	1.82e-30	Hyper
chr1	203598218	203598220	0.201	4.33e-16	Hyper
chr1	204085922	204085924	-0.202	5.99e-21	Hypo
chr1	204316305	204316307	0.226	1.5e-24	Hyper
chr1	204513453	204513455	0.217	1.46e-20	Hyper
chr1	205286236	205286238	0.225	2.45e-26	Hyper
chr1	205286691	205286693	0.253	1.08e-37	Hyper
chr1	205286701	205286703	0.226	2.51e-30	Hyper
chr1	205286791	205286793	0.224	2.48e-20	Hyper
chr1	205286860	205286862	0.214	1.38e-21	Hyper
chr1	205446931	205446933	-0.314	0.00535	Hypo
chr1	205802159	205802161	-0.209	9.29e-20	Hypo
chr1	205811783	205811785	-0.207	3.7e-29	Hypo
chr1	206338388	206338390	-0.245	0.00327	Hypo
chr1	206346056	206346058	-0.218	8.08e-27	Hypo
chr1	206387756	206387758	-0.443	0.00126	Hypo
chr1	206909002	206909004	-0.208	4.1e-22	Hypo
chr1	206909063	206909065	-0.203	2.42e-22	Hypo
chr1	206923132	206923134	0.201	5.23e-21	Hyper
chr1	207027720	207027722	-0.21	5.15e-25	Hypo
chr1	207053793	207053795	-0.204	2.36e-21	Hypo
chr1	207571982	207571984	0.355	0.000101	Hyper
chr1	207579999	207580001	-0.248	4.41e-30	Hypo
chr1	207647086	207647088	-0.208	4.84e-20	Hypo
chr1	207751030	207751032	-0.207	8.2e-30	Hypo
chr1	207751270	207751272	-0.204	8.36e-19	Hypo
chr1	207808625	207808627	-0.207	1.47e-27	Hypo
chr1	207822303	207822305	-0.215	7.78e-25	Hypo
chr1	207974309	207974311	0.208	6.71e-17	Hyper
chr1	208030576	208030578	0.206	6.01e-20	Hyper
chr1	208206202	208206204	-0.218	1.55e-28	Hypo
chr1	208231437	208231439	-0.207	4.22e-30	Hypo
chr1	208233627	208233629	-0.223	3.43e-29	Hypo
chr1	208233652	208233654	-0.211	9.17e-25	Hypo
chr1	208233680	208233682	-0.26	9.15e-34	Hypo
chr1	208242363	208242365	-0.23	2.29e-31	Hypo
chr1	208242387	208242389	-0.223	2.61e-30	Hypo
chr1	208242389	208242391	-0.215	9.31e-29	Hypo
chr1	208423720	208423722	0.215	1.43e-24	Hyper
chr1	209277593	209277595	0.226	9.65e-20	Hyper
chr1	209703919	209703921	0.201	3.95e-24	Hyper
chr1	209768502	209768504	0.209	9.37e-26	Hyper
chr1	209768651	209768653	0.207	9.2e-28	Hyper
chr1	210605987	210605989	0.24	4.17e-07	Hyper
chr1	211597140	211597142	-0.203	4.37e-22	Hypo
chr1	211623972	211623974	0.229	3.8e-21	Hyper
chr1	211638612	211638614	-0.309	6.02e-26	Hypo
chr1	212061018	212061020	-0.231	2.72e-29	Hypo
chr1	212440627	212440629	0.212	1.06e-17	Hyper
chr1	212754406	212754408	0.214	2.55e-30	Hyper
chr1	212981210	212981212	-0.206	5.99e-25	Hypo
chr1	213622914	213622916	0.225	3.8e-28	Hyper
chr1	213677929	213677931	0.21	2.61e-19	Hyper
chr1	214224274	214224276	0.202	7.12e-17	Hyper
chr1	214428004	214428006	0.226	3.99e-33	Hyper
chr1	218349125	218349127	-0.207	2.71e-21	Hypo
chr1	219010397	219010399	0.206	1.28e-05	Hyper
chr1	219129871	219129873	0.205	1.37e-05	Hyper
chr1	219307836	219307838	0.203	4.62e-17	Hyper
chr1	219708551	219708553	0.22	6.18e-17	Hyper
chr1	219729884	219729886	0.215	1.81e-12	Hyper
chr1	221167375	221167377	0.205	4.12e-28	Hyper
chr1	221167420	221167422	0.223	3.14e-35	Hyper
chr1	221439290	221439292	0.202	2.18e-23	Hyper
chr1	221708233	221708235	0.236	1.3e-40	Hyper
chr1	221708334	221708336	0.201	1.58e-26	Hyper
chr1	221708361	221708363	0.245	7.8e-35	Hyper
chr1	221708393	221708395	0.219	1.54e-26	Hyper
chr1	221713386	221713388	0.215	7.09e-25	Hyper
chr1	221713430	221713432	0.239	7.57e-32	Hyper
chr1	221754961	221754963	0.215	1.91e-23	Hyper
chr1	221784166	221784168	0.223	1.22e-29	Hyper
chr1	222166809	222166811	0.303	1.14e-28	Hyper
chr1	222174310	222174312	0.241	2.62e-27	Hyper
chr1	222174712	222174714	0.225	3.7e-25	Hyper
chr1	222668512	222668514	-0.353	4.46e-05	Hypo
chr1	222928439	222928441	-0.21	2.37e-36	Hypo
chr1	223731601	223731603	-0.204	5.56e-22	Hypo
chr1	223733265	223733267	-0.202	5.13e-15	Hypo
chr1	223738604	223738606	-0.21	8.99e-27	Hypo
chr1	224024510	224024512	-0.337	1.8e-18	Hypo
chr1	224380242	224380244	0.208	4.24e-28	Hyper
chr1	224649682	224649684	0.236	1.71e-18	Hyper
chr1	225772703	225772705	-0.236	2.58e-30	Hypo
chr1	225857064	225857066	-0.259	8.61e-27	Hypo
chr1	225866136	225866138	0.203	8.34e-19	Hyper
chr1	225951520	225951522	0.227	3.61e-30	Hyper
chr1	226161641	226161643	0.222	7.42e-11	Hyper
chr1	226274249	226274251	-0.211	1.9e-23	Hypo
chr1	226425628	226425630	0.209	6.16e-24	Hyper
chr1	226425742	226425744	0.205	5.11e-22	Hyper
chr1	226643896	226643898	0.204	4.86e-29	Hyper
chr1	226644029	226644031	0.207	4.04e-21	Hyper
chr1	228609605	228609607	-0.23	1.61e-08	Hypo
chr1	228612078	228612080	0.212	0.0119	Hyper
chr1	228617785	228617787	0.247	0.0182	Hyper
chr1	228640073	228640075	-0.251	0.00453	Hypo
chr1	228767909	228767911	-0.212	2.99e-25	Hypo
chr1	228807853	228807855	0.221	2.12e-19	Hyper
chr1	229578939	229578941	0.209	8.17e-18	Hyper
chr1	230186131	230186133	-0.203	1.68e-26	Hypo
chr1	230224644	230224646	-0.202	1.14e-23	Hypo
chr1	231493642	231493644	0.213	1.09e-22	Hyper
chr1	231835843	231835845	-0.22	1.23e-25	Hypo
chr1	231835846	231835848	-0.204	1.24e-22	Hypo
chr1	232090799	232090801	0.207	1.46e-18	Hyper
chr1	232726710	232726712	0.251	6.5e-33	Hyper
chr1	233299345	233299347	-0.214	1.7e-06	Hypo
chr1	234398954	234398956	0.27	1.29e-42	Hyper
chr1	234399016	234399018	0.226	5.61e-30	Hyper
chr1	234399068	234399070	0.281	9.43e-47	Hyper
chr1	234399107	234399109	0.286	8.04e-51	Hyper
chr1	234399115	234399117	0.315	4.16e-60	Hyper
chr1	234399147	234399149	0.263	4.38e-44	Hyper
chr1	234399264	234399266	0.209	1.87e-29	Hyper
chr1	234473517	234473519	0.297	0.00135	Hyper
chr1	234534450	234534452	-0.202	3.35e-26	Hypo
chr1	234889854	234889856	-0.202	2.25e-18	Hypo
chr1	235011685	235011687	0.222	1.84e-30	Hyper
chr1	235011692	235011694	0.242	1.1e-34	Hyper
chr1	235011711	235011713	0.259	3.61e-37	Hyper
chr1	235011721	235011723	0.26	1.1e-36	Hyper
chr1	235011898	235011900	0.261	2.75e-42	Hyper
chr1	235011945	235011947	0.238	1.55e-36	Hyper
chr1	235011968	235011970	0.225	5.03e-34	Hyper
chr1	235011996	235011998	0.249	3.74e-40	Hyper
chr1	235011998	235012000	0.239	5.95e-37	Hyper
chr1	235012050	235012052	0.247	1.99e-36	Hyper
chr1	235012058	235012060	0.266	2.17e-42	Hyper
chr1	235012081	235012083	0.268	1.69e-43	Hyper
chr1	235012182	235012184	0.213	1.5e-27	Hyper
chr1	235012215	235012217	0.203	1.19e-23	Hyper
chr1	235423340	235423342	0.207	1.95e-21	Hyper
chr1	235831354	235831356	0.201	6.06e-24	Hyper
chr1	235868209	235868211	0.207	1.58e-20	Hyper
chr1	235868232	235868234	0.212	5.86e-06	Hyper
chr1	236027223	236027225	0.208	1.34e-17	Hyper
chr1	236143649	236143651	0.213	5.29e-29	Hyper
chr1	236160339	236160341	0.231	5.46e-24	Hyper
chr1	236953873	236953875	-0.276	1.68e-37	Hypo
chr1	236956847	236956849	-0.282	2.97e-30	Hypo
chr1	238335436	238335438	-0.202	3.33e-25	Hypo
chr1	238335571	238335573	-0.217	5.3e-20	Hypo
chr1	239426240	239426242	0.234	2.49e-17	Hyper
chr1	239720007	239720009	0.215	1.29e-34	Hyper
chr1	239720488	239720490	0.202	4.66e-27	Hyper
chr1	239720500	239720502	0.212	1.03e-19	Hyper
chr1	239720700	239720702	0.206	4.9e-22	Hyper
chr1	239720718	239720720	0.213	6.91e-25	Hyper
chr1	240418352	240418354	0.232	8.42e-20	Hyper
chr1	240433949	240433951	0.248	3.79e-17	Hyper
chr1	241552256	241552258	0.217	3.16e-21	Hyper
chr1	242043773	242043775	0.206	1.42e-14	Hyper
chr1	242119942	242119944	0.23	9.69e-16	Hyper
chr1	242197829	242197831	0.239	1.53e-19	Hyper
chr1	244319730	244319732	0.214	1.96e-32	Hyper
chr1	244319755	244319757	0.214	4.47e-32	Hyper
chr1	244438597	244438599	-0.244	3.98e-12	Hypo
chr1	244454628	244454630	-0.213	1.39e-21	Hypo
chr1	244660013	244660015	-0.207	5.99e-31	Hypo
chr1	245180781	245180783	0.216	9.77e-21	Hyper
chr1	247322659	247322661	0.205	1.33e-28	Hyper
chr1	247322673	247322675	0.226	5.25e-34	Hyper
chr1	247373574	247373576	-0.237	0.00325	Hypo
chr1	247687172	247687174	0.228	0.000159	Hyper
chr1	247954994	247954996	0.212	4.23e-07	Hyper
chr1	248642851	248642853	0.212	1.28e-05	Hyper
chr1	248655099	248655101	0.215	0.000795	Hyper
chr1	248676829	248676831	0.209	0.00198	Hyper
chr1	248925473	248925475	0.263	1.54e-36	Hyper
chr2	263221	263223	-0.201	8.21e-23	Hypo
chr2	263400	263402	-0.25	2.6e-28	Hypo
chr2	263413	263415	-0.223	9.97e-24	Hypo
chr2	263437	263439	-0.224	1.59e-23	Hypo
chr2	263447	263449	-0.215	1.26e-20	Hypo
chr2	263451	263453	-0.207	3.05e-19	Hypo
chr2	1798200	1798202	0.212	2.41e-07	Hyper
chr2	2266519	2266521	0.217	2e-19	Hyper
chr2	2906862	2906864	-0.206	0.00766	Hypo
chr2	3221026	3221028	0.565	9.95e-07	Hyper
chr2	3365739	3365741	-0.215	2.33e-16	Hypo
chr2	4735215	4735217	-0.268	0.00121	Hypo
chr2	6805615	6805617	0.212	4.88e-20	Hyper
chr2	6807042	6807044	0.222	6.95e-16	Hyper
chr2	7437923	7437925	0.216	1.16e-26	Hyper
chr2	8301808	8301810	0.236	5.48e-15	Hyper
chr2	8301815	8301817	0.253	6.84e-18	Hyper
chr2	8488639	8488641	0.206	2.96e-19	Hyper
chr2	8543473	8543475	0.213	4.48e-23	Hyper
chr2	8545137	8545139	0.222	2.44e-22	Hyper
chr2	8545281	8545283	0.268	3.39e-24	Hyper
chr2	8545316	8545318	0.22	2.74e-21	Hyper
chr2	8545331	8545333	0.207	2.88e-20	Hyper
chr2	8545638	8545640	0.208	1.06e-21	Hyper
chr2	8608617	8608619	0.242	3.31e-45	Hyper
chr2	8973612	8973614	-0.745	3.33e-09	Hypo
chr2	9165279	9165281	0.206	2.63e-19	Hyper
chr2	9300970	9300972	-0.224	1.48e-26	Hypo
chr2	9752751	9752753	0.203	8.44e-15	Hyper
chr2	9820095	9820097	-0.208	9.61e-22	Hypo
chr2	10097046	10097048	-0.216	1.31e-18	Hypo
chr2	10326823	10326825	-0.234	1.56e-23	Hypo
chr2	10326869	10326871	-0.202	1.02e-18	Hypo
chr2	10685506	10685508	0.233	5.1e-05	Hyper
chr2	11398921	11398923	-0.205	4.28e-26	Hypo
chr2	11556508	11556510	0.209	2.92e-24	Hyper
chr2	12503017	12503019	0.234	8.33e-30	Hyper
chr2	12507479	12507481	0.215	2.88e-31	Hyper
chr2	12507521	12507523	0.203	1.53e-27	Hyper
chr2	12507564	12507566	0.204	1.33e-27	Hyper
chr2	12522883	12522885	-0.203	0.0152	Hypo
chr2	16204211	16204213	0.204	0.000507	Hyper
chr2	16334073	16334075	-0.21	1.94e-09	Hypo
chr2	16921761	16921763	0.253	7.4e-32	Hyper
chr2	17800415	17800417	0.216	0.000148	Hyper
chr2	17880058	17880060	-0.211	4.22e-24	Hypo
chr2	18346576	18346578	-0.207	1.9e-25	Hypo
chr2	18672485	18672487	-0.244	4.52e-21	Hypo
chr2	19480176	19480178	0.204	1.16e-18	Hyper
chr2	20485909	20485911	0.22	1.23e-20	Hyper
chr2	23202888	23202890	-0.216	7.38e-19	Hypo
chr2	23204521	23204523	-0.212	5.22e-20	Hypo
chr2	23218496	23218498	0.229	2.04e-29	Hyper
chr2	23229394	23229396	0.21	8.5e-05	Hyper
chr2	23490096	23490098	0.236	7.99e-24	Hyper
chr2	23852675	23852677	0.222	3.87e-16	Hyper
chr2	24577629	24577631	0.224	5.18e-29	Hyper
chr2	25251027	25251029	0.207	1.39e-12	Hyper
chr2	25321072	25321074	0.201	1.78e-29	Hyper
chr2	27832545	27832547	0.207	1.75e-23	Hyper
chr2	28398706	28398708	0.216	3.28e-23	Hyper
chr2	28409349	28409351	0.221	2.39e-27	Hyper
chr2	28409403	28409405	0.24	4.73e-29	Hyper
chr2	28409449	28409451	0.221	7.25e-25	Hyper
chr2	28409451	28409453	0.229	1.18e-25	Hyper
chr2	28409477	28409479	0.212	1.75e-20	Hyper
chr2	28409508	28409510	0.228	5.42e-21	Hyper
chr2	29004920	29004922	0.207	8.98e-23	Hyper
chr2	30792788	30792790	0.215	4.19e-17	Hyper
chr2	31246047	31246049	-0.206	1.97e-13	Hypo
chr2	32951858	32951860	0.203	1.75e-20	Hyper
chr2	33321546	33321548	0.201	1.79e-29	Hyper
chr2	33411940	33411942	-0.201	1.7e-24	Hypo
chr2	34300535	34300537	0.361	1.33e-06	Hyper
chr2	34992589	34992591	0.201	1.29e-21	Hyper
chr2	35078099	35078101	-0.234	3.27e-17	Hypo
chr2	35091333	35091335	-0.259	8.63e-21	Hypo
chr2	36712443	36712445	-0.207	1.16e-19	Hypo
chr2	37260578	37260580	-0.269	1.44e-42	Hypo
chr2	37271544	37271546	0.202	7.24e-21	Hyper
chr2	37327817	37327819	0.278	1.54e-24	Hyper
chr2	37333538	37333540	0.314	4.54e-38	Hyper
chr2	37713527	37713529	0.21	6.2e-32	Hyper
chr2	37823088	37823090	0.25	3.94e-24	Hyper
chr2	38993513	38993515	0.244	3.77e-18	Hyper
chr2	40331916	40331918	0.203	6.37e-16	Hyper
chr2	40628413	40628415	-0.223	1.25e-20	Hypo
chr2	41879500	41879502	0.215	5.02e-24	Hyper
chr2	42105449	42105451	0.207	8.95e-30	Hyper
chr2	42788923	42788925	0.22	1.99e-18	Hyper
chr2	42961826	42961828	0.215	2.46e-16	Hyper
chr2	42962584	42962586	0.212	5.17e-15	Hyper
chr2	42968308	42968310	0.237	5.92e-32	Hyper
chr2	43134677	43134679	0.219	8.78e-13	Hyper
chr2	43314637	43314639	-0.22	6.05e-23	Hypo
chr2	43314648	43314650	-0.22	4.38e-22	Hypo
chr2	43881656	43881658	-0.203	1.13e-19	Hypo
chr2	44036078	44036080	0.207	3.92e-20	Hyper
chr2	45865596	45865598	0.238	0.0179	Hyper
chr2	45973062	45973064	0.368	0.0014	Hyper
chr2	46270032	46270034	0.256	4.92e-35	Hyper
chr2	46331112	46331114	-0.212	1.43e-26	Hypo
chr2	46332093	46332095	-0.227	6.86e-28	Hypo
chr2	46355241	46355243	-0.248	6.44e-19	Hypo
chr2	46356452	46356454	-0.223	1.19e-26	Hypo
chr2	47015983	47015985	-0.222	1.78e-15	Hypo
chr2	53269290	53269292	0.216	2.76e-18	Hyper
chr2	53793438	53793440	-0.218	1.67e-29	Hypo
chr2	54680513	54680515	0.222	7.08e-19	Hyper
chr2	54680531	54680533	0.258	3.48e-23	Hyper
chr2	54681101	54681103	0.217	6.06e-30	Hyper
chr2	56634519	56634521	0.243	1.1e-05	Hyper
chr2	56937450	56937452	0.238	1.32e-09	Hyper
chr2	57779487	57779489	-0.255	2.29e-22	Hypo
chr2	57780622	57780624	-0.245	5.22e-18	Hypo
chr2	57787587	57787589	-0.279	5.68e-28	Hypo
chr2	57819546	57819548	-0.229	4.76e-22	Hypo
chr2	60104951	60104953	0.209	8.04e-27	Hyper
chr2	60840925	60840927	0.207	5.32e-30	Hyper
chr2	62097977	62097979	0.214	1.75e-17	Hyper
chr2	62129896	62129898	0.221	9.79e-23	Hyper
chr2	62303964	62303966	0.209	4.05e-20	Hyper
chr2	62922420	62922422	0.231	4.8e-20	Hyper
chr2	68734879	68734881	0.212	5.63e-24	Hyper
chr2	68736218	68736220	0.205	1.25e-22	Hyper
chr2	68737379	68737381	0.203	3.83e-26	Hyper
chr2	69289975	69289977	-0.234	4.27e-20	Hypo
chr2	69293609	69293611	-0.244	1.32e-25	Hypo
chr2	69507985	69507987	0.201	1.23e-23	Hyper
chr2	70135686	70135688	0.204	5.81e-21	Hyper
chr2	70135724	70135726	0.209	1.34e-22	Hyper
chr2	71770094	71770096	0.322	4.4e-08	Hyper
chr2	71770096	71770098	0.313	6.32e-08	Hyper
chr2	71770126	71770128	0.23	2.99e-08	Hyper
chr2	71770128	71770130	0.223	6.34e-08	Hyper
chr2	71770158	71770160	0.216	2.06e-09	Hyper
chr2	71770160	71770162	0.224	8.67e-10	Hyper
chr2	73285254	73285256	0.209	3.09e-20	Hyper
chr2	74010155	74010157	-0.207	1.9e-21	Hypo
chr2	74010224	74010226	-0.218	5.37e-24	Hypo
chr2	76062731	76062733	0.228	0.0142	Hyper
chr2	76591289	76591291	-0.38	4.1e-07	Hypo
chr2	77979727	77979729	0.21	2.56e-14	Hyper
chr2	83449646	83449648	0.229	2.74e-07	Hyper
chr2	85658494	85658496	-0.205	2.87e-25	Hypo
chr2	85853175	85853177	0.206	3.65e-28	Hyper
chr2	86146641	86146643	0.218	9.18e-21	Hyper
chr2	86914291	86914293	-0.285	0.000275	Hypo
chr2	86914294	86914296	-0.206	0.00268	Hypo
chr2	86914297	86914299	-0.243	0.000907	Hypo
chr2	86914300	86914302	-0.278	0.000287	Hypo
chr2	86914303	86914305	-0.317	0.000148	Hypo
chr2	86914306	86914308	-0.221	0.00115	Hypo
chr2	86914312	86914314	-0.327	7.54e-05	Hypo
chr2	86914315	86914317	-0.296	4e-04	Hypo
chr2	86914321	86914323	-0.285	0.000304	Hypo
chr2	86914337	86914339	-0.213	0.00137	Hypo
chr2	86914349	86914351	-0.205	0.00162	Hypo
chr2	86914416	86914418	-0.273	0.00548	Hypo
chr2	86914423	86914425	-0.207	0.00216	Hypo
chr2	86992725	86992727	0.271	0.0179	Hyper
chr2	87026683	87026685	-0.221	0.00374	Hypo
chr2	87074591	87074593	0.288	0.000884	Hyper
chr2	87158381	87158383	-0.493	0.000333	Hypo
chr2	87217314	87217316	0.243	2.53e-09	Hyper
chr2	87456980	87456982	0.202	4.06e-10	Hyper
chr2	87457423	87457425	0.226	1.53e-10	Hyper
chr2	87457426	87457428	0.214	2.2e-09	Hyper
chr2	87469377	87469379	0.208	1.47e-20	Hyper
chr2	87549241	87549243	0.203	6.42e-06	Hyper
chr2	87601795	87601797	0.231	0.00522	Hyper
chr2	87601896	87601898	0.336	0.00794	Hyper
chr2	87777150	87777152	0.288	0.0101	Hyper
chr2	87782608	87782610	0.318	0.000166	Hyper
chr2	87786448	87786450	0.229	0.0286	Hyper
chr2	88729508	88729510	0.215	4.85e-27	Hyper
chr2	89282525	89282527	0.301	0.0119	Hyper
chr2	89286641	89286643	0.316	1.82e-06	Hyper
chr2	89297366	89297368	0.226	2.19e-07	Hyper
chr2	89554290	89554292	-0.214	0.00616	Hypo
chr2	89556589	89556591	0.207	0.00293	Hyper
chr2	89560848	89560850	-0.272	3.81e-07	Hypo
chr2	89652096	89652098	0.371	3.68e-06	Hyper
chr2	89867505	89867507	-0.246	0.00137	Hypo
chr2	89874069	89874071	-0.238	0.0024	Hypo
chr2	90215744	90215746	0.216	2.9e-06	Hyper
chr2	91418017	91418019	-0.246	0.000281	Hypo
chr2	91419037	91419039	0.276	0.0049	Hyper
chr2	91419255	91419257	0.216	0.00188	Hyper
chr2	91449569	91449571	0.325	0.00588	Hyper
chr2	91621150	91621152	-0.336	0.00794	Hypo
chr2	91809115	91809117	0.229	0.0286	Hyper
chr2	92501036	92501038	0.258	0.000282	Hyper
chr2	92580220	92580222	0.368	0.00476	Hyper
chr2	92640538	92640540	0.214	0.0476	Hyper
chr2	92782850	92782852	0.229	0.0286	Hyper
chr2	92803952	92803954	0.229	0.00654	Hyper
chr2	92833535	92833537	0.235	0.00385	Hyper
chr2	92848153	92848155	-0.394	0.000106	Hypo
chr2	92877147	92877149	0.32	0.00245	Hyper
chr2	92887971	92887973	-0.276	0.0049	Hypo
chr2	92904633	92904635	0.219	0.0111	Hyper
chr2	92931296	92931298	-0.271	0.0179	Hypo
chr2	93011431	93011433	0.241	0.00161	Hyper
chr2	93129104	93129106	0.266	0.00272	Hyper
chr2	93173432	93173434	0.464	0.000104	Hyper
chr2	93266139	93266141	-0.29	0.000395	Hypo
chr2	93300915	93300917	0.224	0.00968	Hyper
chr2	93311500	93311502	0.215	0.000713	Hyper
chr2	93342012	93342014	0.216	1.25e-05	Hyper
chr2	93347687	93347689	-0.314	0.000883	Hypo
chr2	93371763	93371765	0.324	0.00219	Hyper
chr2	93447210	93447212	0.368	0.00476	Hyper
chr2	93453112	93453114	0.243	0.00776	Hyper
chr2	93474296	93474298	-0.251	0.0024	Hypo
chr2	93476171	93476173	0.235	0.00176	Hyper
chr2	93524123	93524125	-0.218	0.0022	Hypo
chr2	93558906	93558908	-0.208	0.00531	Hypo
chr2	93597636	93597638	0.331	0.000624	Hyper
chr2	93597645	93597647	0.386	7e-04	Hyper
chr2	93669500	93669502	0.245	0.00905	Hyper
chr2	93689926	93689928	-0.207	0.00133	Hypo
chr2	93704784	93704786	0.337	0.005	Hyper
chr2	93711228	93711230	0.286	0.000507	Hyper
chr2	93731829	93731831	0.221	0.0242	Hyper
chr2	93738780	93738782	-0.241	0.00752	Hypo
chr2	93800238	93800240	0.361	0.00226	Hyper
chr2	93804599	93804601	0.203	0.00181	Hyper
chr2	93834221	93834223	-0.32	0.000423	Hypo
chr2	93842305	93842307	0.245	0.00879	Hyper
chr2	93899095	93899097	0.223	0.00405	Hyper
chr2	93901121	93901123	0.201	0.00749	Hyper
chr2	93930445	93930447	0.342	8.14e-05	Hyper
chr2	93940848	93940850	0.217	0.0022	Hyper
chr2	93966336	93966338	-0.291	0.00699	Hypo
chr2	93967355	93967357	-0.224	0.00388	Hypo
chr2	93979005	93979007	-0.21	0.00714	Hypo
chr2	94061153	94061155	0.245	0.00661	Hyper
chr2	94089505	94089507	0.268	0.014	Hyper
chr2	94154789	94154791	0.246	9.63e-05	Hyper
chr2	94598591	94598593	0.243	1.2e-07	Hyper
chr2	95020224	95020226	-0.221	9.59e-10	Hypo
chr2	95434530	95434532	-0.218	1.81e-10	Hypo
chr2	95435563	95435565	-0.296	0.00361	Hypo
chr2	95487840	95487842	0.201	0.0177	Hyper
chr2	95623955	95623957	0.336	0.00794	Hyper
chr2	96146447	96146449	0.208	5.31e-16	Hyper
chr2	96315950	96315952	0.208	6.36e-22	Hyper
chr2	96326197	96326199	0.22	4.43e-25	Hyper
chr2	97252216	97252218	0.291	0.0286	Hyper
chr2	97380733	97380735	0.216	0.00703	Hyper
chr2	97619278	97619280	0.201	2.02e-13	Hyper
chr2	100102823	100102825	0.348	1.83e-10	Hyper
chr2	100235276	100235278	0.215	1.99e-26	Hyper
chr2	100929092	100929094	0.24	5.8e-31	Hyper
chr2	101223888	101223890	0.206	3.25e-30	Hyper
chr2	101223934	101223936	0.207	3.59e-32	Hyper
chr2	101643625	101643627	0.344	0.00226	Hyper
chr2	105790137	105790139	0.205	8.12e-31	Hyper
chr2	105818340	105818342	-0.212	8.89e-07	Hypo
chr2	106028205	106028207	0.212	4.1e-20	Hyper
chr2	106140333	106140335	-0.218	9.89e-25	Hypo
chr2	106876865	106876867	0.21	1.59e-23	Hyper
chr2	106876884	106876886	0.209	2.14e-20	Hyper
chr2	107053775	107053777	-0.241	2.34e-13	Hypo
chr2	109214183	109214185	0.211	1.49e-21	Hyper
chr2	109339610	109339612	-0.227	7.37e-25	Hypo
chr2	109437510	109437512	-0.21	7.97e-25	Hypo
chr2	109699849	109699851	-0.203	5.44e-25	Hypo
chr2	109749196	109749198	0.24	0.0063	Hyper
chr2	109780388	109780390	0.213	0.00895	Hyper
chr2	109821263	109821265	-0.217	0.011	Hypo
chr2	109988293	109988295	-0.203	0.00169	Hypo
chr2	109988625	109988627	-0.206	1.72e-05	Hypo
chr2	110042673	110042675	0.355	0.000124	Hyper
chr2	110359962	110359964	-0.228	0.000758	Hypo
chr2	110372975	110372977	-0.208	1.12e-05	Hypo
chr2	110382408	110382410	-0.204	0.000669	Hypo
chr2	110382483	110382485	-0.366	0.000155	Hypo
chr2	110421458	110421460	-0.368	0.0035	Hypo
chr2	110446400	110446402	-0.229	0.0286	Hypo
chr2	110463854	110463856	0.229	0.0286	Hyper
chr2	110495395	110495397	-0.233	0.0256	Hypo
chr2	110495685	110495687	-0.291	0.0286	Hypo
chr2	110572515	110572517	-0.364	0.00118	Hypo
chr2	110921884	110921886	0.21	5.52e-19	Hyper
chr2	111368888	111368890	0.216	0.00905	Hyper
chr2	111386145	111386147	-0.211	2.83e-08	Hypo
chr2	111439533	111439535	0.215	1.5e-13	Hyper
chr2	111439573	111439575	0.209	7.13e-19	Hyper
chr2	111521752	111521754	0.27	3.25e-08	Hyper
chr2	111746089	111746091	-0.214	2.38e-14	Hypo
chr2	112776906	112776908	0.246	0.00158	Hyper
chr2	112776952	112776954	0.208	4.41e-06	Hyper
chr2	114011926	114011928	0.216	2.37e-19	Hyper
chr2	114652062	114652064	0.21	1.99e-20	Hyper
chr2	116151856	116151858	0.205	1.16e-12	Hyper
chr2	116227423	116227425	0.212	3.15e-18	Hyper
chr2	116227489	116227491	0.241	7.68e-20	Hyper
chr2	116252981	116252983	0.219	4.4e-18	Hyper
chr2	116270306	116270308	0.228	1e-21	Hyper
chr2	119444503	119444505	-0.325	7.03e-07	Hypo
chr2	119444555	119444557	-0.368	2.47e-05	Hypo
chr2	119444581	119444583	-0.383	0.00226	Hypo
chr2	119444893	119444895	-0.356	0.00366	Hypo
chr2	119444917	119444919	-0.368	0.00476	Hypo
chr2	119473420	119473422	-0.205	2.07e-17	Hypo
chr2	120887675	120887677	-0.203	3.42e-22	Hypo
chr2	121480200	121480202	-0.207	1.13e-26	Hypo
chr2	121611479	121611481	0.204	1.66e-07	Hyper
chr2	122674183	122674185	0.338	9.68e-08	Hyper
chr2	127082097	127082099	0.209	1.28e-11	Hyper
chr2	127082233	127082235	0.214	1.6e-12	Hyper
chr2	127733947	127733949	-0.224	1.23e-26	Hypo
chr2	127787607	127787609	0.213	6.81e-05	Hyper
chr2	128408848	128408850	0.201	6.73e-13	Hyper
chr2	128520964	128520966	0.215	1.07e-23	Hyper
chr2	128520989	128520991	0.222	6.17e-26	Hyper
chr2	128521016	128521018	0.28	9.22e-37	Hyper
chr2	128521023	128521025	0.248	1.74e-29	Hyper
chr2	130082056	130082058	-0.209	0.0182	Hypo
chr2	130427310	130427312	0.229	0.000341	Hyper
chr2	130515021	130515023	0.201	0.015	Hyper
chr2	130543677	130543679	-0.447	0.00031	Hypo
chr2	130563092	130563094	-0.227	0.00359	Hypo
chr2	130599848	130599850	0.265	4.56e-05	Hyper
chr2	130616622	130616624	0.213	0.0152	Hyper
chr2	130661457	130661459	-0.291	0.0286	Hypo
chr2	130703172	130703174	0.256	1.04e-12	Hyper
chr2	130861436	130861438	0.248	0.00302	Hyper
chr2	131394320	131394322	-0.208	1.18e-21	Hypo
chr2	131399212	131399214	0.231	4.96e-20	Hyper
chr2	131491295	131491297	0.204	2.3e-18	Hyper
chr2	131795654	131795656	-0.229	0.0286	Hypo
chr2	132646056	132646058	0.205	9.57e-16	Hyper
chr2	132646093	132646095	0.244	1.69e-24	Hyper
chr2	132646113	132646115	0.231	2.78e-21	Hyper
chr2	133021281	133021283	0.225	5.88e-20	Hyper
chr2	133713729	133713731	0.213	1.51e-16	Hyper
chr2	134219141	134219143	0.203	8.46e-24	Hyper
chr2	134219153	134219155	0.216	3.46e-26	Hyper
chr2	134283734	134283736	0.231	2.25e-26	Hyper
chr2	134522115	134522117	-0.723	6.79e-11	Hypo
chr2	136008316	136008318	0.248	3.38e-41	Hyper
chr2	140682698	140682700	0.256	1.03e-22	Hyper
chr2	140684111	140684113	0.203	1.39e-16	Hyper
chr2	141038988	141038990	0.24	2.34e-27	Hyper
chr2	141467833	141467835	0.449	0.000395	Hyper
chr2	143344936	143344938	-0.214	4.15e-33	Hypo
chr2	143922232	143922234	-0.216	0.00905	Hypo
chr2	144414849	144414851	0.263	5.47e-36	Hyper
chr2	145520726	145520728	-0.223	6.32e-15	Hypo
chr2	145575725	145575727	-0.262	1.15e-25	Hypo
chr2	149075269	149075271	-0.202	1.26e-20	Hypo
chr2	150121474	150121476	0.206	8.41e-06	Hyper
chr2	151637570	151637572	0.205	6.42e-20	Hyper
chr2	151727789	151727791	-0.202	4.5e-28	Hypo
chr2	152464188	152464190	0.225	0.000323	Hyper
chr2	156009738	156009740	0.208	1.36e-20	Hyper
chr2	157413558	157413560	0.23	1.81e-26	Hyper
chr2	157442156	157442158	0.215	3.02e-28	Hyper
chr2	157442198	157442200	0.211	2.46e-26	Hyper
chr2	158000280	158000282	-0.217	1.99e-17	Hypo
chr2	158630962	158630964	0.204	0.00143	Hyper
chr2	158822414	158822416	-0.205	1.29e-26	Hypo
chr2	158822434	158822436	-0.217	3.65e-28	Hypo
chr2	161596744	161596746	0.222	8.18e-20	Hyper
chr2	168127173	168127175	0.201	1.26e-17	Hyper
chr2	168286751	168286753	-0.356	3.09e-30	Hypo
chr2	169368256	169368258	0.221	0.00129	Hyper
chr2	170767302	170767304	-0.206	3.42e-20	Hypo
chr2	170767310	170767312	-0.218	8.5e-21	Hypo
chr2	170793132	170793134	0.202	6.13e-20	Hyper
chr2	171163553	171163555	0.201	1.61e-24	Hyper
chr2	171955087	171955089	0.212	5.21e-23	Hyper
chr2	172208923	172208925	0.201	3.95e-22	Hyper
chr2	172315267	172315269	-0.247	3.65e-18	Hypo
chr2	173264941	173264943	0.203	6.24e-21	Hyper
chr2	173809954	173809956	0.207	1.52e-24	Hyper
chr2	174390086	174390088	-0.217	9.49e-19	Hypo
chr2	174493115	174493117	0.242	5.03e-27	Hyper
chr2	174493314	174493316	0.23	3.41e-34	Hyper
chr2	174597600	174597602	0.221	6.3e-27	Hyper
chr2	174634236	174634238	0.209	2.03e-25	Hyper
chr2	174717457	174717459	0.217	2.46e-30	Hyper
chr2	175770690	175770692	0.205	0.017	Hyper
chr2	177665831	177665833	-0.373	0.00151	Hypo
chr2	177975794	177975796	-0.324	0.00833	Hypo
chr2	178656955	178656957	0.285	0.00402	Hyper
chr2	178990945	178990947	0.206	4.12e-20	Hyper
chr2	183154991	183154993	0.327	0.00415	Hyper
chr2	183546751	183546753	0.219	5.97e-10	Hyper
chr2	187475735	187475737	0.204	9.82e-25	Hyper
chr2	188072783	188072785	-0.219	1.34e-12	Hypo
chr2	188308884	188308886	0.207	1.18e-15	Hyper
chr2	189751486	189751488	-0.344	0.00169	Hypo
chr2	190800626	190800628	-0.203	7.12e-24	Hypo
chr2	191057071	191057073	0.211	1.98e-21	Hyper
chr2	191398144	191398146	0.273	0.00481	Hyper
chr2	191966348	191966350	0.208	2.17e-24	Hyper
chr2	193014188	193014190	0.237	6.76e-26	Hyper
chr2	193732305	193732307	0.207	2.3e-13	Hyper
chr2	195415675	195415677	0.203	3.16e-15	Hyper
chr2	196234801	196234803	0.212	3.43e-29	Hyper
chr2	196242384	196242386	0.213	2.03e-26	Hyper
chr2	196377623	196377625	0.208	7.59e-23	Hyper
chr2	198372504	198372506	0.223	1.2e-23	Hyper
chr2	199825378	199825380	-0.317	3.15e-38	Hypo
chr2	200199106	200199108	0.208	9.72e-23	Hyper
chr2	203706422	203706424	0.226	7.34e-23	Hyper
chr2	204109222	204109224	0.226	1.35e-27	Hyper
chr2	204109253	204109255	0.204	4.49e-25	Hyper
chr2	204706190	204706192	0.277	2.2e-08	Hyper
chr2	204967524	204967526	0.223	5.48e-27	Hyper
chr2	205129225	205129227	0.216	1.38e-21	Hyper
chr2	205152733	205152735	0.202	5.51e-18	Hyper
chr2	205511434	205511436	0.202	5.19e-20	Hyper
chr2	205712802	205712804	0.272	4.37e-10	Hyper
chr2	206823234	206823236	-0.214	2.99e-21	Hypo
chr2	208363725	208363727	0.212	3.36e-26	Hyper
chr2	210506541	210506543	0.224	1.33e-24	Hyper
chr2	210507443	210507445	0.232	1.26e-14	Hyper
chr2	211881601	211881603	0.251	0.00806	Hyper
chr2	212216083	212216085	0.246	4.32e-24	Hyper
chr2	212225547	212225549	0.202	2.78e-10	Hyper
chr2	212919432	212919434	-0.204	4.36e-30	Hypo
chr2	214835103	214835105	-0.301	0.0027	Hypo
chr2	214835840	214835842	0.21	0.000116	Hyper
chr2	215662610	215662612	0.221	8.82e-19	Hyper
chr2	217898740	217898742	-0.201	1.07e-15	Hypo
chr2	217937304	217937306	-0.218	2.17e-23	Hypo
chr2	217939776	217939778	-0.202	1.38e-14	Hypo
chr2	217978681	217978683	-0.201	1.34e-10	Hypo
chr2	219320920	219320922	0.212	1.89e-21	Hyper
chr2	219608631	219608633	-0.213	8.69e-11	Hypo
chr2	219645055	219645057	-0.203	6.49e-24	Hypo
chr2	219867420	219867422	0.213	6.55e-10	Hyper
chr2	219902024	219902026	0.272	6.03e-24	Hyper
chr2	220056842	220056844	0.255	8.32e-28	Hyper
chr2	220099590	220099592	0.214	1.6e-22	Hyper
chr2	220656612	220656614	0.209	2.2e-21	Hyper
chr2	220669706	220669708	0.219	4.31e-19	Hyper
chr2	221092832	221092834	0.203	1.36e-20	Hyper
chr2	222701864	222701866	0.228	3.13e-24	Hyper
chr2	223759402	223759404	-0.202	1.19e-21	Hypo
chr2	224602970	224602972	0.222	5.51e-21	Hyper
chr2	227398232	227398234	0.274	5.62e-43	Hyper
chr2	229836104	229836106	0.223	1.84e-26	Hyper
chr2	230659619	230659621	0.21	1.71e-23	Hyper
chr2	230660295	230660297	0.203	3.68e-17	Hyper
chr2	230867256	230867258	0.202	1.79e-23	Hyper
chr2	231280876	231280878	0.204	6.56e-28	Hyper
chr2	232154882	232154884	-0.4	5.14e-05	Hypo
chr2	233331623	233331625	0.216	3.05e-27	Hyper
chr2	233331708	233331710	0.215	1.63e-27	Hyper
chr2	234491506	234491508	0.213	2.7e-28	Hyper
chr2	234900870	234900872	-0.252	2.79e-20	Hypo
chr2	235271084	235271086	0.257	4.37e-39	Hyper
chr2	235271103	235271105	0.238	4.13e-34	Hyper
chr2	235271239	235271241	0.202	7.32e-29	Hyper
chr2	235705102	235705104	0.358	0.000325	Hyper
chr2	235732502	235732504	0.206	4.15e-20	Hyper
chr2	235943226	235943228	0.21	1.93e-27	Hyper
chr2	236593130	236593132	-0.21	1.8e-25	Hypo
chr2	236969863	236969865	0.207	1.79e-25	Hyper
chr2	237435250	237435252	0.208	2.19e-20	Hyper
chr2	237543755	237543757	0.201	0.00413	Hyper
chr2	237646707	237646709	0.201	1.39e-19	Hyper
chr2	237734005	237734007	-0.228	1.34e-20	Hypo
chr2	237868900	237868902	0.204	1.58e-20	Hyper
chr2	238723964	238723966	0.237	7.21e-32	Hyper
chr2	238809548	238809550	-0.245	8.98e-18	Hypo
chr2	239164421	239164423	-0.201	2.99e-25	Hypo
chr2	239289941	239289943	0.212	6.64e-23	Hyper
chr2	239938928	239938930	0.211	5.01e-17	Hyper
chr2	240251795	240251797	-0.231	4.2e-16	Hypo
chr2	240251828	240251830	-0.203	2.15e-11	Hypo
chr2	240679092	240679094	-0.218	0.0045	Hypo
chr2	240912088	240912090	0.203	2.53e-25	Hyper
chr2	240923902	240923904	0.26	0.00025	Hyper
chr2	241805430	241805432	-0.318	0.00466	Hypo
chr2	241805469	241805471	-0.271	0.0179	Hypo
chr2	241861181	241861183	-0.303	9.89e-12	Hypo
chr2	241872130	241872132	-0.214	6.13e-11	Hypo
chr2	241883644	241883646	-0.21	1.89e-16	Hypo
chr2	242046819	242046821	-0.235	1.52e-05	Hypo
chr2	242085276	242085278	0.233	1.94e-07	Hyper
chr2	242179171	242179173	-0.209	0.0182	Hypo
chr3	1099355	1099357	0.243	1.14e-23	Hyper
chr3	2840554	2840556	0.311	6.19e-07	Hyper
chr3	2840560	2840562	0.243	0.000101	Hyper
chr3	3218753	3218755	0.23	5.85e-22	Hyper
chr3	3888875	3888877	-0.206	1.06e-06	Hypo
chr3	4603800	4603802	-0.239	4.95e-24	Hypo
chr3	4834519	4834521	0.248	6.56e-32	Hyper
chr3	4846090	4846092	0.207	1.01e-29	Hyper
chr3	5199623	5199625	0.279	3.11e-06	Hyper
chr3	5560674	5560676	-0.224	0.00968	Hypo
chr3	7020623	7020625	0.249	2.47e-05	Hyper
chr3	8679230	8679232	0.505	6.73e-05	Hyper
chr3	8679279	8679281	0.214	0.0021	Hyper
chr3	8860539	8860541	0.223	3.98e-12	Hyper
chr3	9224692	9224694	0.215	1.1e-28	Hyper
chr3	10240554	10240556	-0.222	0.00593	Hypo
chr3	10284710	10284712	0.22	1.04e-25	Hyper
chr3	10552125	10552127	0.207	4.96e-23	Hyper
chr3	10552154	10552156	0.213	8.35e-23	Hyper
chr3	10845408	10845410	0.211	9.72e-20	Hyper
chr3	12640689	12640691	0.207	1.02e-16	Hyper
chr3	12868775	12868777	0.236	1.98e-20	Hyper
chr3	13414022	13414024	0.218	2.02e-23	Hyper
chr3	13418313	13418315	0.202	1.1e-20	Hyper
chr3	15647507	15647509	0.262	5.57e-34	Hyper
chr3	15647608	15647610	0.259	8.08e-40	Hyper
chr3	15647836	15647838	0.204	2.8e-25	Hyper
chr3	20069774	20069776	0.236	1.41e-21	Hyper
chr3	20352919	20352921	0.217	4.99e-21	Hyper
chr3	20461713	20461715	-0.277	1.66e-36	Hypo
chr3	20470090	20470092	-0.264	1.71e-27	Hypo
chr3	20541189	20541191	0.214	4.58e-25	Hyper
chr3	20550400	20550402	0.269	1.67e-26	Hyper
chr3	20569377	20569379	0.218	8.45e-13	Hyper
chr3	21406341	21406343	0.236	3.05e-15	Hyper
chr3	21514481	21514483	-0.227	1.86e-22	Hypo
chr3	21523515	21523517	-0.227	8.39e-21	Hypo
chr3	21769378	21769380	0.201	9.06e-07	Hyper
chr3	23741156	23741158	-0.201	2.14e-23	Hypo
chr3	23765321	23765323	0.209	1.7e-17	Hyper
chr3	24058734	24058736	-0.208	5.47e-16	Hypo
chr3	24428679	24428681	0.211	4.68e-26	Hyper
chr3	24686791	24686793	0.206	4.35e-32	Hyper
chr3	24938042	24938044	0.213	8.18e-14	Hyper
chr3	26781581	26781583	-0.271	4.03e-20	Hypo
chr3	26797259	26797261	-0.219	3.61e-23	Hypo
chr3	27623196	27623198	-0.202	2.77e-29	Hypo
chr3	29112729	29112731	0.234	0.000206	Hyper
chr3	30439672	30439674	-0.237	1.31e-29	Hypo
chr3	30526141	30526143	-0.206	3.39e-20	Hypo
chr3	30631328	30631330	0.204	6.36e-22	Hyper
chr3	30631470	30631472	0.206	3.03e-28	Hyper
chr3	31462591	31462593	0.224	8.38e-25	Hyper
chr3	32047080	32047082	-0.261	0.012	Hypo
chr3	35226766	35226768	-0.256	1.52e-10	Hypo
chr3	35239841	35239843	-0.243	1.08e-24	Hypo
chr3	39137407	39137409	0.223	1.1e-21	Hyper
chr3	40006592	40006594	-0.209	2.91e-29	Hypo
chr3	40468128	40468130	-0.227	2.37e-33	Hypo
chr3	42507194	42507196	-0.212	1.13e-25	Hypo
chr3	42545008	42545010	-0.234	1.66e-36	Hypo
chr3	42545031	42545033	-0.235	2.66e-36	Hypo
chr3	42545035	42545037	-0.219	6.66e-32	Hypo
chr3	42545055	42545057	-0.205	2.81e-28	Hypo
chr3	43492063	43492065	0.238	4.01e-27	Hyper
chr3	44656003	44656005	-0.23	1.7e-05	Hypo
chr3	45105935	45105937	0.213	4.7e-34	Hyper
chr3	45118240	45118242	0.212	3.12e-13	Hyper
chr3	45534741	45534743	-0.225	6.33e-24	Hypo
chr3	45572215	45572217	-0.227	2.88e-26	Hypo
chr3	45686094	45686096	-0.211	1.63e-23	Hypo
chr3	46059778	46059780	0.23	0.00385	Hyper
chr3	46097812	46097814	0.201	1.08e-21	Hyper
chr3	47704032	47704034	-0.213	2.4e-19	Hypo
chr3	47704039	47704041	-0.208	4.7e-19	Hypo
chr3	47704043	47704045	-0.234	3.58e-22	Hypo
chr3	47704048	47704050	-0.227	4.29e-21	Hypo
chr3	47829659	47829661	0.232	8.76e-24	Hyper
chr3	47829731	47829733	0.201	2.09e-21	Hyper
chr3	48112719	48112721	0.202	1.53e-19	Hyper
chr3	48112775	48112777	0.211	9.63e-24	Hyper
chr3	48465401	48465403	-0.202	2.78e-19	Hypo
chr3	48734435	48734437	0.234	0.00305	Hyper
chr3	48773958	48773960	0.309	9.44e-10	Hyper
chr3	50171860	50171862	-0.213	5.41e-21	Hypo
chr3	50264870	50264872	-0.201	8.14e-07	Hypo
chr3	50275566	50275568	0.214	4.66e-17	Hyper
chr3	50276438	50276440	0.208	3.78e-19	Hyper
chr3	50276452	50276454	0.203	3.35e-17	Hyper
chr3	50310486	50310488	-0.206	3.44e-17	Hypo
chr3	50310500	50310502	-0.207	2.03e-16	Hypo
chr3	50310516	50310518	-0.205	2.52e-16	Hypo
chr3	50312044	50312046	-0.207	0.00223	Hypo
chr3	50467463	50467465	0.201	1.09e-21	Hyper
chr3	50624491	50624493	0.218	9.35e-26	Hyper
chr3	52063043	52063045	0.238	4.65e-22	Hyper
chr3	52470115	52470117	0.398	0.00147	Hyper
chr3	52498628	52498630	0.201	5.57e-26	Hyper
chr3	52525358	52525360	-0.238	4.16e-21	Hypo
chr3	52525387	52525389	-0.217	7.77e-18	Hypo
chr3	57068821	57068823	0.202	2.91e-19	Hyper
chr3	57747663	57747665	0.369	4.71e-05	Hyper
chr3	57959325	57959327	0.249	2.61e-26	Hyper
chr3	57959351	57959353	0.208	1.24e-19	Hyper
chr3	57959424	57959426	0.214	4.69e-20	Hyper
chr3	57959793	57959795	0.206	4.67e-22	Hyper
chr3	57959811	57959813	0.207	3.06e-23	Hyper
chr3	58114550	58114552	0.201	1.65e-06	Hyper
chr3	58807678	58807680	0.243	2.43e-22	Hyper
chr3	59051119	59051121	0.219	2.06e-21	Hyper
chr3	59432980	59432982	-0.418	0.000502	Hypo
chr3	59783859	59783861	0.208	1.06e-21	Hyper
chr3	59986826	59986828	0.214	0.0128	Hyper
chr3	60929581	60929583	0.256	0.0114	Hyper
chr3	63038783	63038785	0.243	0.00316	Hyper
chr3	66067307	66067309	-0.205	8.52e-24	Hypo
chr3	66393869	66393871	0.219	1.95e-29	Hyper
chr3	66418697	66418699	-0.206	3.92e-31	Hypo
chr3	66418700	66418702	-0.207	2.3e-31	Hypo
chr3	66418739	66418741	-0.215	9.39e-31	Hypo
chr3	66418797	66418799	-0.226	4.33e-30	Hypo
chr3	66418822	66418824	-0.245	9.25e-30	Hypo
chr3	66418842	66418844	-0.26	8.17e-31	Hypo
chr3	66418887	66418889	-0.208	5.04e-16	Hypo
chr3	66714193	66714195	0.249	7.45e-17	Hyper
chr3	68692623	68692625	-0.442	6.79e-07	Hypo
chr3	68693552	68693554	0.207	0.000209	Hyper
chr3	69094516	69094518	0.222	1.44e-31	Hyper
chr3	69232185	69232187	-0.468	4.71e-17	Hypo
chr3	70451312	70451314	-0.279	0.00988	Hypo
chr3	70856940	70856942	0.203	4.16e-21	Hyper
chr3	71496467	71496469	0.212	1.06e-22	Hyper
chr3	71496477	71496479	0.251	2.85e-29	Hyper
chr3	72135366	72135368	0.217	2.02e-05	Hyper
chr3	72186189	72186191	0.215	7.22e-30	Hyper
chr3	72541748	72541750	0.216	3.24e-19	Hyper
chr3	74052397	74052399	-0.225	0.000373	Hypo
chr3	74499180	74499182	0.236	1.93e-18	Hyper
chr3	77270286	77270288	0.277	4.94e-05	Hyper
chr3	78577668	78577670	0.237	2.42e-23	Hyper
chr3	79131596	79131598	0.214	0.00145	Hyper
chr3	81750587	81750589	0.339	0.000883	Hyper
chr3	81762296	81762298	-0.205	3.63e-21	Hypo
chr3	88071671	88071673	-0.234	1.4e-11	Hypo
chr3	90788071	90788073	0.25	2.04e-05	Hyper
chr3	90799533	90799535	-0.263	1.1e-08	Hypo
chr3	90835118	90835120	-0.252	2.82e-05	Hypo
chr3	90855455	90855457	0.208	0.000528	Hyper
chr3	91235198	91235200	-0.295	0.000393	Hypo
chr3	91619499	91619501	0.21	0.00164	Hyper
chr3	91645759	91645761	0.43	1.38e-05	Hyper
chr3	91663347	91663349	-0.222	2.58e-06	Hypo
chr3	91681883	91681885	-0.21	0.00312	Hypo
chr3	91728533	91728535	0.212	0.021	Hyper
chr3	91782360	91782362	0.238	0.0152	Hyper
chr3	91847319	91847321	-0.291	2.46e-05	Hypo
chr3	91908353	91908355	-0.208	3.87e-07	Hypo
chr3	91913994	91913996	0.245	0.00453	Hyper
chr3	91928336	91928338	0.209	0.00315	Hyper
chr3	91945640	91945642	0.386	0.000125	Hyper
chr3	91945684	91945686	0.202	0.00512	Hyper
chr3	91950570	91950572	-0.222	0.021	Hypo
chr3	91950679	91950681	0.336	0.000542	Hyper
chr3	91981311	91981313	-0.364	3.45e-08	Hypo
chr3	92011282	92011284	0.212	0.021	Hyper
chr3	92033727	92033729	-0.288	1.41e-06	Hypo
chr3	92090406	92090408	-0.207	0.000189	Hypo
chr3	92090711	92090713	0.204	0.00104	Hyper
chr3	92103560	92103562	-0.22	3.83e-07	Hypo
chr3	92109302	92109304	0.276	0.0031	Hyper
chr3	92122569	92122571	0.302	0.0152	Hyper
chr3	92252997	92252999	0.229	0.0286	Hyper
chr3	92264460	92264462	-0.242	5.15e-05	Hypo
chr3	92268327	92268329	0.253	0.000782	Hyper
chr3	92280158	92280160	0.255	0.000112	Hyper
chr3	92312250	92312252	-0.25	3.95e-05	Hypo
chr3	92336047	92336049	0.368	0.00476	Hyper
chr3	92390596	92390598	0.211	0.000153	Hyper
chr3	92398090	92398092	0.215	0.00364	Hyper
chr3	92401269	92401271	-0.336	2.81e-05	Hypo
chr3	92401329	92401331	-0.21	0.00461	Hypo
chr3	92478158	92478160	-0.29	0.00824	Hypo
chr3	92478166	92478168	-0.203	0.0157	Hypo
chr3	92487469	92487471	0.24	2.75e-05	Hyper
chr3	92498781	92498783	0.287	0.00305	Hyper
chr3	92530214	92530216	0.209	0.0152	Hyper
chr3	92586524	92586526	-0.606	2.68e-30	Hypo
chr3	92646618	92646620	-0.256	0.000186	Hypo
chr3	92653204	92653206	-0.463	0.000777	Hypo
chr3	92670291	92670293	-0.212	0.00771	Hypo
chr3	92674436	92674438	0.205	0.000372	Hyper
chr3	92721334	92721336	0.236	7.27e-05	Hyper
chr3	92726417	92726419	0.264	0.00213	Hyper
chr3	92777232	92777234	0.225	3.34e-06	Hyper
chr3	92791681	92791683	0.217	4.28e-05	Hyper
chr3	92813950	92813952	-0.271	0.0179	Hypo
chr3	92860746	92860748	0.224	0.014	Hyper
chr3	92873154	92873156	-0.231	9.48e-05	Hypo
chr3	92903010	92903012	0.293	2.65e-05	Hyper
chr3	92988917	92988919	0.22	0.00235	Hyper
chr3	93039937	93039939	-0.294	3.02e-05	Hypo
chr3	93065514	93065516	0.277	3.54e-07	Hyper
chr3	93065529	93065531	0.219	4.6e-07	Hyper
chr3	93127005	93127007	0.271	0.00752	Hyper
chr3	93134540	93134542	-0.392	3.18e-07	Hypo
chr3	93137333	93137335	0.235	0.00305	Hyper
chr3	93141419	93141421	0.212	0.000269	Hyper
chr3	93147429	93147431	0.257	0.00275	Hyper
chr3	93153118	93153120	-0.282	8.83e-12	Hypo
chr3	93158428	93158430	0.24	0.000414	Hyper
chr3	93170693	93170695	-0.285	4.67e-23	Hypo
chr3	93173787	93173789	0.209	0.0182	Hyper
chr3	93216240	93216242	-0.374	1.08e-07	Hypo
chr3	93226858	93226860	-0.266	0.00548	Hypo
chr3	93238313	93238315	0.25	0.00189	Hyper
chr3	93256418	93256420	0.299	0.000232	Hyper
chr3	93301758	93301760	0.229	0.00654	Hyper
chr3	93310096	93310098	-0.255	4.4e-15	Hypo
chr3	93356615	93356617	0.202	0.00422	Hyper
chr3	93356662	93356664	0.231	0.00139	Hyper
chr3	93403745	93403747	0.255	0.0152	Hyper
chr3	93408247	93408249	-0.205	0.0158	Hypo
chr3	93427074	93427076	0.293	0.0152	Hyper
chr3	93476197	93476199	-0.227	0.00125	Hypo
chr3	93487966	93487968	-0.312	0.000876	Hypo
chr3	93519557	93519559	-0.224	0.00633	Hypo
chr3	93539020	93539022	0.346	0.00217	Hyper
chr3	93545936	93545938	0.231	0.000904	Hyper
chr3	93570832	93570834	0.259	0.0152	Hyper
chr3	93583254	93583256	0.254	0.000586	Hyper
chr3	93642678	93642680	-0.24	1.88e-08	Hypo
chr3	95438138	95438140	0.225	7.26e-20	Hyper
chr3	95453100	95453102	0.265	3.45e-25	Hyper
chr3	95456536	95456538	0.233	1.83e-30	Hyper
chr3	95462537	95462539	0.212	6.71e-21	Hyper
chr3	95469951	95469953	0.21	1.29e-21	Hyper
chr3	95469986	95469988	0.234	5.72e-26	Hyper
chr3	95474212	95474214	0.214	2.98e-27	Hyper
chr3	95477792	95477794	0.208	1.29e-15	Hyper
chr3	95481768	95481770	0.27	2.93e-29	Hyper
chr3	95498816	95498818	0.217	8.65e-22	Hyper
chr3	95551103	95551105	0.231	6.25e-16	Hyper
chr3	95551998	95552000	0.209	1.96e-18	Hyper
chr3	95934859	95934861	-0.232	8.03e-26	Hypo
chr3	97853850	97853852	0.251	2.66e-14	Hyper
chr3	98115028	98115030	0.208	7.5e-16	Hyper
chr3	98152237	98152239	0.221	1.69e-23	Hyper
chr3	98731084	98731086	0.212	7e-23	Hyper
chr3	99249451	99249453	0.207	3.7e-14	Hyper
chr3	99261866	99261868	0.24	2.51e-18	Hyper
chr3	100099706	100099708	-0.218	4.73e-25	Hypo
chr3	100838209	100838211	0.217	3.95e-35	Hyper
chr3	101181748	101181750	0.21	3.59e-26	Hyper
chr3	101451041	101451043	-0.222	1.69e-15	Hypo
chr3	101769473	101769475	0.201	2.05e-23	Hyper
chr3	101936887	101936889	0.23	3.06e-33	Hyper
chr3	101936915	101936917	0.219	6.44e-29	Hyper
chr3	104995035	104995037	-0.216	1.19e-24	Hypo
chr3	105072081	105072083	-0.32	0.00365	Hypo
chr3	105806357	105806359	0.222	2.59e-23	Hyper
chr3	108294004	108294006	0.212	2.46e-26	Hyper
chr3	109157066	109157068	0.217	1.95e-16	Hyper
chr3	109934074	109934076	0.237	5.18e-17	Hyper
chr3	110621155	110621157	0.209	1.75e-19	Hyper
chr3	113954573	113954575	0.207	6.35e-20	Hyper
chr3	120013623	120013625	-0.21	8.09e-25	Hypo
chr3	122354573	122354575	-0.212	3.06e-35	Hypo
chr3	122374721	122374723	-0.211	2.47e-22	Hypo
chr3	122414473	122414475	-0.213	1.82e-26	Hypo
chr3	122419269	122419271	-0.213	6.55e-20	Hypo
chr3	122421577	122421579	-0.223	1.41e-25	Hypo
chr3	122450535	122450537	-0.222	1.82e-30	Hypo
chr3	122520640	122520642	-0.209	3.93e-21	Hypo
chr3	122535920	122535922	-0.205	2.16e-20	Hypo
chr3	122651108	122651110	-0.209	1.4e-17	Hypo
chr3	123018322	123018324	0.206	7.27e-25	Hyper
chr3	123064128	123064130	-0.244	3.51e-33	Hypo
chr3	124293085	124293087	-0.259	4.87e-28	Hypo
chr3	124316190	124316192	0.203	4.42e-29	Hyper
chr3	126270257	126270259	-0.219	8.57e-25	Hypo
chr3	126412610	126412612	-0.202	1.26e-16	Hypo
chr3	127750616	127750618	0.241	1.48e-23	Hyper
chr3	127750624	127750626	0.225	5.78e-21	Hyper
chr3	129623709	129623711	-0.224	4.46e-19	Hypo
chr3	129623754	129623756	-0.203	6.35e-16	Hypo
chr3	129623767	129623769	-0.224	1.93e-18	Hypo
chr3	129623777	129623779	-0.205	6.02e-16	Hypo
chr3	130093718	130093720	0.217	1.97e-22	Hyper
chr3	132784277	132784279	0.242	5.4e-14	Hyper
chr3	132789071	132789073	0.24	1.02e-18	Hyper
chr3	132793613	132793615	0.216	5.41e-13	Hyper
chr3	132854203	132854205	0.281	7.19e-19	Hyper
chr3	133392310	133392312	0.217	4.57e-19	Hyper
chr3	133473664	133473666	-0.206	1.42e-08	Hypo
chr3	133572254	133572256	0.215	7.42e-24	Hyper
chr3	133572266	133572268	0.203	7.77e-24	Hyper
chr3	134603565	134603567	0.202	3.93e-22	Hyper
chr3	134780575	134780577	0.211	2.51e-18	Hyper
chr3	135179899	135179901	-0.224	1.39e-20	Hypo
chr3	136215055	136215057	-0.219	3.37e-31	Hypo
chr3	136224177	136224179	-0.214	3.63e-18	Hypo
chr3	136224356	136224358	-0.257	1.41e-26	Hypo
chr3	136234633	136234635	-0.298	3.19e-38	Hypo
chr3	136236599	136236601	-0.207	8.86e-14	Hypo
chr3	136379564	136379566	-0.25	2.75e-20	Hypo
chr3	136384424	136384426	-0.208	3.43e-16	Hypo
chr3	136384443	136384445	-0.273	5.58e-15	Hypo
chr3	136400511	136400513	-0.265	9.83e-21	Hypo
chr3	136556684	136556686	-0.262	2e-32	Hypo
chr3	136580035	136580037	-0.246	3.62e-18	Hypo
chr3	136601106	136601108	-0.222	1.82e-18	Hypo
chr3	136618185	136618187	-0.256	9.5e-36	Hypo
chr3	136630118	136630120	-0.3	8.08e-25	Hypo
chr3	137317487	137317489	0.247	1.28e-11	Hyper
chr3	139376779	139376781	0.243	1.41e-34	Hyper
chr3	139402877	139402879	0.264	1.05e-30	Hyper
chr3	139508629	139508631	0.217	1.66e-26	Hyper
chr3	139643172	139643174	0.209	1.93e-23	Hyper
chr3	139643248	139643250	0.204	1.1e-23	Hyper
chr3	141256542	141256544	-0.226	9.07e-48	Hypo
chr3	143276314	143276316	0.202	3.11e-26	Hyper
chr3	143806097	143806099	0.237	5.36e-11	Hyper
chr3	143998375	143998377	0.236	1.28e-28	Hyper
chr3	149279062	149279064	-0.238	1.94e-27	Hypo
chr3	149363476	149363478	0.244	1.28e-18	Hyper
chr3	149859172	149859174	-0.214	8.83e-05	Hypo
chr3	150139747	150139749	0.203	1.69e-19	Hyper
chr3	150890333	150890335	0.202	1.62e-22	Hyper
chr3	151712180	151712182	0.22	3.13e-20	Hyper
chr3	152245843	152245845	0.216	2.87e-27	Hyper
chr3	152963886	152963888	0.242	2.3e-21	Hyper
chr3	153673058	153673060	0.201	3.61e-14	Hyper
chr3	155581697	155581699	0.205	7.85e-24	Hyper
chr3	156524702	156524704	0.225	1.44e-23	Hyper
chr3	156524722	156524724	0.244	3.61e-23	Hyper
chr3	156524851	156524853	0.225	1.97e-29	Hyper
chr3	156732495	156732497	-0.209	3.02e-10	Hypo
chr3	159098616	159098618	0.202	0.0052	Hyper
chr3	162819710	162819712	0.287	5.67e-09	Hyper
chr3	163734749	163734751	-0.226	7.79e-20	Hypo
chr3	170052167	170052169	-0.22	6.14e-20	Hypo
chr3	170757600	170757602	-0.221	5.1e-22	Hypo
chr3	171936713	171936715	0.227	7.51e-30	Hyper
chr3	172592379	172592381	0.207	1.29e-23	Hyper
chr3	173071036	173071038	0.203	6.31e-21	Hyper
chr3	173491383	173491385	0.218	3.04e-18	Hyper
chr3	173550752	173550754	0.207	1.97e-18	Hyper
chr3	174256272	174256274	0.211	3.18e-25	Hyper
chr3	174312703	174312705	0.227	4.16e-20	Hyper
chr3	175937717	175937719	-0.201	9.54e-12	Hypo
chr3	176309464	176309466	0.213	2.75e-17	Hyper
chr3	177679632	177679634	0.205	5.96e-24	Hyper
chr3	177932159	177932161	0.243	3.02e-23	Hyper
chr3	184534543	184534545	0.206	7.7e-16	Hyper
chr3	184535287	184535289	0.231	6.71e-19	Hyper
chr3	184539602	184539604	0.222	9.41e-27	Hyper
chr3	184546343	184546345	0.207	5.89e-22	Hyper
chr3	185216783	185216785	-0.222	1.07e-26	Hypo
chr3	185216813	185216815	-0.205	4.09e-22	Hypo
chr3	185326170	185326172	-0.201	7.81e-22	Hypo
chr3	185328805	185328807	-0.208	2.06e-23	Hypo
chr3	186633344	186633346	-0.203	2.29e-19	Hypo
chr3	186864338	186864340	0.21	0.000388	Hyper
chr3	187414009	187414011	-0.226	0.000205	Hypo
chr3	188290760	188290762	-0.202	7.95e-32	Hypo
chr3	188584789	188584791	0.203	5.18e-15	Hyper
chr3	188975328	188975330	0.226	7.03e-24	Hyper
chr3	190039048	190039050	-0.204	4.7e-15	Hypo
chr3	193163118	193163120	0.218	0.0037	Hyper
chr3	193478803	193478805	0.239	1.26e-13	Hyper
chr3	193821494	193821496	0.208	5.66e-21	Hyper
chr3	193870866	193870868	-0.206	1.67e-29	Hypo
chr3	194194439	194194441	0.214	2.12e-18	Hyper
chr3	194466342	194466344	0.209	9.6e-19	Hyper
chr3	195928197	195928199	-0.204	8.4e-07	Hypo
chr3	195994427	195994429	0.257	2.74e-05	Hyper
chr3	196048269	196048271	0.24	9.22e-22	Hyper
chr3	196103685	196103687	-0.205	0.0476	Hypo
chr3	196180115	196180117	0.233	2.23e-23	Hyper
chr3	196180123	196180125	0.229	8.97e-23	Hyper
chr3	196180141	196180143	0.201	1.68e-22	Hyper
chr3	196181977	196181979	0.238	5.22e-24	Hyper
chr3	196182018	196182020	0.272	2.2e-33	Hyper
chr3	196182247	196182249	0.244	1.52e-25	Hyper
chr3	196237815	196237817	-0.243	3.56e-29	Hypo
chr3	196268748	196268750	-0.222	2.05e-16	Hypo
chr3	196278317	196278319	-0.224	4.61e-18	Hypo
chr3	197497721	197497723	0.22	8.43e-20	Hyper
chr3	197518427	197518429	0.209	6.04e-06	Hyper
chr3	197653849	197653851	-0.201	0.015	Hypo
chr3	197709448	197709450	0.204	2.75e-27	Hyper
chr3	198104785	198104787	-0.207	0.0083	Hypo
chr3	198180839	198180841	0.212	0.0141	Hyper
chr4	211440	211442	0.203	9.74e-25	Hyper
chr4	924372	924374	0.205	6.61e-26	Hyper
chr4	976696	976698	0.214	1.75e-20	Hyper
chr4	976706	976708	0.238	2.1e-24	Hyper
chr4	1034153	1034155	-0.22	3.99e-14	Hypo
chr4	1569138	1569140	-0.237	6.77e-07	Hypo
chr4	1766640	1766642	-0.22	2.24e-17	Hypo
chr4	2787258	2787260	0.214	3e-11	Hyper
chr4	2835662	2835664	0.209	4.59e-21	Hyper
chr4	3285872	3285874	0.212	9.02e-17	Hyper
chr4	3302823	3302825	0.201	1.48e-17	Hyper
chr4	3303083	3303085	0.211	8.68e-20	Hyper
chr4	5557047	5557049	0.251	3.27e-12	Hyper
chr4	5583685	5583687	0.241	9.16e-13	Hyper
chr4	5728623	5728625	0.209	1.5e-21	Hyper
chr4	6291029	6291031	-0.253	3.56e-08	Hypo
chr4	6353878	6353880	0.243	7.33e-06	Hyper
chr4	6377429	6377431	0.238	8.88e-22	Hyper
chr4	6920210	6920212	-0.207	7.45e-22	Hypo
chr4	7359567	7359569	-0.226	1.29e-30	Hypo
chr4	7640496	7640498	0.276	5.38e-08	Hyper
chr4	7649913	7649915	0.228	5.53e-33	Hyper
chr4	7649915	7649917	0.225	3.37e-32	Hyper
chr4	7847825	7847827	0.263	4.04e-17	Hyper
chr4	8201813	8201815	0.239	4.15e-21	Hyper
chr4	8229165	8229167	0.281	4.07e-28	Hyper
chr4	8262096	8262098	0.226	1.82e-16	Hyper
chr4	8625969	8625971	0.201	0.015	Hyper
chr4	8630525	8630527	0.22	0.00304	Hyper
chr4	9069866	9069868	-0.202	3.5e-19	Hypo
chr4	9235052	9235054	-0.27	0.000315	Hypo
chr4	9242811	9242813	0.229	0.0286	Hyper
chr4	9339824	9339826	0.286	0.00131	Hyper
chr4	10095056	10095058	0.218	3.47e-18	Hyper
chr4	10213447	10213449	0.207	5.28e-12	Hyper
chr4	12651120	12651122	0.216	2.3e-16	Hyper
chr4	14756732	14756734	0.281	0.00541	Hyper
chr4	15369110	15369112	0.201	8.86e-23	Hyper
chr4	19083660	19083662	0.33	0.000284	Hyper
chr4	20663149	20663151	0.214	7.5e-10	Hyper
chr4	23616669	23616671	-0.236	0.011	Hypo
chr4	24557958	24557960	0.219	3.19e-17	Hyper
chr4	24975807	24975809	0.202	2.76e-12	Hyper
chr4	25842393	25842395	0.207	1e-14	Hyper
chr4	26197668	26197670	0.207	1.63e-24	Hyper
chr4	27377627	27377629	-0.221	0.0052	Hypo
chr4	30597439	30597441	0.354	3.55e-48	Hyper
chr4	30597799	30597801	0.269	3.53e-30	Hyper
chr4	31756119	31756121	0.205	1.68e-15	Hyper
chr4	38524158	38524160	0.208	1.27e-30	Hyper
chr4	38564232	38564234	-0.204	4.67e-23	Hypo
chr4	38564241	38564243	-0.216	3.42e-25	Hypo
chr4	38610911	38610913	-0.229	1.32e-10	Hypo
chr4	40196771	40196773	0.208	6.17e-14	Hyper
chr4	40308038	40308040	0.225	2.96e-26	Hyper
chr4	40574301	40574303	0.201	4.02e-16	Hyper
chr4	40893018	40893020	0.244	1.64e-10	Hyper
chr4	41429532	41429534	-0.208	4.88e-30	Hypo
chr4	41646236	41646238	0.235	4.38e-27	Hyper
chr4	46054322	46054324	-0.336	0.00794	Hypo
chr4	47923345	47923347	0.214	2.24e-18	Hyper
chr4	49282846	49282848	-0.254	0.00458	Hypo
chr4	49758299	49758301	-0.217	0.0128	Hypo
chr4	49833575	49833577	-0.255	0.0152	Hypo
chr4	49985369	49985371	0.301	0.00142	Hyper
chr4	50028624	50028626	0.249	0.00155	Hyper
chr4	50036074	50036076	0.268	4.42e-05	Hyper
chr4	50063453	50063455	0.248	0.000574	Hyper
chr4	50065018	50065020	0.204	0.000427	Hyper
chr4	50105654	50105656	0.344	0.00288	Hyper
chr4	50181485	50181487	-0.272	0.00371	Hypo
chr4	50203081	50203083	0.259	0.0152	Hyper
chr4	50214473	50214475	-0.336	0.00794	Hypo
chr4	50313919	50313921	-0.229	0.0286	Hypo
chr4	50345231	50345233	0.275	0.00131	Hyper
chr4	50381077	50381079	0.229	0.0286	Hyper
chr4	50382995	50382997	-0.344	3.67e-05	Hypo
chr4	50438562	50438564	-0.218	0.000646	Hypo
chr4	50505718	50505720	0.289	4.86e-05	Hyper
chr4	50520001	50520003	0.293	0.0152	Hyper
chr4	50520010	50520012	0.293	0.0152	Hyper
chr4	50584595	50584597	-0.262	0.00431	Hypo
chr4	50643201	50643203	-0.301	0.0119	Hypo
chr4	50645373	50645375	0.213	0.000264	Hyper
chr4	50658950	50658952	0.222	0.021	Hyper
chr4	50737174	50737176	0.209	0.00198	Hyper
chr4	50776430	50776432	0.214	0.0128	Hyper
chr4	50792063	50792065	0.392	0.00179	Hyper
chr4	50810247	50810249	-0.271	0.00369	Hypo
chr4	50852568	50852570	0.327	0.00103	Hyper
chr4	50912930	50912932	0.242	0.00387	Hyper
chr4	51022090	51022092	-0.343	3.05e-06	Hypo
chr4	51022994	51022996	0.259	0.000339	Hyper
chr4	51031939	51031941	0.225	2.57e-05	Hyper
chr4	51068009	51068011	0.224	0.014	Hyper
chr4	51068890	51068892	0.217	0.000133	Hyper
chr4	51069719	51069721	0.281	0.00387	Hyper
chr4	51086706	51086708	0.209	0.00441	Hyper
chr4	51095403	51095405	0.208	0.00127	Hyper
chr4	51142020	51142022	0.215	0.000107	Hyper
chr4	51176688	51176690	0.203	0.014	Hyper
chr4	51198784	51198786	0.225	0.000431	Hyper
chr4	51215460	51215462	0.301	4.92e-05	Hyper
chr4	51219205	51219207	-0.301	0.0119	Hypo
chr4	51238601	51238603	0.24	0.00731	Hyper
chr4	51277218	51277220	0.24	1.65e-06	Hyper
chr4	51280603	51280605	0.246	0.00144	Hyper
chr4	51287481	51287483	0.222	0.00384	Hyper
chr4	51299811	51299813	-0.204	2.67e-05	Hypo
chr4	51311372	51311374	0.388	0.002	Hyper
chr4	51329896	51329898	-0.243	0.000538	Hypo
chr4	51341999	51342001	-0.247	0.00106	Hypo
chr4	51347841	51347843	0.533	6.45e-05	Hyper
chr4	51354409	51354411	0.247	0.00389	Hyper
chr4	51445849	51445851	-0.209	0.0152	Hypo
chr4	51473501	51473503	0.252	0.000679	Hyper
chr4	51512745	51512747	0.257	0.00966	Hyper
chr4	51522771	51522773	0.259	0.00627	Hyper
chr4	51528985	51528987	0.22	0.000356	Hyper
chr4	51562916	51562918	0.33	5.64e-06	Hyper
chr4	51572604	51572606	0.257	0.00131	Hyper
chr4	51638452	51638454	0.325	0.000222	Hyper
chr4	51653078	51653080	0.392	6.16e-06	Hyper
chr4	51666858	51666860	-0.218	0.00712	Hypo
chr4	51686637	51686639	0.214	0.0476	Hyper
chr4	51710374	51710376	0.466	0.00042	Hyper
chr4	51710380	51710382	0.246	0.00474	Hyper
chr4	51726814	51726816	0.417	0.00216	Hyper
chr4	53109393	53109395	-0.204	3.58e-05	Hypo
chr4	56817639	56817641	-0.203	1.08e-05	Hypo
chr4	58635557	58635559	0.234	2.24e-11	Hyper
chr4	58762092	58762094	0.222	3.86e-13	Hyper
chr4	60468566	60468568	0.291	0.0286	Hyper
chr4	63250901	63250903	-0.317	7.15e-16	Hypo
chr4	63992771	63992773	-0.264	3.29e-15	Hypo
chr4	64147066	64147068	-0.212	2.42e-12	Hypo
chr4	66487773	66487775	0.256	0.000261	Hyper
chr4	67499299	67499301	0.203	1.47e-18	Hyper
chr4	68199633	68199635	0.236	0.000191	Hyper
chr4	68201622	68201624	-0.44	7.67e-06	Hypo
chr4	68576589	68576591	0.25	2.2e-07	Hyper
chr4	70737131	70737133	0.247	1.45e-27	Hyper
chr4	71750609	71750611	0.206	8.89e-24	Hyper
chr4	72419819	72419821	0.205	3.12e-18	Hyper
chr4	76407882	76407884	0.202	7.16e-27	Hyper
chr4	76545731	76545733	0.218	5.17e-25	Hyper
chr4	77002813	77002815	-0.224	3.04e-31	Hypo
chr4	77193713	77193715	0.203	2e-17	Hyper
chr4	77193747	77193749	0.219	8.44e-20	Hyper
chr4	77193870	77193872	0.214	4.67e-22	Hyper
chr4	79966885	79966887	0.224	2.21e-09	Hyper
chr4	80199322	80199324	-0.214	1.47e-26	Hypo
chr4	80199351	80199353	-0.207	8.08e-24	Hypo
chr4	86228399	86228401	0.206	2.35e-22	Hyper
chr4	86996776	86996778	-0.25	1.29e-28	Hypo
chr4	87257766	87257768	0.213	3.1e-28	Hyper
chr4	87337854	87337856	0.266	5.67e-27	Hyper
chr4	88747957	88747959	0.236	7.34e-21	Hyper
chr4	88748081	88748083	-0.212	1.15e-22	Hypo
chr4	88749003	88749005	0.217	1.03e-21	Hyper
chr4	88758385	88758387	-0.245	1.32e-26	Hypo
chr4	88758387	88758389	-0.201	6.59e-20	Hypo
chr4	88843323	88843325	-0.214	4.92e-30	Hypo
chr4	89715336	89715338	0.218	0.00942	Hyper
chr4	95678064	95678066	0.236	1.36e-26	Hyper
chr4	95682244	95682246	0.204	3.2e-18	Hyper
chr4	95687372	95687374	0.254	3.12e-27	Hyper
chr4	98446540	98446542	0.209	3.32e-23	Hyper
chr4	98447259	98447261	0.203	1.27e-24	Hyper
chr4	98447281	98447283	0.204	5.05e-25	Hyper
chr4	101699582	101699584	0.202	9.15e-25	Hyper
chr4	101787077	101787079	0.201	1.3e-18	Hyper
chr4	102856233	102856235	0.215	1.66e-23	Hyper
chr4	104294799	104294801	-0.22	1.37e-17	Hypo
chr4	104302072	104302074	-0.209	1.03e-09	Hypo
chr4	105613481	105613483	-0.215	6.32e-36	Hypo
chr4	105613489	105613491	-0.213	1.47e-35	Hypo
chr4	105683269	105683271	-0.223	2.66e-32	Hypo
chr4	107354303	107354305	0.212	1.96e-20	Hyper
chr4	107756165	107756167	0.203	5.54e-18	Hyper
chr4	108839966	108839968	-0.201	2.22e-17	Hypo
chr4	108846296	108846298	-0.31	1.09e-12	Hypo
chr4	109435293	109435295	-0.205	2.2e-28	Hypo
chr4	117254555	117254557	0.202	8.07e-19	Hyper
chr4	119188162	119188164	-0.368	0.00476	Hypo
chr4	121549490	121549492	-0.207	2.82e-15	Hypo
chr4	121577017	121577019	0.201	7.72e-16	Hyper
chr4	121594378	121594380	0.222	1.43e-23	Hyper
chr4	121650710	121650712	0.202	2.1e-19	Hyper
chr4	121651898	121651900	0.203	3.48e-26	Hyper
chr4	121893012	121893014	0.235	9.3e-23	Hyper
chr4	123557684	123557686	0.204	1.37e-20	Hyper
chr4	123672106	123672108	0.221	4.51e-21	Hyper
chr4	124379210	124379212	0.22	2.16e-14	Hyper
chr4	124920078	124920080	0.209	2.6e-07	Hyper
chr4	127066294	127066296	0.362	5.47e-06	Hyper
chr4	128854610	128854612	0.204	3.48e-28	Hyper
chr4	128854682	128854684	0.211	4.71e-26	Hyper
chr4	135081473	135081475	0.205	0.0152	Hyper
chr4	135449472	135449474	0.33	9.98e-30	Hyper
chr4	135484988	135484990	0.209	9.72e-16	Hyper
chr4	137020004	137020006	0.403	2e-05	Hyper
chr4	137276359	137276361	0.216	9.61e-10	Hyper
chr4	142271023	142271025	-0.249	4.37e-25	Hypo
chr4	143867104	143867106	0.201	1e-04	Hyper
chr4	144894747	144894749	0.215	1.71e-34	Hyper
chr4	144894753	144894755	0.224	5.94e-35	Hyper
chr4	145487729	145487731	0.216	1.92e-28	Hyper
chr4	147794954	147794956	0.219	1.52e-29	Hyper
chr4	148440171	148440173	-0.213	5.92e-29	Hypo
chr4	153160158	153160160	0.206	6.99e-18	Hyper
chr4	153257202	153257204	0.208	2.94e-23	Hyper
chr4	153267041	153267043	-0.222	1.64e-25	Hypo
chr4	154024662	154024664	0.225	2.62e-17	Hyper
chr4	154381947	154381949	-0.244	1.96e-14	Hypo
chr4	154661395	154661397	0.299	1.06e-29	Hyper
chr4	155598045	155598047	0.204	1.91e-23	Hyper
chr4	155820705	155820707	-0.221	1.19e-18	Hypo
chr4	155863980	155863982	0.233	4.19e-26	Hyper
chr4	155997321	155997323	0.318	2.2e-06	Hyper
chr4	156229021	156229023	0.239	4.05e-26	Hyper
chr4	157637156	157637158	-0.214	0.00404	Hypo
chr4	158171031	158171033	0.203	6.92e-22	Hyper
chr4	158171146	158171148	0.212	2.11e-25	Hyper
chr4	159048381	159048383	-0.202	1.24e-31	Hypo
chr4	159228479	159228481	-0.203	7.9e-29	Hypo
chr4	160415589	160415591	0.248	1.76e-28	Hyper
chr4	161884072	161884074	-0.383	4.25e-24	Hypo
chr4	161901890	161901892	-0.204	2.32e-20	Hypo
chr4	163466798	163466800	0.226	8.35e-18	Hyper
chr4	164876513	164876515	0.234	7.77e-26	Hyper
chr4	165369573	165369575	-0.205	4.03e-15	Hypo
chr4	165373259	165373261	-0.222	2.62e-13	Hypo
chr4	165601193	165601195	0.244	2.4e-39	Hyper
chr4	168395929	168395931	-0.22	9.05e-12	Hypo
chr4	168853631	168853633	0.204	1.8e-14	Hyper
chr4	169091306	169091308	0.202	9.05e-16	Hyper
chr4	171747935	171747937	-0.206	5.91e-20	Hypo
chr4	171753991	171753993	-0.209	2.38e-47	Hypo
chr4	171871819	171871821	0.289	2.08e-30	Hyper
chr4	171885736	171885738	0.249	5.38e-30	Hyper
chr4	175026601	175026603	-0.215	4.9e-18	Hypo
chr4	175560095	175560097	0.222	4.12e-22	Hyper
chr4	177375047	177375049	-0.202	1.51e-29	Hypo
chr4	179568892	179568894	0.214	5.29e-20	Hyper
chr4	179583353	179583355	0.203	2.08e-20	Hyper
chr4	179857316	179857318	-0.217	5.53e-12	Hypo
chr4	180101502	180101504	-0.235	4.47e-22	Hypo
chr4	180945013	180945015	0.308	0.00366	Hyper
chr4	180945277	180945279	0.452	0.000251	Hyper
chr4	183736671	183736673	-0.238	0.000663	Hypo
chr4	184395048	184395050	0.21	7.39e-20	Hyper
chr4	184535067	184535069	0.213	6.21e-30	Hyper
chr4	184744927	184744929	0.207	0.000822	Hyper
chr4	184793242	184793244	0.206	7.59e-19	Hyper
chr4	184793262	184793264	0.214	3.38e-22	Hyper
chr4	184795334	184795336	-0.218	7.82e-33	Hypo
chr4	184795345	184795347	-0.224	6.43e-34	Hypo
chr4	184795363	184795365	-0.217	1.63e-31	Hypo
chr4	184795393	184795395	-0.24	1.83e-35	Hypo
chr4	184795451	184795453	-0.246	8.21e-32	Hypo
chr4	184795498	184795500	-0.212	3.81e-23	Hypo
chr4	184958814	184958816	0.218	6.52e-28	Hyper
chr4	185146355	185146357	-0.205	1.61e-22	Hypo
chr4	185146472	185146474	-0.232	5.62e-22	Hypo
chr4	185221755	185221757	-0.209	2.07e-14	Hypo
[truncated: 6,937 more rows]

## Sheet: Table S5c
Table S5c. DMCs identified in IAC vs. CTL samples in LUAD
chrom	start	end	diff	p-value	class
chr1	39777	39779	-0.276	3.1e-05	Hypo
chr1	167721	167723	-0.412	0.00202	Hypo
chr1	191775	191777	0.215	8.5e-39	Hyper
chr1	191805	191807	0.214	6.2e-42	Hyper
chr1	266022	266024	-0.202	1.4e-64	Hypo
chr1	462136	462138	0.441	5.36e-07	Hyper
chr1	462799	462801	0.22	0.0101	Hyper
chr1	485440	485442	0.389	2.23e-05	Hyper
chr1	488840	488842	0.229	0.0286	Hyper
chr1	526323	526325	-0.301	0.0119	Hypo
chr1	588233	588235	-0.292	6.19e-18	Hypo
chr1	588258	588260	-0.226	8e-12	Hypo
chr1	604541	604543	0.209	0.0182	Hyper
chr1	606424	606426	-0.293	0.0152	Hypo
chr1	607061	607063	0.245	1.47e-06	Hyper
chr1	631614	631616	0.271	3.52e-180	Hyper
chr1	631624	631626	0.261	9.53e-160	Hyper
chr1	631633	631635	0.264	2.24e-157	Hyper
chr1	631681	631683	-0.325	6.17e-74	Hypo
chr1	631709	631711	0.204	1.59e-43	Hyper
chr1	632875	632877	-0.276	6.43e-48	Hypo
chr1	632983	632985	0.202	2.97e-69	Hyper
chr1	633019	633021	0.225	3.49e-79	Hyper
chr1	633028	633030	0.202	1.38e-69	Hyper
chr1	634461	634463	0.264	2.7e-111	Hyper
chr1	634656	634658	0.272	5.51e-94	Hyper
chr1	634742	634744	0.424	0	Hyper
chr1	634779	634781	0.381	2.68000000000201e-312	Hyper
chr1	634788	634790	0.374	9.11e-300	Hyper
chr1	634840	634842	0.347	3.63e-233	Hyper
chr1	649050	649052	-0.296	1.9e-08	Hypo
chr1	675850	675852	0.439	1.63e-05	Hyper
chr1	740483	740485	-0.218	2.34e-06	Hypo
chr1	745560	745562	0.695	1.04e-07	Hyper
chr1	779859	779861	-0.237	1.47e-34	Hypo
chr1	779869	779871	-0.233	2.63e-34	Hypo
chr1	779896	779898	-0.269	1.41e-51	Hypo
chr1	779902	779904	-0.256	6e-47	Hypo
chr1	866809	866811	-0.217	1.3e-13	Hypo
chr1	904314	904316	-0.212	5.76e-08	Hypo
chr1	904320	904322	-0.213	7.56e-08	Hypo
chr1	904371	904373	-0.252	1.28e-11	Hypo
chr1	920097	920099	-0.238	2.68e-31	Hypo
chr1	920105	920107	-0.201	4.47e-23	Hypo
chr1	933124	933126	-0.217	1.72e-17	Hypo
chr1	933135	933137	-0.259	4.03e-25	Hypo
chr1	933177	933179	-0.216	7.99e-21	Hypo
chr1	933302	933304	-0.206	3.72e-20	Hypo
chr1	933322	933324	-0.221	1.78e-23	Hypo
chr1	970447	970449	0.21	1.08e-30	Hyper
chr1	970515	970517	0.205	1.08e-24	Hyper
chr1	970528	970530	0.201	1.64e-23	Hyper
chr1	970581	970583	0.211	1.12e-22	Hyper
chr1	970634	970636	0.26	7.59e-36	Hyper
chr1	970832	970834	0.214	1.5e-20	Hyper
chr1	970839	970841	0.208	7.56e-29	Hyper
chr1	970873	970875	0.229	1.63e-19	Hyper
chr1	970969	970971	0.228	3.78e-19	Hyper
chr1	971147	971149	0.216	9.72e-14	Hyper
chr1	976785	976787	-0.224	0.014	Hypo
chr1	976792	976794	-0.427	0.0014	Hypo
chr1	976856	976858	-0.353	0.000331	Hypo
chr1	976881	976883	-0.286	6.56e-05	Hypo
chr1	976913	976915	-0.228	2.79e-07	Hypo
chr1	976920	976922	-0.25	7.15e-10	Hypo
chr1	976945	976947	-0.231	2.37e-12	Hypo
chr1	976952	976954	-0.222	2.18e-13	Hypo
chr1	977021	977023	-0.219	0.0111	Hypo
chr1	977071	977073	-0.327	9.84e-11	Hypo
chr1	977078	977080	-0.283	5.53e-09	Hypo
chr1	977085	977087	-0.423	1e-05	Hypo
chr1	977102	977104	-0.352	1.13e-09	Hypo
chr1	977109	977111	-0.403	3.51e-12	Hypo
chr1	977116	977118	-0.219	0.00439	Hypo
chr1	977134	977136	-0.319	5.82e-07	Hypo
chr1	977141	977143	-0.293	4.96e-06	Hypo
chr1	977148	977150	-0.278	0.00267	Hypo
chr1	977173	977175	-0.339	0.000242	Hypo
chr1	977205	977207	-0.245	0.00905	Hypo
chr1	977298	977300	-0.304	0.00084	Hypo
chr1	977329	977331	-0.349	2.85e-05	Hypo
chr1	977361	977363	-0.503	3.52e-07	Hypo
chr1	977393	977395	-0.202	0.00544	Hypo
chr1	977418	977420	-0.325	0.000265	Hypo
chr1	977425	977427	-0.23	0.00541	Hypo
chr1	977941	977943	-0.245	0.00879	Hypo
chr1	977948	977950	-0.209	0.0182	Hypo
chr1	978083	978085	-0.211	8.54e-06	Hypo
chr1	978092	978094	-0.234	6.62e-06	Hypo
chr1	978126	978128	-0.203	2.9e-07	Hypo
chr1	978131	978133	-0.225	1.12e-07	Hypo
chr1	978138	978140	-0.201	6.05e-07	Hypo
chr1	978218	978220	-0.212	4.06e-16	Hypo
chr1	978371	978373	-0.202	3.07e-24	Hypo
chr1	978387	978389	-0.208	4.97e-24	Hypo
chr1	978394	978396	-0.203	3.42e-25	Hypo
chr1	978416	978418	-0.215	1.11e-27	Hypo
chr1	978427	978429	-0.207	2.98e-26	Hypo
chr1	978507	978509	-0.212	5.5e-15	Hypo
chr1	997590	997592	0.241	1.57e-11	Hyper
chr1	998301	998303	0.21	2.58e-16	Hyper
chr1	998526	998528	0.218	9.62e-19	Hyper
chr1	1023773	1023775	-0.3	5.7e-31	Hypo
chr1	1024875	1024877	-0.218	2.13e-13	Hypo
chr1	1024901	1024903	-0.219	2.97e-14	Hypo
chr1	1025095	1025097	-0.205	2.02e-12	Hypo
chr1	1026424	1026426	0.203	1.53e-15	Hyper
chr1	1026431	1026433	0.219	3.7e-18	Hyper
chr1	1032638	1032640	0.231	5.53e-31	Hyper
chr1	1032829	1032831	0.212	9.97e-16	Hyper
chr1	1032835	1032837	0.232	2.15e-18	Hyper
chr1	1032849	1032851	0.218	7.35e-18	Hyper
chr1	1032924	1032926	0.216	5.68e-20	Hyper
chr1	1032952	1032954	0.203	3.7e-16	Hyper
chr1	1032979	1032981	0.26	5.91e-24	Hyper
chr1	1032986	1032988	0.235	2.28e-21	Hyper
chr1	1032992	1032994	0.264	2.99e-24	Hyper
chr1	1033007	1033009	0.223	1.22e-21	Hyper
chr1	1033014	1033016	0.24	1.58e-23	Hyper
chr1	1033016	1033018	0.273	3.89e-33	Hyper
chr1	1033053	1033055	0.232	9.36e-30	Hyper
chr1	1033058	1033060	0.22	9.12e-27	Hyper
chr1	1033063	1033065	0.226	1.1e-26	Hyper
chr1	1033071	1033073	0.202	7.14e-28	Hyper
chr1	1033081	1033083	0.237	2.38e-34	Hyper
chr1	1033091	1033093	0.205	6.92e-27	Hyper
chr1	1033096	1033098	0.21	1.33e-31	Hyper
chr1	1033142	1033144	0.24	6.7e-32	Hyper
chr1	1033145	1033147	0.202	4.37e-26	Hyper
chr1	1033177	1033179	0.231	8.38e-31	Hyper
chr1	1033182	1033184	0.208	4.79e-25	Hyper
chr1	1033199	1033201	0.22	2.85e-32	Hyper
chr1	1033205	1033207	0.201	8.46e-30	Hyper
chr1	1033245	1033247	0.203	8.78e-29	Hyper
chr1	1033250	1033252	0.205	7.32e-26	Hyper
chr1	1033262	1033264	0.206	2.45e-26	Hyper
chr1	1033373	1033375	0.207	1.08e-24	Hyper
chr1	1033393	1033395	0.214	9.51e-22	Hyper
chr1	1033401	1033403	0.231	4.37e-23	Hyper
chr1	1033412	1033414	0.22	8.78e-22	Hyper
chr1	1033440	1033442	0.244	5.23e-25	Hyper
chr1	1033445	1033447	0.234	7.8e-21	Hyper
chr1	1033447	1033449	0.225	3.3e-20	Hyper
chr1	1033453	1033455	0.216	6.01e-19	Hyper
chr1	1033457	1033459	0.212	1.68e-18	Hyper
chr1	1033480	1033482	0.242	3.02e-19	Hyper
chr1	1033493	1033495	0.233	6.86e-18	Hyper
chr1	1033495	1033497	0.245	7.63e-19	Hyper
chr1	1033505	1033507	0.273	5.77e-22	Hyper
chr1	1033509	1033511	0.282	1.03e-23	Hyper
chr1	1033515	1033517	0.251	6.69e-20	Hyper
chr1	1033521	1033523	0.214	5.14e-14	Hyper
chr1	1033531	1033533	0.229	2.72e-17	Hyper
chr1	1033536	1033538	0.261	7.15e-23	Hyper
chr1	1033543	1033545	0.295	8.87e-28	Hyper
chr1	1033546	1033548	0.292	2e-24	Hyper
chr1	1033548	1033550	0.285	1.61e-23	Hyper
chr1	1033563	1033565	0.244	4.62e-16	Hyper
chr1	1033577	1033579	0.267	1.1e-18	Hyper
chr1	1033586	1033588	0.209	3.14e-13	Hyper
chr1	1033605	1033607	0.287	1.39e-18	Hyper
chr1	1033609	1033611	0.26	1.18e-14	Hyper
chr1	1033629	1033631	0.278	9.01e-14	Hyper
chr1	1033643	1033645	0.271	1.33e-13	Hyper
chr1	1033661	1033663	0.359	2.21e-16	Hyper
chr1	1033682	1033684	0.322	6.34e-13	Hyper
chr1	1033739	1033741	0.249	3.03e-11	Hyper
chr1	1033772	1033774	0.205	5.4e-08	Hyper
chr1	1033792	1033794	0.339	1.17e-13	Hyper
chr1	1033798	1033800	0.299	9.92e-12	Hyper
chr1	1033804	1033806	0.324	1.52e-14	Hyper
chr1	1033856	1033858	0.226	2.07e-09	Hyper
chr1	1033859	1033861	0.215	7.55e-10	Hyper
chr1	1033925	1033927	0.229	5.97e-15	Hyper
chr1	1033962	1033964	0.216	5.31e-10	Hyper
chr1	1033975	1033977	0.222	1.39e-10	Hyper
chr1	1033984	1033986	0.205	4.78e-09	Hyper
chr1	1034088	1034090	0.235	2.53e-19	Hyper
chr1	1034121	1034123	0.204	1.22e-15	Hyper
chr1	1034159	1034161	0.209	7.52e-18	Hyper
chr1	1034173	1034175	0.204	1.25e-15	Hyper
chr1	1034186	1034188	0.265	2.92e-24	Hyper
chr1	1034303	1034305	0.216	1.83e-17	Hyper
chr1	1039607	1039609	0.225	1.98e-17	Hyper
chr1	1057788	1057790	-0.216	1.3e-21	Hypo
chr1	1058075	1058077	-0.203	4.21e-24	Hypo
chr1	1071156	1071158	0.204	2.14e-19	Hyper
chr1	1073877	1073879	-0.213	4.99e-22	Hypo
chr1	1073900	1073902	-0.252	1.07e-30	Hypo
chr1	1073922	1073924	-0.229	4.2e-23	Hypo
chr1	1073935	1073937	-0.22	3.84e-21	Hypo
chr1	1074055	1074057	-0.25	4.25e-27	Hypo
chr1	1074172	1074174	-0.205	8.61e-19	Hypo
chr1	1074191	1074193	-0.204	4.57e-19	Hypo
chr1	1074239	1074241	-0.28	1.62e-33	Hypo
chr1	1074256	1074258	-0.275	1.13e-33	Hypo
chr1	1074260	1074262	-0.288	7.22e-39	Hypo
chr1	1077946	1077948	-0.219	7.67e-05	Hypo
chr1	1078165	1078167	-0.245	7.96e-07	Hypo
chr1	1124619	1124621	-0.227	5.5e-25	Hypo
chr1	1124642	1124644	-0.232	1.7e-25	Hypo
chr1	1124688	1124690	-0.242	2.53e-27	Hypo
chr1	1124851	1124853	-0.232	2.62e-23	Hypo
chr1	1124853	1124855	-0.285	8.48e-32	Hypo
chr1	1124941	1124943	-0.256	4.21e-20	Hypo
chr1	1124973	1124975	-0.305	1.16e-18	Hypo
chr1	1124980	1124982	-0.257	9.71e-20	Hypo
chr1	1125067	1125069	-0.231	4.44e-16	Hypo
chr1	1125078	1125080	-0.311	6.26e-29	Hypo
chr1	1125090	1125092	-0.243	4.82e-19	Hypo
chr1	1125111	1125113	-0.226	2.88e-18	Hypo
chr1	1125191	1125193	-0.238	6.4e-20	Hypo
chr1	1125198	1125200	-0.212	7.94e-17	Hypo
chr1	1125343	1125345	-0.248	1.78e-25	Hypo
chr1	1125351	1125353	-0.215	2.44e-20	Hypo
chr1	1162273	1162275	-0.208	7.9e-12	Hypo
chr1	1162722	1162724	-0.204	1.07e-14	Hypo
chr1	1162739	1162741	-0.262	1.07e-21	Hypo
chr1	1162746	1162748	-0.229	8.94e-18	Hypo
chr1	1162831	1162833	-0.208	3.15e-16	Hypo
chr1	1163177	1163179	-0.228	3.24e-14	Hypo
chr1	1163192	1163194	-0.213	1.31e-12	Hypo
chr1	1163197	1163199	-0.225	5.12e-14	Hypo
chr1	1163228	1163230	-0.201	1.96e-11	Hypo
chr1	1163232	1163234	-0.263	1.71e-16	Hypo
chr1	1163265	1163267	-0.207	3.33e-10	Hypo
chr1	1163320	1163322	-0.203	1.07e-11	Hypo
chr1	1163330	1163332	-0.204	1.14e-11	Hypo
chr1	1163468	1163470	-0.338	7.5e-27	Hypo
chr1	1163476	1163478	-0.216	4.52e-14	Hypo
chr1	1163487	1163489	-0.261	1.45e-20	Hypo
chr1	1163512	1163514	-0.239	6.05e-21	Hypo
chr1	1163519	1163521	-0.238	1.59e-21	Hypo
chr1	1163526	1163528	-0.247	2.57e-24	Hypo
chr1	1163599	1163601	-0.243	1.08e-25	Hypo
chr1	1163611	1163613	-0.227	7.53e-23	Hypo
chr1	1163620	1163622	-0.27	8.49e-32	Hypo
chr1	1163670	1163672	-0.247	7.6e-28	Hypo
chr1	1163673	1163675	-0.262	7.54e-30	Hypo
chr1	1163692	1163694	-0.252	3.46e-29	Hypo
chr1	1163698	1163700	-0.243	5.88e-27	Hypo
chr1	1163709	1163711	-0.264	5.25e-31	Hypo
chr1	1163726	1163728	-0.255	8.82e-30	Hypo
chr1	1163742	1163744	-0.205	1.98e-21	Hypo
chr1	1163748	1163750	-0.203	1.25e-20	Hypo
chr1	1163760	1163762	-0.204	3.97e-20	Hypo
chr1	1163785	1163787	-0.226	4.47e-23	Hypo
chr1	1163826	1163828	-0.225	5.81e-23	Hypo
chr1	1163830	1163832	-0.215	6.37e-21	Hypo
chr1	1163842	1163844	-0.23	3.74e-24	Hypo
chr1	1163896	1163898	-0.24	1.33e-25	Hypo
chr1	1163927	1163929	-0.221	7.17e-22	Hypo
chr1	1163984	1163986	-0.205	1.01e-20	Hypo
chr1	1163994	1163996	-0.239	2.72e-28	Hypo
chr1	1164001	1164003	-0.25	7.95e-32	Hypo
chr1	1164007	1164009	-0.239	2.95e-29	Hypo
chr1	1164020	1164022	-0.227	2.45e-28	Hypo
chr1	1164028	1164030	-0.252	1.03e-32	Hypo
chr1	1164050	1164052	-0.239	5.56e-32	Hypo
chr1	1164052	1164054	-0.231	1.89e-28	Hypo
chr1	1164068	1164070	-0.229	7.95e-29	Hypo
chr1	1164081	1164083	-0.207	1.01e-25	Hypo
chr1	1164537	1164539	-0.203	4.64e-25	Hypo
chr1	1164552	1164554	-0.207	1.26e-26	Hypo
chr1	1164605	1164607	-0.214	8.55e-27	Hypo
chr1	1165067	1165069	-0.209	4.09e-25	Hypo
chr1	1165072	1165074	-0.213	7.38e-26	Hypo
chr1	1165109	1165111	-0.206	4.65e-29	Hypo
chr1	1165149	1165151	-0.203	2.97e-25	Hypo
chr1	1170221	1170223	0.221	5.99e-20	Hyper
chr1	1170227	1170229	0.215	8.06e-20	Hyper
chr1	1170248	1170250	0.22	1.28e-16	Hyper
chr1	1170334	1170336	0.214	4.65e-19	Hyper
chr1	1170372	1170374	0.255	2.34e-25	Hyper
chr1	1170386	1170388	0.253	6.01e-22	Hyper
chr1	1170433	1170435	0.279	3.29e-21	Hyper
chr1	1170439	1170441	0.225	1.26e-16	Hyper
chr1	1173783	1173785	0.23	1.14e-30	Hyper
chr1	1173811	1173813	0.221	8.25e-25	Hyper
chr1	1173934	1173936	0.219	1.21e-17	Hyper
chr1	1173967	1173969	0.206	2.51e-17	Hyper
chr1	1174055	1174057	0.205	1.56e-13	Hyper
chr1	1174088	1174090	0.204	1.64e-14	Hyper
chr1	1174095	1174097	0.209	3.24e-12	Hyper
chr1	1174105	1174107	0.208	2.32e-14	Hyper
chr1	1174111	1174113	0.244	5.61e-18	Hyper
chr1	1174115	1174117	0.224	4.46e-16	Hyper
chr1	1174124	1174126	0.217	7.44e-16	Hyper
chr1	1174140	1174142	0.202	7.28e-15	Hyper
chr1	1182783	1182785	0.221	1.64e-15	Hyper
chr1	1182842	1182844	0.228	2.41e-16	Hyper
chr1	1182861	1182863	0.252	4.35e-20	Hyper
chr1	1182863	1182865	0.241	5.62e-19	Hyper
chr1	1183050	1183052	0.219	3.63e-19	Hyper
chr1	1183064	1183066	0.235	3.11e-22	Hyper
chr1	1183183	1183185	0.201	2.82e-18	Hyper
chr1	1192479	1192481	-0.223	4.88e-37	Hypo
chr1	1192671	1192673	-0.25	1.17e-55	Hypo
chr1	1212870	1212872	0.203	2.16e-15	Hyper
chr1	1213028	1213030	0.209	2.25e-20	Hyper
chr1	1213473	1213475	0.235	6.23e-18	Hyper
chr1	1213514	1213516	0.208	2.05e-16	Hyper
chr1	1281816	1281818	-0.223	1.21e-17	Hypo
chr1	1282020	1282022	-0.209	2.53e-20	Hypo
chr1	1282074	1282076	-0.227	3.09e-24	Hypo
chr1	1282086	1282088	-0.271	5.65e-37	Hypo
chr1	1291631	1291633	-0.203	2.8e-22	Hypo
chr1	1317880	1317882	-0.229	8.36e-43	Hypo
chr1	1317888	1317890	-0.239	4.51e-44	Hypo
chr1	1317890	1317892	-0.204	1.3e-31	Hypo
chr1	1317895	1317897	-0.219	1.48e-42	Hypo
chr1	1317965	1317967	-0.203	9.53e-29	Hypo
chr1	1317991	1317993	-0.218	1.88e-23	Hypo
chr1	1318011	1318013	-0.251	3.44e-40	Hypo
chr1	1318015	1318017	-0.247	8.66e-42	Hypo
chr1	1318022	1318024	-0.249	1.02e-42	Hypo
chr1	1318090	1318092	-0.21	4.63e-27	Hypo
chr1	1318111	1318113	-0.233	2.53e-35	Hypo
chr1	1318120	1318122	-0.222	1.79e-29	Hypo
chr1	1318148	1318150	-0.205	3.8e-29	Hypo
chr1	1318158	1318160	-0.243	2.88e-40	Hypo
chr1	1318160	1318162	-0.224	4.18e-36	Hypo
chr1	1318459	1318461	-0.228	1e-28	Hypo
chr1	1318518	1318520	-0.215	2.93e-27	Hypo
chr1	1318581	1318583	-0.217	4.69e-26	Hypo
chr1	1332282	1332284	-0.253	6.97e-45	Hypo
chr1	1332331	1332333	-0.212	2.14e-26	Hypo
chr1	1332352	1332354	-0.255	8.51e-41	Hypo
chr1	1332364	1332366	-0.211	4.76e-27	Hypo
chr1	1332367	1332369	-0.231	1.26e-43	Hypo
chr1	1332699	1332701	-0.211	6.01e-26	Hypo
chr1	1332712	1332714	-0.208	1.54e-40	Hypo
chr1	1332727	1332729	-0.227	2.4e-34	Hypo
chr1	1332763	1332765	-0.287	2.08e-58	Hypo
chr1	1332778	1332780	-0.29	3.02e-62	Hypo
chr1	1332780	1332782	-0.247	2.83e-50	Hypo
chr1	1332790	1332792	-0.292	9.4e-53	Hypo
chr1	1332813	1332815	-0.265	1.03e-36	Hypo
chr1	1332911	1332913	-0.226	2.76e-29	Hypo
chr1	1332915	1332917	-0.202	3.35e-23	Hypo
chr1	1332958	1332960	-0.21	3.94e-25	Hypo
chr1	1332985	1332987	-0.215	7.08e-26	Hypo
chr1	1333088	1333090	-0.229	1.51e-27	Hypo
chr1	1333155	1333157	-0.221	4.35e-22	Hypo
chr1	1333167	1333169	-0.305	1.98e-37	Hypo
chr1	1333169	1333171	-0.22	2.59e-21	Hypo
chr1	1333177	1333179	-0.283	1.23e-34	Hypo
chr1	1333253	1333255	-0.274	1.13e-37	Hypo
chr1	1333263	1333265	-0.253	1.5e-27	Hypo
chr1	1333270	1333272	-0.278	4.27e-34	Hypo
chr1	1333277	1333279	-0.314	9.17e-42	Hypo
chr1	1333279	1333281	-0.303	1.95e-39	Hypo
chr1	1333303	1333305	-0.279	7.34e-34	Hypo
chr1	1333306	1333308	-0.262	7.29e-30	Hypo
chr1	1333350	1333352	-0.304	6.82e-34	Hypo
chr1	1333355	1333357	-0.266	1.94e-29	Hypo
chr1	1333366	1333368	-0.279	2.63e-27	Hypo
chr1	1333385	1333387	-0.26	4.48e-25	Hypo
chr1	1333393	1333395	-0.217	7.01e-16	Hypo
chr1	1333400	1333402	-0.246	2.52e-22	Hypo
chr1	1333506	1333508	-0.218	5.69e-24	Hypo
chr1	1341558	1341560	-0.233	1.35e-18	Hypo
chr1	1347719	1347721	-0.283	1.55e-35	Hypo
chr1	1347742	1347744	-0.276	4.97e-35	Hypo
chr1	1348013	1348015	-0.205	1.62e-21	Hypo
chr1	1348032	1348034	-0.23	8.74e-27	Hypo
chr1	1348075	1348077	-0.224	3.39e-26	Hypo
chr1	1354493	1354495	0.233	1.6e-25	Hyper
chr1	1354495	1354497	0.23	1.19e-22	Hyper
chr1	1354591	1354593	0.201	6.17e-16	Hyper
chr1	1354593	1354595	0.242	7.28e-22	Hyper
chr1	1354834	1354836	0.212	7.5e-23	Hyper
chr1	1354837	1354839	0.211	1.14e-22	Hyper
chr1	1354847	1354849	0.217	2.16e-23	Hyper
chr1	1354875	1354877	0.202	7.39e-20	Hyper
chr1	1354975	1354977	0.242	5.72e-30	Hyper
chr1	1361437	1361439	-0.216	1.74e-05	Hypo
chr1	1363630	1363632	-0.226	2.14e-21	Hypo
chr1	1368990	1368992	-0.22	4.45e-10	Hypo
chr1	1421441	1421443	-0.202	5.65e-17	Hypo
chr1	1421559	1421561	-0.238	1.73e-21	Hypo
chr1	1430045	1430047	-0.203	1.67e-24	Hypo
chr1	1433006	1433008	-0.205	1.22e-14	Hypo
chr1	1433011	1433013	-0.213	1.41e-16	Hypo
chr1	1433024	1433026	-0.253	3.88e-19	Hypo
chr1	1433141	1433143	-0.218	1.16e-15	Hypo
chr1	1442445	1442447	-0.202	1.47e-20	Hypo
chr1	1442456	1442458	-0.234	5.19e-28	Hypo
chr1	1442481	1442483	-0.203	1.48e-24	Hypo
chr1	1448042	1448044	-0.223	2.68e-30	Hypo
chr1	1448074	1448076	-0.236	3.2e-27	Hypo
chr1	1462143	1462145	-0.202	6.24e-20	Hypo
chr1	1464491	1464493	-0.203	3.1e-24	Hypo
chr1	1473064	1473066	-0.24	1.69e-26	Hypo
chr1	1473177	1473179	-0.278	1.41e-23	Hypo
chr1	1500378	1500380	-0.23	1e-26	Hypo
chr1	1500407	1500409	-0.225	7.72e-26	Hypo
chr1	1500411	1500413	-0.273	1.98e-36	Hypo
chr1	1500467	1500469	-0.227	2.72e-24	Hypo
chr1	1500547	1500549	-0.204	1.99e-11	Hypo
chr1	1500748	1500750	-0.22	1.18e-23	Hypo
chr1	1500812	1500814	-0.221	3.84e-25	Hypo
chr1	1500880	1500882	-0.22	8.36e-29	Hypo
chr1	1500887	1500889	-0.258	5.46e-40	Hypo
chr1	1501126	1501128	-0.244	1.57e-38	Hypo
chr1	1501148	1501150	-0.245	1.37e-38	Hypo
chr1	1501156	1501158	-0.236	4.18e-37	Hypo
chr1	1501190	1501192	-0.238	6.36e-32	Hypo
chr1	1501233	1501235	-0.224	5.34e-23	Hypo
chr1	1501241	1501243	-0.22	4.16e-21	Hypo
chr1	1501276	1501278	-0.25	2.91e-21	Hypo
chr1	1501284	1501286	-0.26	8.34e-23	Hypo
chr1	1501295	1501297	-0.221	3.69e-18	Hypo
chr1	1501316	1501318	-0.236	4.54e-24	Hypo
chr1	1501322	1501324	-0.228	5.33e-24	Hypo
chr1	1501346	1501348	-0.268	2.74e-32	Hypo
chr1	1501354	1501356	-0.203	4.86e-20	Hypo
chr1	1501398	1501400	-0.214	3.59e-21	Hypo
chr1	1501410	1501412	-0.278	7.05e-33	Hypo
chr1	1501444	1501446	-0.21	2.63e-20	Hypo
chr1	1501455	1501457	-0.229	3.86e-25	Hypo
chr1	1501475	1501477	-0.241	6.93e-31	Hypo
chr1	1501489	1501491	-0.22	2.64e-27	Hypo
chr1	1501496	1501498	-0.241	7.78e-29	Hypo
chr1	1501500	1501502	-0.209	6.94e-26	Hypo
chr1	1501533	1501535	-0.234	1.99e-28	Hypo
chr1	1501543	1501545	-0.207	4.2e-23	Hypo
chr1	1501549	1501551	-0.244	2.44e-31	Hypo
chr1	1504597	1504599	-0.207	1.16e-21	Hypo
chr1	1504686	1504688	-0.221	4.84e-23	Hypo
chr1	1504716	1504718	-0.206	1.68e-30	Hypo
chr1	1504895	1504897	-0.263	1.75e-42	Hypo
chr1	1504897	1504899	-0.254	2.11e-39	Hypo
chr1	1504950	1504952	-0.232	1.48e-29	Hypo
chr1	1504952	1504954	-0.243	1.01e-31	Hypo
chr1	1539587	1539589	0.213	8.67e-15	Hyper
chr1	1539596	1539598	0.219	1.1e-16	Hyper
chr1	1543731	1543733	-0.24	6.26e-09	Hypo
chr1	1575716	1575718	-0.234	3.84e-34	Hypo
chr1	1575720	1575722	-0.203	1.52e-27	Hypo
chr1	1575765	1575767	-0.211	3.98e-31	Hypo
chr1	1580534	1580536	-0.217	1.71e-25	Hypo
chr1	1586847	1586849	-0.213	1.56e-24	Hypo
chr1	1586945	1586947	-0.219	1.71e-34	Hypo
chr1	1587044	1587046	-0.225	1.11e-32	Hypo
chr1	1587080	1587082	-0.242	5.99e-45	Hypo
chr1	1587111	1587113	-0.239	3.77e-36	Hypo
chr1	1587119	1587121	-0.239	3.64e-38	Hypo
chr1	1587139	1587141	-0.203	6.6e-24	Hypo
chr1	1610073	1610075	-0.236	2.09e-38	Hypo
chr1	1610100	1610102	-0.231	5.39e-39	Hypo
chr1	1610122	1610124	-0.206	1.1e-31	Hypo
chr1	1611054	1611056	-0.227	6.72e-26	Hypo
chr1	1611066	1611068	-0.218	4.96e-24	Hypo
chr1	1611084	1611086	-0.235	2.12e-28	Hypo
chr1	1611719	1611721	-0.22	6.55e-27	Hypo
chr1	1611764	1611766	-0.219	1.4e-25	Hypo
chr1	1611795	1611797	-0.237	2.5e-28	Hypo
chr1	1611816	1611818	-0.243	4.33e-28	Hypo
chr1	1611820	1611822	-0.213	1.72e-22	Hypo
chr1	1611825	1611827	-0.224	6.62e-23	Hypo
chr1	1611853	1611855	-0.223	3.77e-22	Hypo
chr1	1611865	1611867	-0.264	5.17e-29	Hypo
chr1	1611869	1611871	-0.245	1.59e-24	Hypo
chr1	1611930	1611932	-0.264	8.16e-32	Hypo
chr1	1611953	1611955	-0.244	7.25e-28	Hypo
chr1	1611970	1611972	-0.207	1.42e-20	Hypo
chr1	1611982	1611984	-0.285	6.11e-37	Hypo
chr1	1612014	1612016	-0.243	7.85e-28	Hypo
chr1	1612239	1612241	-0.265	2.08e-42	Hypo
chr1	1612272	1612274	-0.252	3.72e-41	Hypo
chr1	1612406	1612408	-0.213	7.67e-33	Hypo
chr1	1612416	1612418	-0.231	1.02e-35	Hypo
chr1	1612578	1612580	-0.23	3.29e-22	Hypo
chr1	1612716	1612718	-0.207	1.03e-30	Hypo
chr1	1613589	1613591	-0.232	3e-34	Hypo
chr1	1613785	1613787	-0.233	4.4e-30	Hypo
chr1	1613890	1613892	-0.204	7.61e-30	Hypo
chr1	1629178	1629180	0.201	4.15e-15	Hyper
chr1	1629234	1629236	0.267	9.21e-24	Hyper
chr1	1629270	1629272	0.212	5.29e-16	Hyper
chr1	1629272	1629274	0.211	1.82e-16	Hyper
chr1	1629413	1629415	0.222	2.9e-17	Hyper
chr1	1629447	1629449	0.219	2.88e-17	Hyper
chr1	1629539	1629541	0.221	3.71e-18	Hyper
chr1	1629581	1629583	0.224	1.36e-16	Hyper
chr1	1629903	1629905	0.232	4.31e-09	Hyper
chr1	1630204	1630206	0.246	1.17e-10	Hyper
chr1	1630216	1630218	0.209	1.63e-08	Hyper
chr1	1630274	1630276	0.218	1.59e-08	Hyper
chr1	1630286	1630288	0.275	1.72e-11	Hyper
chr1	1630292	1630294	0.213	2.15e-09	Hyper
chr1	1630306	1630308	0.246	7.63e-11	Hyper
chr1	1630310	1630312	0.216	3.29e-09	Hyper
chr1	1630313	1630315	0.272	2.22e-12	Hyper
chr1	1630325	1630327	0.272	1.51e-13	Hyper
chr1	1630333	1630335	0.238	3.17e-11	Hyper
chr1	1630335	1630337	0.257	7.83e-13	Hyper
chr1	1630362	1630364	0.212	9.39e-14	Hyper
chr1	1630406	1630408	0.208	4.19e-19	Hyper
chr1	1630419	1630421	0.229	3.94e-20	Hyper
chr1	1630424	1630426	0.226	3.38e-28	Hyper
chr1	1630436	1630438	0.265	1.14e-27	Hyper
chr1	1630442	1630444	0.255	1.47e-29	Hyper
chr1	1630445	1630447	0.276	1.39e-32	Hyper
chr1	1630451	1630453	0.26	3.64e-30	Hyper
chr1	1630460	1630462	0.263	2.39e-32	Hyper
chr1	1630466	1630468	0.241	1.06e-26	Hyper
chr1	1630468	1630470	0.247	5.09e-28	Hyper
chr1	1630475	1630477	0.255	4.99e-29	Hyper
chr1	1630491	1630493	0.242	6.38e-25	Hyper
chr1	1630503	1630505	0.209	6.61e-20	Hyper
chr1	1630505	1630507	0.219	1.08e-21	Hyper
chr1	1630509	1630511	0.23	1.52e-22	Hyper
chr1	1630544	1630546	0.205	4e-20	Hyper
chr1	1630546	1630548	0.202	2.69e-18	Hyper
chr1	1630561	1630563	0.201	8.43e-18	Hyper
chr1	1630633	1630635	0.219	9.34e-12	Hyper
chr1	1630664	1630666	0.231	3.38e-07	Hyper
chr1	1630793	1630795	0.301	5.72e-11	Hyper
chr1	1630864	1630866	0.266	4.04e-09	Hyper
chr1	1630872	1630874	0.212	3.62e-07	Hyper
chr1	1630887	1630889	0.227	1.26e-08	Hyper
chr1	1630918	1630920	0.208	4.92e-10	Hyper
chr1	1631002	1631004	0.208	6.58e-11	Hyper
chr1	1631008	1631010	0.205	1.05e-10	Hyper
chr1	1631016	1631018	0.219	1.79e-11	Hyper
chr1	1631029	1631031	0.252	2.54e-15	Hyper
chr1	1631036	1631038	0.239	3.67e-16	Hyper
chr1	1631042	1631044	0.209	6.06e-14	Hyper
chr1	1631053	1631055	0.228	3.89e-22	Hyper
chr1	1631056	1631058	0.213	4.4e-20	Hyper
chr1	1631074	1631076	0.231	1.37e-22	Hyper
chr1	1631076	1631078	0.211	1.37e-17	Hyper
chr1	1631090	1631092	0.241	7.99e-24	Hyper
chr1	1631094	1631096	0.229	2.9e-24	Hyper
chr1	1663492	1663494	-0.202	2.92e-28	Hypo
chr1	1663532	1663534	-0.24	4.37e-44	Hypo
chr1	1663561	1663563	-0.211	2.49e-31	Hypo
chr1	1677827	1677829	0.224	2.79e-22	Hyper
chr1	1678002	1678004	0.205	8.81e-19	Hyper
chr1	1678042	1678044	0.216	1.45e-20	Hyper
chr1	1678068	1678070	0.223	2.4e-21	Hyper
chr1	1678115	1678117	0.205	3.13e-19	Hyper
chr1	1757992	1757994	-0.207	4.33e-27	Hypo
chr1	1758012	1758014	-0.233	3.95e-26	Hypo
chr1	1758044	1758046	-0.251	5.02e-33	Hypo
chr1	1758059	1758061	-0.208	1.44e-29	Hypo
chr1	1758100	1758102	-0.204	7.75e-32	Hypo
chr1	1758113	1758115	-0.206	2.12e-28	Hypo
chr1	1758116	1758118	-0.201	4.92e-25	Hypo
chr1	1758168	1758170	-0.203	2.02e-24	Hypo
chr1	1758343	1758345	-0.207	8.53e-34	Hypo
chr1	1758387	1758389	-0.242	3.42e-41	Hypo
chr1	1758429	1758431	-0.258	1.15e-44	Hypo
chr1	1758447	1758449	-0.24	1.05e-39	Hypo
chr1	1758449	1758451	-0.255	6.74e-41	Hypo
chr1	1758475	1758477	-0.264	5.51e-48	Hypo
chr1	1758504	1758506	-0.279	2.98e-56	Hypo
chr1	1758511	1758513	-0.257	6.06e-52	Hypo
chr1	1758517	1758519	-0.299	5.04e-60	Hypo
chr1	1758519	1758521	-0.288	6.04e-57	Hypo
chr1	1758523	1758525	-0.289	9.1e-61	Hypo
chr1	1758531	1758533	-0.265	1.37e-41	Hypo
chr1	1758550	1758552	-0.235	1.44e-36	Hypo
chr1	1758859	1758861	-0.208	2.02e-23	Hypo
chr1	1758872	1758874	-0.247	1.03e-29	Hypo
chr1	1758882	1758884	-0.216	4.1e-24	Hypo
chr1	1758892	1758894	-0.218	1.94e-23	Hypo
chr1	1758894	1758896	-0.237	5.69e-27	Hypo
chr1	1758949	1758951	-0.204	2.25e-20	Hypo
chr1	1759167	1759169	-0.21	8.39e-22	Hypo
chr1	1759196	1759198	-0.212	9.12e-23	Hypo
chr1	1762811	1762813	-0.219	1.56e-26	Hypo
chr1	1762955	1762957	-0.277	6.72e-38	Hypo
chr1	1762968	1762970	-0.324	1.73e-53	Hypo
chr1	1763026	1763028	-0.305	1.8e-48	Hypo
chr1	1763063	1763065	-0.317	6.68e-57	Hypo
chr1	1763071	1763073	-0.289	1.95e-55	Hypo
chr1	1763079	1763081	-0.298	8.7e-56	Hypo
chr1	1763106	1763108	-0.3	2.94e-50	Hypo
chr1	1763143	1763145	-0.254	3.42e-44	Hypo
chr1	1763161	1763163	-0.256	1.92e-40	Hypo
chr1	1763205	1763207	-0.277	3.17e-42	Hypo
chr1	1763221	1763223	-0.236	8.05e-41	Hypo
chr1	1763258	1763260	-0.236	2.03e-44	Hypo
chr1	1763265	1763267	-0.225	2.85e-39	Hypo
chr1	1763298	1763300	-0.283	3.02e-52	Hypo
chr1	1763339	1763341	-0.231	7.66e-37	Hypo
chr1	1763343	1763345	-0.234	2.57e-44	Hypo
chr1	1763355	1763357	-0.203	1.17e-30	Hypo
chr1	1763980	1763982	-0.26	4.05e-39	Hypo
chr1	1776131	1776133	-0.227	6.35e-35	Hypo
chr1	1776232	1776234	-0.234	2.15e-31	Hypo
chr1	1776257	1776259	-0.226	6.61e-29	Hypo
chr1	1869641	1869643	0.224	6.56e-28	Hyper
chr1	1894633	1894635	-0.213	4.15e-19	Hypo
chr1	1894690	1894692	-0.231	4.68e-21	Hypo
chr1	1896747	1896749	-0.202	2.34e-16	Hypo
chr1	1896818	1896820	-0.253	1.61e-34	Hypo
chr1	1896887	1896889	-0.29	1.85e-44	Hypo
chr1	1896914	1896916	-0.22	7.09e-26	Hypo
chr1	1896952	1896954	-0.232	4.98e-37	Hypo
chr1	1896954	1896956	-0.222	4.49e-33	Hypo
chr1	1897036	1897038	-0.278	1.33e-36	Hypo
chr1	1897040	1897042	-0.272	4.25e-35	Hypo
chr1	1897052	1897054	-0.233	4.37e-26	Hypo
chr1	1897186	1897188	-0.251	3.87e-17	Hypo
chr1	1897276	1897278	-0.308	3.26e-36	Hypo
chr1	1897595	1897597	-0.252	1.89e-37	Hypo
chr1	1897621	1897623	-0.226	1.19e-33	Hypo
chr1	1897637	1897639	-0.254	9.84e-38	Hypo
chr1	1928044	1928046	-0.209	6.61e-18	Hypo
chr1	1937213	1937215	-0.216	4.99e-28	Hypo
chr1	1937221	1937223	-0.211	9.38e-27	Hypo
chr1	1937227	1937229	-0.215	3.19e-28	Hypo
chr1	1946773	1946775	-0.201	7.09e-21	Hypo
chr1	1947536	1947538	-0.227	6.73e-32	Hypo
chr1	1947634	1947636	-0.213	2.57e-26	Hypo
chr1	1947764	1947766	-0.238	8.94e-32	Hypo
chr1	1949304	1949306	-0.236	6.24e-26	Hypo
chr1	1949311	1949313	-0.25	1.14e-29	Hypo
chr1	1949449	1949451	-0.213	1.6e-26	Hypo
chr1	1972378	1972380	-0.209	1.82e-30	Hypo
chr1	1972387	1972389	-0.223	4.64e-33	Hypo
chr1	1972397	1972399	-0.233	4.25e-30	Hypo
chr1	1972444	1972446	-0.229	4.17e-31	Hypo
chr1	1972452	1972454	-0.201	2.41e-23	Hypo
chr1	1972459	1972461	-0.216	2.27e-27	Hypo
chr1	1972594	1972596	-0.265	6.51e-39	Hypo
chr1	1990416	1990418	0.211	2.39e-14	Hyper
chr1	1990502	1990504	0.242	1.47e-23	Hyper
chr1	2022768	2022770	-0.219	3.28e-26	Hypo
chr1	2023018	2023020	-0.201	5.72e-17	Hypo
chr1	2026687	2026689	-0.246	3.34e-30	Hypo
chr1	2026694	2026696	-0.224	1.86e-24	Hypo
chr1	2027086	2027088	-0.231	5.6e-30	Hypo
chr1	2042918	2042920	-0.213	1.16e-20	Hypo
chr1	2043338	2043340	-0.248	2.08e-34	Hypo
chr1	2043343	2043345	-0.23	2.29e-31	Hypo
chr1	2043394	2043396	-0.229	7.97e-31	Hypo
chr1	2043404	2043406	-0.203	9.88e-24	Hypo
chr1	2043424	2043426	-0.206	2.61e-25	Hypo
chr1	2043496	2043498	-0.221	1.5e-21	Hypo
chr1	2105340	2105342	-0.215	1.45e-26	Hypo
chr1	2105491	2105493	-0.207	7.46e-28	Hypo
chr1	2128384	2128386	-0.21	3.48e-23	Hypo
chr1	2128390	2128392	-0.239	8.28e-30	Hypo
chr1	2128406	2128408	-0.24	6.98e-28	Hypo
chr1	2132435	2132437	0.205	6.86e-28	Hyper
chr1	2132466	2132468	0.201	1.54e-25	Hyper
chr1	2148773	2148775	0.247	1.1e-34	Hyper
chr1	2148806	2148808	0.218	9.64e-28	Hyper
chr1	2148842	2148844	0.209	6.23e-20	Hyper
chr1	2148955	2148957	0.21	1.92e-26	Hyper
chr1	2148958	2148960	0.203	8.39e-26	Hyper
chr1	2151490	2151492	0.226	2.73e-32	Hyper
chr1	2190332	2190334	-0.213	3.15e-22	Hypo
chr1	2190356	2190358	-0.207	1.06e-20	Hypo
chr1	2190362	2190364	-0.211	1.54e-21	Hypo
chr1	2190427	2190429	-0.206	1.95e-25	Hypo
chr1	2208179	2208181	-0.203	6.14e-21	Hypo
chr1	2220212	2220214	-0.201	2.21e-19	Hypo
chr1	2220240	2220242	-0.266	3.74e-33	Hypo
chr1	2220422	2220424	-0.24	5.61e-32	Hypo
chr1	2223060	2223062	-0.203	1.97e-28	Hypo
chr1	2223136	2223138	-0.228	1.73e-23	Hypo
chr1	2223170	2223172	-0.207	5e-18	Hypo
chr1	2223224	2223226	-0.206	2.93e-17	Hypo
chr1	2223271	2223273	-0.246	5.95e-28	Hypo
chr1	2223273	2223275	-0.214	4.02e-21	Hypo
chr1	2224288	2224290	0.216	8.47e-28	Hyper
chr1	2246539	2246541	0.201	5.5e-21	Hyper
chr1	2248426	2248428	-0.224	5.5e-27	Hypo
chr1	2248429	2248431	-0.203	1.02e-21	Hypo
chr1	2248479	2248481	-0.203	1.54e-20	Hypo
chr1	2248493	2248495	-0.231	9.2e-27	Hypo
chr1	2248555	2248557	-0.208	7.15e-23	Hypo
chr1	2248587	2248589	-0.24	2.1e-32	Hypo
chr1	2248592	2248594	-0.236	8.75e-32	Hypo
chr1	2248595	2248597	-0.244	3.28e-34	Hypo
chr1	2248602	2248604	-0.202	7.85e-25	Hypo
chr1	2248735	2248737	-0.234	5.03e-30	Hypo
chr1	2248804	2248806	-0.267	1.41e-40	Hypo
chr1	2248817	2248819	-0.266	3.14e-40	Hypo
chr1	2248874	2248876	-0.289	2.06e-43	Hypo
chr1	2248958	2248960	-0.259	3.15e-37	Hypo
chr1	2248960	2248962	-0.25	4.9e-35	Hypo
chr1	2248968	2248970	-0.249	6.78e-37	Hypo
chr1	2248976	2248978	-0.243	2.12e-33	Hypo
chr1	2249026	2249028	-0.225	2.16e-32	Hypo
chr1	2249057	2249059	-0.261	5.93e-47	Hypo
chr1	2249087	2249089	-0.251	9.18e-40	Hypo
chr1	2249135	2249137	-0.245	5.13e-36	Hypo
chr1	2257983	2257985	-0.201	2.26e-28	Hypo
chr1	2266189	2266191	0.208	2.95e-26	Hyper
chr1	2289235	2289237	-0.212	1.4e-22	Hypo
chr1	2289316	2289318	-0.218	2.24e-19	Hypo
chr1	2289332	2289334	-0.255	4.41e-29	Hypo
chr1	2289682	2289684	-0.203	1.24e-15	Hypo
chr1	2289939	2289941	-0.22	2.98e-25	Hypo
chr1	2290061	2290063	-0.239	8.25e-25	Hypo
chr1	2290064	2290066	-0.245	2.97e-23	Hypo
chr1	2294505	2294507	0.27	1.79e-26	Hyper
chr1	2300711	2300713	0.204	2.64e-20	Hyper
chr1	2300853	2300855	0.202	8.86e-22	Hyper
chr1	2300871	2300873	0.206	2.19e-19	Hyper
chr1	2300882	2300884	0.216	1.62e-23	Hyper
chr1	2300898	2300900	0.217	7.87e-24	Hyper
chr1	2300907	2300909	0.227	2.35e-24	Hyper
chr1	2300918	2300920	0.253	8.43e-34	Hyper
chr1	2300923	2300925	0.264	8.91e-34	Hyper
chr1	2300963	2300965	0.22	4.31e-35	Hyper
chr1	2301038	2301040	0.229	2.3e-34	Hyper
chr1	2301041	2301043	0.211	3.82e-31	Hyper
chr1	2301085	2301087	0.225	4.29e-28	Hyper
chr1	2301087	2301089	0.218	8.07e-27	Hyper
chr1	2301129	2301131	0.23	1.09e-31	Hyper
chr1	2301133	2301135	0.286	9.16e-42	Hyper
chr1	2301139	2301141	0.242	2.21e-35	Hyper
chr1	2301156	2301158	0.269	1.48e-38	Hyper
chr1	2301166	2301168	0.273	4.27e-39	Hyper
chr1	2301176	2301178	0.294	3.57e-46	Hyper
chr1	2301209	2301211	0.273	5.32e-37	Hyper
chr1	2301240	2301242	0.262	8.56e-33	Hyper
chr1	2301253	2301255	0.263	7.17e-30	Hyper
chr1	2301260	2301262	0.3	2.41e-44	Hyper
chr1	2301283	2301285	0.261	2.63e-31	Hyper
chr1	2301290	2301292	0.264	1.05e-27	Hyper
chr1	2301369	2301371	0.267	3.83e-33	Hyper
chr1	2301397	2301399	0.27	3.31e-32	Hyper
chr1	2301403	2301405	0.221	3.28e-23	Hyper
chr1	2301413	2301415	0.278	1.09e-29	Hyper
chr1	2301417	2301419	0.275	1.77e-30	Hyper
chr1	2301537	2301539	0.218	1e-19	Hyper
chr1	2352414	2352416	-0.206	1.42e-20	Hypo
chr1	2376999	2377001	-0.227	4.45e-29	Hypo
chr1	2494411	2494413	-0.21	1.45e-24	Hypo
chr1	2494413	2494415	-0.209	7.48e-26	Hypo
chr1	2494595	2494597	-0.218	2.74e-31	Hypo
chr1	2505578	2505580	-0.208	1.12e-27	Hypo
chr1	2505609	2505611	-0.219	3.73e-26	Hypo
chr1	2531315	2531317	-0.205	2.63e-16	Hypo
chr1	2535294	2535296	-0.219	5.01e-25	Hypo
chr1	2535345	2535347	-0.242	3.35e-23	Hypo
chr1	2536667	2536669	-0.217	7.54e-34	Hypo
chr1	2537310	2537312	-0.216	6.93e-29	Hypo
chr1	2537446	2537448	-0.211	8.94e-26	Hypo
chr1	2537461	2537463	-0.203	2.48e-23	Hypo
chr1	2537685	2537687	-0.262	4.76e-25	Hypo
chr1	2537738	2537740	-0.209	1.75e-19	Hypo
chr1	2537746	2537748	-0.244	9.46e-25	Hypo
chr1	2537753	2537755	-0.204	5.74e-19	Hypo
chr1	2550352	2550354	0.202	4.41e-15	Hyper
chr1	2554943	2554945	0.249	4.27e-16	Hyper
chr1	2566162	2566164	-0.209	2.16e-21	Hypo
chr1	2566200	2566202	-0.242	4.54e-20	Hypo
chr1	2566220	2566222	-0.268	1.43e-25	Hypo
chr1	2566224	2566226	-0.255	3.21e-22	Hypo
chr1	2566268	2566270	-0.247	6.63e-19	Hypo
chr1	2566351	2566353	-0.211	7.66e-18	Hypo
chr1	2566433	2566435	-0.271	1.46e-22	Hypo
chr1	2580991	2580993	-0.202	2.15e-40	Hypo
chr1	2581034	2581036	-0.212	1.44e-28	Hypo
chr1	2581105	2581107	-0.217	1.96e-25	Hypo
chr1	2581845	2581847	0.203	3.95e-17	Hyper
chr1	2583838	2583840	-0.203	1.22e-26	Hypo
chr1	2584044	2584046	-0.208	6.51e-24	Hypo
chr1	2584129	2584131	-0.293	2.76e-37	Hypo
chr1	2585076	2585078	0.218	1.79e-26	Hyper
chr1	2585103	2585105	0.255	6.54e-26	Hyper
chr1	2585109	2585111	0.263	3.12e-30	Hyper
chr1	2585129	2585131	0.203	1.91e-18	Hyper
chr1	2585143	2585145	0.229	4.55e-22	Hyper
chr1	2585163	2585165	0.212	6.46e-24	Hyper
chr1	2585186	2585188	0.205	1.15e-17	Hyper
chr1	2585246	2585248	0.209	2.59e-20	Hyper
chr1	2595510	2595512	-0.226	9.98e-18	Hypo
chr1	2602256	2602258	-0.204	8.29e-23	Hypo
chr1	2603015	2603017	-0.209	1.83e-20	Hypo
chr1	2632166	2632168	-0.233	3.05e-12	Hypo
chr1	2632314	2632316	-0.22	7.79e-20	Hypo
chr1	2632351	2632353	-0.21	1.06e-20	Hypo
chr1	2632529	2632531	-0.212	4.97e-25	Hypo
chr1	2651024	2651026	-0.208	8.72e-24	Hypo
chr1	2651418	2651420	-0.215	3.74e-37	Hypo
chr1	2651818	2651820	-0.207	2.08e-37	Hypo
chr1	2652900	2652902	-0.21	7.15e-179	Hypo
chr1	2653101	2653103	-0.207	1.27e-195	Hypo
chr1	2653743	2653745	-0.208	0	Hypo
chr1	2653983	2653985	-0.233	0	Hypo
chr1	2654706	2654708	-0.252	4.61e-172	Hypo
chr1	2655828	2655830	-0.228	9.26e-189	Hypo
chr1	2656018	2656020	-0.209	3.31e-168	Hypo
chr1	2656993	2656995	-0.218	1.83e-21	Hypo
chr1	2657403	2657405	-0.275	9.03e-162	Hypo
chr1	2657479	2657481	-0.253	2.23e-96	Hypo
chr1	2657483	2657485	-0.237	1.65e-88	Hypo
chr1	2657563	2657565	-0.223	6.33e-40	Hypo
chr1	2657675	2657677	-0.204	1.78e-11	Hypo
chr1	2657917	2657919	-0.225	1.56e-79	Hypo
chr1	2658107	2658109	-0.241	0	Hypo
chr1	2658237	2658239	-0.231	9.3e-110	Hypo
chr1	2658406	2658408	-0.249	1.96e-42	Hypo
chr1	2658438	2658440	-0.224	7.52e-33	Hypo
chr1	2658942	2658944	-0.215	2.48e-23	Hypo
chr1	2658973	2658975	-0.228	9.8e-24	Hypo
chr1	2659401	2659403	-0.241	0.00124	Hypo
chr1	2659566	2659568	-0.201	1.55e-10	Hypo
chr1	2659650	2659652	-0.215	4.32e-25	Hypo
chr1	2659781	2659783	-0.226	3.89e-44	Hypo
chr1	2659822	2659824	-0.203	1.68e-46	Hypo
chr1	2660083	2660085	-0.217	7.44e-229	Hypo
chr1	2660365	2660367	-0.226	1.17e-11	Hypo
chr1	2660493	2660495	-0.251	2.14e-07	Hypo
chr1	2660512	2660514	-0.368	2.29e-10	Hypo
chr1	2660644	2660646	-0.212	3.87e-11	Hypo
chr1	2661508	2661510	-0.216	2.11e-06	Hypo
chr1	2661728	2661730	-0.334	3.42e-09	Hypo
chr1	2662171	2662173	-0.234	6.77e-08	Hypo
chr1	2662333	2662335	-0.202	1.22e-24	Hypo
chr1	2662581	2662583	-0.218	2.48e-10	Hypo
chr1	2662635	2662637	-0.241	7.27e-10	Hypo
chr1	2662832	2662834	-0.247	3.91e-06	Hypo
chr1	2666344	2666346	-0.273	3.82e-20	Hypo
chr1	2666386	2666388	-0.326	3.41e-11	Hypo
chr1	2666479	2666481	-0.297	0.000151	Hypo
chr1	2671813	2671815	-0.239	2.51000002074409e-316	Hypo
chr1	2671889	2671891	-0.206	3.3e-275	Hypo
chr1	2671893	2671895	-0.206	5.84e-307	Hypo
chr1	2671973	2671975	-0.22	1.17e-127	Hypo
chr1	2672327	2672329	-0.244	7.35e-40	Hypo
chr1	2672447	2672449	-0.201	9.1e-18	Hypo
chr1	2672464	2672466	-0.231	4.3e-16	Hypo
chr1	2672480	2672482	-0.344	4.02e-28	Hypo
chr1	2672496	2672498	-0.256	3.4e-19	Hypo
chr1	2673362	2673364	-0.207	2.49e-20	Hypo
chr1	2674060	2674062	-0.203	5.88e-13	Hypo
chr1	2674191	2674193	-0.225	4e-39	Hypo
chr1	2674493	2674495	-0.232	2.96e-08	Hypo
chr1	2674871	2674873	-0.246	1.14e-08	Hypo
chr1	2674903	2674905	-0.207	5.22e-09	Hypo
chr1	2675054	2675056	-0.219	1.12e-22	Hypo
chr1	2675284	2675286	-0.229	1.09e-27	Hypo
chr1	2676545	2676547	-0.215	0.00184	Hypo
chr1	2677303	2677305	-0.209	5.26e-11	Hypo
chr1	2677987	2677989	-0.256	3.78e-23	Hypo
chr1	2678266	2678268	-0.209	3.71e-11	Hypo
chr1	2681037	2681039	-0.233	1.12e-20	Hypo
chr1	2682482	2682484	-0.29	6.19e-11	Hypo
chr1	2684250	2684252	-0.215	6.94e-215	Hypo
chr1	2685412	2685414	-0.284	4.26e-73	Hypo
chr1	2686174	2686176	-0.211	2.16e-35	Hypo
chr1	2686335	2686337	-0.212	9.84e-144	Hypo
chr1	2686937	2686939	-0.21	1.75e-41	Hypo
chr1	2687098	2687100	-0.205	3.5e-37	Hypo
chr1	2687208	2687210	-0.275	4.34e-78	Hypo
chr1	2687219	2687221	-0.254	2.19e-70	Hypo
chr1	2687741	2687743	-0.207	2.17e-51	Hypo
chr1	2688181	2688183	-0.203	1.85e-99	Hypo
chr1	2688343	2688345	-0.217	4.37e-81	Hypo
chr1	2688574	2688576	-0.231	4.94e-41	Hypo
chr1	2689670	2689672	-0.278	6.81e-07	Hypo
chr1	2690482	2690484	-0.222	6.69e-35	Hypo
chr1	2690522	2690524	-0.23	1.05e-23	Hypo
chr1	2691316	2691318	-0.205	1.29e-19	Hypo
chr1	2691397	2691399	-0.225	4.81e-19	Hypo
chr1	2691516	2691518	-0.249	1.68e-30	Hypo
chr1	2691878	2691880	-0.253	2.32e-11	Hypo
chr1	2692558	2692560	-0.284	8.81e-52	Hypo
chr1	2692879	2692881	-0.231	1.82e-15	Hypo
chr1	2693044	2693046	-0.207	1e-19	Hypo
chr1	2693080	2693082	-0.245	3.35e-31	Hypo
chr1	2694404	2694406	-0.22	6.17e-19	Hypo
chr1	2694524	2694526	-0.201	3.64e-25	Hypo
chr1	2695877	2695879	-0.216	9.64e-10	Hypo
chr1	2696654	2696656	-0.205	2.56e-10	Hypo
chr1	2696734	2696736	-0.213	7.76e-13	Hypo
chr1	2696855	2696857	-0.229	2.67e-08	Hypo
chr1	2697944	2697946	-0.433	5e-05	Hypo
chr1	2698379	2698381	-0.225	1.38e-13	Hypo
chr1	2698421	2698423	-0.205	5.87e-25	Hypo
chr1	2698541	2698543	-0.216	5.1e-48	Hypo
chr1	2698621	2698623	-0.202	4.2e-43	Hypo
chr1	2699233	2699235	-0.234	1.77e-46	Hypo
chr1	2699448	2699450	-0.215	1.72e-21	Hypo
chr1	2699748	2699750	-0.257	6.72e-10	Hypo
chr1	2699827	2699829	-0.244	4.15e-08	Hypo
chr1	2746354	2746356	-0.215	5.29e-12	Hypo
chr1	2746365	2746367	-0.233	3.03e-13	Hypo
chr1	2747170	2747172	-0.472	4.93e-05	Hypo
chr1	2748828	2748830	-0.227	2.78e-49	Hypo
chr1	2750940	2750942	-0.209	8.73e-22	Hypo
chr1	2752909	2752911	-0.202	1.18e-64	Hypo
chr1	2752949	2752951	-0.244	1.22e-68	Hypo
chr1	2753831	2753833	-0.201	1.65e-38	Hypo
chr1	2754032	2754034	-0.205	9.04e-26	Hypo
chr1	2756281	2756283	-0.262	4.87e-12	Hypo
chr1	2756801	2756803	-0.201	3.9e-66	Hypo
chr1	2757484	2757486	-0.21	2.02e-08	Hypo
chr1	2757795	2757797	-0.216	5.24e-83	Hypo
chr1	2757806	2757808	-0.204	2.05e-57	Hypo
chr1	2758531	2758533	-0.247	1.79e-27	Hypo
chr1	2759372	2759374	-0.219	1.04e-20	Hypo
chr1	2767420	2767422	-0.228	1.28e-20	Hypo
chr1	2767658	2767660	-0.21	4.07e-18	Hypo
chr1	2770271	2770273	-0.454	8.88e-07	Hypo
chr1	2770907	2770909	-0.211	0.00565	Hypo
chr1	2772018	2772020	-0.203	5.47e-05	Hypo
chr1	2773831	2773833	-0.207	9.16e-30	Hypo
chr1	2775738	2775740	-0.209	1.12e-27	Hypo
chr1	2784606	2784608	-0.237	8.19e-41	Hypo
chr1	2786174	2786176	-0.261	8.4e-20	Hypo
chr1	2787488	2787490	-0.206	5.11e-18	Hypo
chr1	2788713	2788715	-0.236	7.92e-28	Hypo
chr1	2789695	2789697	0.21	4.79e-23	Hyper
chr1	2789855	2789857	0.207	1.49e-22	Hyper
chr1	2790052	2790054	0.201	4.38e-24	Hyper
chr1	2792244	2792246	-0.21	1.06e-26	Hypo
chr1	2792884	2792886	-0.201	2.6e-30	Hypo
chr1	2798701	2798703	-0.4	4.44e-10	Hypo
chr1	2804090	2804092	-0.202	1.33e-24	Hypo
chr1	2804135	2804137	-0.266	1.03e-36	Hypo
chr1	2804139	2804141	-0.22	2.65e-26	Hypo
chr1	2812982	2812984	-0.21	1.43e-40	Hypo
chr1	2813001	2813003	-0.251	2.08e-40	Hypo
chr1	2828833	2828835	-0.203	1.44e-30	Hypo
chr1	2829188	2829190	-0.228	3.55e-30	Hypo
chr1	2829204	2829206	-0.241	2.54e-28	Hypo
chr1	2846827	2846829	-0.246	2.58e-41	Hypo
chr1	2852028	2852030	-0.205	1.18e-33	Hypo
chr1	2852247	2852249	-0.208	7.17e-44	Hypo
chr1	2852444	2852446	-0.24	1.35e-32	Hypo
chr1	2866834	2866836	-0.206	4.43e-22	Hypo
chr1	2866850	2866852	-0.273	1.61e-37	Hypo
chr1	2867190	2867192	-0.222	4.29e-31	Hypo
chr1	2867272	2867274	-0.217	4.69e-27	Hypo
chr1	2867303	2867305	-0.248	4.67e-31	Hypo
chr1	2867337	2867339	-0.22	4.96e-25	Hypo
chr1	2867421	2867423	-0.203	1.81e-23	Hypo
chr1	2874419	2874421	-0.231	5.26e-30	Hypo
chr1	2874515	2874517	-0.22	1.2e-28	Hypo
chr1	2891345	2891347	-0.237	4.81e-27	Hypo
chr1	2891373	2891375	-0.226	3.06e-21	Hypo
chr1	2891381	2891383	-0.23	4.48e-21	Hypo
chr1	2893161	2893163	-0.209	5.06e-10	Hypo
chr1	2893700	2893702	-0.201	2.14e-39	Hypo
chr1	2894478	2894480	-0.237	1.12e-23	Hypo
chr1	2897008	2897010	-0.202	1.09e-79	Hypo
chr1	2905357	2905359	-0.211	1.26e-16	Hypo
chr1	2905706	2905708	-0.21	1.45e-19	Hypo
chr1	2905733	2905735	-0.267	2.48e-31	Hypo
chr1	2905736	2905738	-0.233	3.97e-25	Hypo
chr1	2907856	2907858	-0.262	1.88e-21	Hypo
chr1	2907910	2907912	-0.217	1.85e-15	Hypo
chr1	2911820	2911822	-0.318	4.01e-15	Hypo
chr1	2921559	2921561	-0.223	2.87e-13	Hypo
chr1	2922075	2922077	-0.239	1.04e-21	Hypo
chr1	2922121	2922123	-0.225	1.1e-17	Hypo
chr1	2922301	2922303	-0.241	7.46e-25	Hypo
chr1	2922681	2922683	-0.234	4.34e-35	Hypo
chr1	2932952	2932954	-0.204	5.75e-21	Hypo
chr1	2933201	2933203	-0.206	4.4e-12	Hypo
chr1	2933499	2933501	-0.233	3.18e-18	Hypo
chr1	2933696	2933698	-0.208	4.26e-17	Hypo
chr1	2933718	2933720	-0.218	7.57e-17	Hypo
chr1	2934974	2934976	-0.205	2.4e-22	Hypo
chr1	2935036	2935038	-0.206	3.83e-25	Hypo
chr1	2948138	2948140	-0.204	1.17e-23	Hypo
chr1	2948299	2948301	-0.228	5.28e-18	Hypo
chr1	2952054	2952056	-0.215	2.28e-26	Hypo
chr1	2962065	2962067	-0.219	1.1e-22	Hypo
chr1	3000446	3000448	-0.235	3.71e-26	Hypo
chr1	3001541	3001543	-0.205	1.24e-20	Hypo
chr1	3001993	3001995	-0.206	5.38e-21	Hypo
chr1	3002546	3002548	-0.212	6.97e-25	Hypo
chr1	3010462	3010464	-0.244	4.82e-35	Hypo
chr1	3010494	3010496	-0.216	2.02e-28	Hypo
chr1	3010524	3010526	-0.219	1.09e-23	Hypo
chr1	3054290	3054292	-0.21	5.64e-18	Hypo
chr1	3134032	3134034	-0.204	1.34e-19	Hypo
chr1	3134105	3134107	-0.219	1.92e-22	Hypo
chr1	3134177	3134179	-0.221	5.67e-18	Hypo
chr1	3134249	3134251	-0.225	1.07e-20	Hypo
chr1	3134254	3134256	-0.27	4.47e-27	Hypo
chr1	3134272	3134274	-0.22	1.27e-19	Hypo
chr1	3134559	3134561	-0.237	1.69e-15	Hypo
chr1	3134565	3134567	-0.219	1.12e-14	Hypo
chr1	3134567	3134569	-0.249	1.88e-17	Hypo
chr1	3134576	3134578	-0.252	1.83e-16	Hypo
chr1	3134611	3134613	-0.23	7e-17	Hypo
chr1	3134623	3134625	-0.301	1.02e-29	Hypo
chr1	3134633	3134635	-0.275	1.42e-27	Hypo
chr1	3134638	3134640	-0.299	5.99e-35	Hypo
chr1	3134682	3134684	-0.282	1.21e-33	Hypo
chr1	3134723	3134725	-0.298	3.53e-39	Hypo
chr1	3134857	3134859	-0.212	2.24e-23	Hypo
chr1	3142096	3142098	0.211	5.13e-26	Hyper
chr1	3142105	3142107	0.216	4.31e-27	Hyper
chr1	3142126	3142128	0.227	2.55e-30	Hyper
chr1	3142136	3142138	0.207	8.09e-23	Hyper
chr1	3155335	3155337	0.256	7.23e-33	Hyper
chr1	3155337	3155339	0.234	8.99e-28	Hyper
chr1	3155398	3155400	0.201	6.44e-23	Hyper
chr1	3155421	3155423	0.207	8.75e-23	Hyper
chr1	3155502	3155504	0.214	1.85e-22	Hyper
chr1	3155570	3155572	0.255	1.51e-21	Hyper
chr1	3168326	3168328	-0.213	3.86e-09	Hypo
chr1	3183562	3183564	0.237	2.56e-22	Hyper
chr1	3183572	3183574	0.227	1.88e-20	Hyper
chr1	3183581	3183583	0.217	1.23e-19	Hyper
chr1	3183595	3183597	0.258	3.22e-27	Hyper
chr1	3183694	3183696	0.226	1.59e-24	Hyper
chr1	3183711	3183713	0.261	3.4e-31	Hyper
chr1	3183778	3183780	0.207	3.3e-24	Hyper
chr1	3183812	3183814	0.241	1.41e-32	Hyper
chr1	3183906	3183908	0.211	4.99e-23	Hyper
chr1	3188425	3188427	-0.224	4.31e-32	Hypo
chr1	3188434	3188436	-0.223	1.51e-30	Hypo
chr1	3188493	3188495	-0.245	2.33e-33	Hypo
chr1	3188503	3188505	-0.227	2.33e-29	Hypo
chr1	3188505	3188507	-0.23	1.34e-30	Hypo
chr1	3188519	3188521	-0.232	1.78e-28	Hypo
chr1	3188528	3188530	-0.226	2.05e-26	Hypo
chr1	3188536	3188538	-0.247	2.91e-30	Hypo
chr1	3196853	3196855	0.202	3.85e-16	Hyper
chr1	3202232	3202234	0.202	3.12e-18	Hyper
chr1	3207334	3207336	0.226	2.64e-27	Hyper
chr1	3215617	3215619	0.202	2.18e-15	Hyper
chr1	3215740	3215742	0.26	1.62e-19	Hyper
chr1	3215752	3215754	0.202	1.97e-13	Hyper
chr1	3219271	3219273	-0.229	1.87e-29	Hypo
chr1	3219282	3219284	-0.201	1.18e-24	Hypo
chr1	3238184	3238186	-0.252	4.17e-20	Hypo
chr1	3238186	3238188	-0.245	6.33e-20	Hypo
chr1	3238228	3238230	-0.204	1.1e-17	Hypo
chr1	3238272	3238274	-0.247	1.8e-26	Hypo
chr1	3238275	3238277	-0.295	8.46e-36	Hypo
chr1	3238301	3238303	-0.24	7.92e-26	Hypo
chr1	3238335	3238337	-0.213	2.37e-21	Hypo
chr1	3238556	3238558	-0.259	3.6e-32	Hypo
chr1	3238666	3238668	-0.212	2.02e-24	Hypo
chr1	3238936	3238938	-0.205	1.47e-22	Hypo
chr1	3247485	3247487	0.219	4.98e-22	Hyper
chr1	3247512	3247514	0.211	5.73e-21	Hyper
chr1	3247531	3247533	0.234	1.17e-21	Hyper
chr1	3247540	3247542	0.259	3.54e-28	Hyper
chr1	3247547	3247549	0.231	2.3e-24	Hyper
chr1	3247556	3247558	0.257	1.89e-26	Hyper
chr1	3247567	3247569	0.232	5.24e-22	Hyper
chr1	3247578	3247580	0.215	3.03e-19	Hyper
chr1	3247605	3247607	0.215	1.18e-21	Hyper
chr1	3247607	3247609	0.209	3.42e-19	Hyper
chr1	3247637	3247639	0.205	9.7e-20	Hyper
chr1	3247667	3247669	0.208	1.83e-24	Hyper
chr1	3247687	3247689	0.211	6.21e-29	Hyper
chr1	3247732	3247734	0.212	1.45e-30	Hyper
chr1	3247774	3247776	0.206	3.14e-29	Hyper
chr1	3247776	3247778	0.232	7.1e-37	Hyper
chr1	3247961	3247963	0.201	2.97e-22	Hyper
chr1	3337225	3337227	-0.238	1.34e-49	Hypo
chr1	3337363	3337365	-0.286	5.76e-42	Hypo
chr1	3337619	3337621	-0.242	5.58e-33	Hypo
chr1	3337755	3337757	-0.221	9.04e-28	Hypo
chr1	3365382	3365384	0.217	6.13e-14	Hyper
chr1	3381683	3381685	-0.22	1.19e-24	Hypo
chr1	3393302	3393304	0.203	2.27e-27	Hyper
chr1	3393426	3393428	0.21	1.14e-28	Hyper
chr1	3394068	3394070	0.202	4.19e-10	Hyper
chr1	3394152	3394154	0.224	3.79e-12	Hyper
chr1	3394154	3394156	0.215	1.27e-12	Hyper
chr1	3394177	3394179	0.206	6.45e-13	Hyper
chr1	3394191	3394193	0.226	6.88e-14	Hyper
chr1	3394220	3394222	0.22	3.28e-15	Hyper
chr1	3394399	3394401	0.212	6.9e-05	Hyper
chr1	3394416	3394418	0.249	5.12e-07	Hyper
chr1	3394454	3394456	0.234	5.71e-09	Hyper
chr1	3394466	3394468	0.251	1.5e-11	Hyper
chr1	3394469	3394471	0.226	7.93e-09	Hyper
chr1	3402276	3402278	0.217	1.53e-18	Hyper
chr1	3443909	3443911	-0.202	3.78e-26	Hypo
chr1	3444001	3444003	-0.208	3.18e-27	Hypo
chr1	3444010	3444012	-0.226	2.89e-32	Hypo
chr1	3485791	3485793	-0.211	5.36e-27	Hypo
chr1	3485862	3485864	-0.204	2.26e-32	Hypo
chr1	3485917	3485919	-0.204	3.98e-17	Hypo
chr1	3530350	3530352	-0.231	6e-22	Hypo
chr1	3570175	3570177	-0.213	7.32e-22	Hypo
chr1	3570184	3570186	-0.218	4.56e-23	Hypo
chr1	3570259	3570261	-0.221	2.67e-22	Hypo
chr1	3570307	3570309	-0.236	1.21e-25	Hypo
chr1	3581500	3581502	0.202	8.24e-21	Hyper
chr1	3593970	3593972	0.203	1.76e-13	Hyper
chr1	3597621	3597623	0.205	3.67e-20	Hyper
chr1	3597662	3597664	0.204	1.44e-22	Hyper
chr1	3613223	3613225	-0.255	1.98e-35	Hypo
chr1	3613802	3613804	-0.237	3.51e-36	Hypo
chr1	3613815	3613817	-0.237	6.13e-33	Hypo
chr1	3613845	3613847	-0.218	4.71e-25	Hypo
chr1	3613875	3613877	-0.203	8.87e-19	Hypo
chr1	3675424	3675426	-0.23	3.74e-20	Hypo
chr1	3681089	3681091	-0.203	3.74e-30	Hypo
chr1	3681214	3681216	-0.203	6.12e-25	Hypo
chr1	3684176	3684178	0.22	6.84e-19	Hyper
chr1	3684202	3684204	0.209	4.65e-17	Hyper
chr1	3684222	3684224	0.203	2e-15	Hyper
chr1	3684227	3684229	0.212	9.32e-16	Hyper
chr1	3684236	3684238	0.258	5.08e-20	Hyper
chr1	3684248	3684250	0.222	1.38e-15	Hyper
chr1	3684269	3684271	0.252	5.1e-19	Hyper
chr1	3684274	3684276	0.201	1.41e-13	Hyper
chr1	3704271	3704273	0.222	3.05e-34	Hyper
chr1	3707595	3707597	0.211	1.99e-20	Hyper
chr1	3707637	3707639	0.208	2.26e-21	Hyper
chr1	3707832	3707834	0.222	1.14e-20	Hyper
chr1	3723215	3723217	-0.215	2.17e-23	Hypo
chr1	3767191	3767193	-0.211	2.5e-26	Hypo
chr1	3767219	3767221	-0.212	3.75e-25	Hypo
chr1	3776736	3776738	-0.26	2.09e-26	Hypo
chr1	3776846	3776848	-0.209	6.61e-18	Hypo
chr1	3776863	3776865	-0.219	1.23e-20	Hypo
chr1	3776900	3776902	-0.202	5e-17	Hypo
chr1	3776946	3776948	-0.245	2.55e-18	Hypo
chr1	3777270	3777272	-0.224	5.08e-40	Hypo
chr1	3864799	3864801	-0.234	1.95e-30	Hypo
chr1	3864837	3864839	-0.25	7.5e-40	Hypo
chr1	3864839	3864841	-0.259	3.58e-41	Hypo
chr1	3864976	3864978	-0.241	3.48e-27	Hypo
chr1	3865085	3865087	-0.219	3.56e-17	Hypo
chr1	3865139	3865141	-0.227	8.82e-23	Hypo
chr1	3865230	3865232	-0.235	6e-29	Hypo
chr1	3865256	3865258	-0.261	1.14e-46	Hypo
chr1	3865265	3865267	-0.28	3.37e-42	Hypo
chr1	3865291	3865293	-0.285	3.72e-51	Hypo
chr1	3865305	3865307	-0.266	3.45e-39	Hypo
chr1	3865405	3865407	-0.202	5.7e-24	Hypo
chr1	3865414	3865416	-0.262	1.72e-29	Hypo
chr1	3922482	3922484	-0.216	1.36e-27	Hypo
chr1	3942801	3942803	-0.217	9.94e-31	Hypo
chr1	3943064	3943066	-0.206	3.55e-28	Hypo
chr1	3948430	3948432	-0.22	1.1e-26	Hypo
chr1	3949794	3949796	-0.318	2.11e-39	Hypo
chr1	3950143	3950145	-0.232	3.71e-33	Hypo
chr1	3956494	3956496	-0.232	2.22e-26	Hypo
chr1	3956559	3956561	-0.235	3.14e-17	Hypo
chr1	3970804	3970806	-0.22	1.31e-40	Hypo
chr1	3975914	3975916	-0.218	1.51e-26	Hypo
chr1	3985484	3985486	-0.24	2.43e-19	Hypo
chr1	3994044	3994046	-0.204	9.86e-33	Hypo
chr1	3994675	3994677	-0.209	6.28e-27	Hypo
chr1	3996474	3996476	-0.211	3.51e-27	Hypo
chr1	3997824	3997826	-0.201	8.38e-32	Hypo
chr1	3997862	3997864	-0.228	1.99e-36	Hypo
chr1	3999165	3999167	-0.207	1.79e-31	Hypo
chr1	3999189	3999191	-0.252	8.61e-38	Hypo
chr1	4003021	4003023	-0.201	4.84e-23	Hypo
chr1	4004043	4004045	-0.235	2.03e-23	Hypo
chr1	4006448	4006450	-0.27	4.05e-36	Hypo
chr1	4012943	4012945	-0.259	9.89e-33	Hypo
chr1	4019883	4019885	-0.205	1.13e-26	Hypo
chr1	4019893	4019895	-0.212	5.36e-22	Hypo
chr1	4020643	4020645	-0.243	7.73e-32	Hypo
chr1	4020663	4020665	-0.215	4.55e-30	Hypo
chr1	4022420	4022422	-0.22	3.3e-29	Hypo
chr1	4023340	4023342	-0.229	4.5e-29	Hypo
chr1	4028580	4028582	-0.204	3.02e-27	Hypo
chr1	4028622	4028624	-0.22	4.72e-28	Hypo
chr1	4030524	4030526	-0.202	4.42e-17	Hypo
chr1	4032223	4032225	-0.205	8.62e-19	Hypo
chr1	4044059	4044061	-0.216	8.44e-23	Hypo
chr1	4051203	4051205	-0.221	2.15e-22	Hypo
chr1	4052141	4052143	-0.207	7.74e-23	Hypo
chr1	4052367	4052369	-0.24	2.85e-26	Hypo
chr1	4056588	4056590	-0.218	1.12e-23	Hypo
chr1	4057620	4057622	-0.211	1.6e-24	Hypo
chr1	4057702	4057704	-0.206	2.69e-22	Hypo
chr1	4057886	4057888	-0.214	6.24e-26	Hypo
chr1	4058432	4058434	-0.208	3.96e-26	Hypo
chr1	4061949	4061951	-0.205	1.24e-19	Hypo
chr1	4063211	4063213	-0.216	7.33e-23	Hypo
chr1	4072567	4072569	-0.204	4.18e-30	Hypo
chr1	4076121	4076123	-0.264	3.46e-32	Hypo
chr1	4081971	4081973	-0.234	1.76e-29	Hypo
chr1	4083735	4083737	-0.201	3.26e-27	Hypo
chr1	4085703	4085705	-0.208	1.6e-28	Hypo
chr1	4085712	4085714	-0.251	7.97e-38	Hypo
chr1	4089514	4089516	-0.208	1.27e-30	Hypo
chr1	4090826	4090828	-0.204	8.73e-21	Hypo
chr1	4092547	4092549	-0.232	1.49e-33	Hypo
chr1	4093976	4093978	-0.203	3.83e-11	Hypo
chr1	4094371	4094373	-0.207	5.63e-27	Hypo
chr1	4096800	4096802	-0.212	5.36e-12	Hypo
chr1	4096950	4096952	-0.217	5.71e-27	Hypo
chr1	4097059	4097061	-0.249	2e-33	Hypo
chr1	4104896	4104898	-0.205	2.26e-24	Hypo
chr1	4106565	4106567	-0.225	7.53e-32	Hypo
chr1	4106776	4106778	-0.213	5.06e-31	Hypo
chr1	4108483	4108485	-0.208	1.1e-26	Hypo
chr1	4110223	4110225	-0.239	2.8e-33	Hypo
chr1	4110343	4110345	-0.25	4.24e-39	Hypo
chr1	4110450	4110452	-0.202	6.03e-20	Hypo
chr1	4110957	4110959	-0.23	1.64e-28	Hypo
chr1	4111533	4111535	-0.235	2.09e-24	Hypo
chr1	4116847	4116849	-0.204	3.34e-21	Hypo
chr1	4120962	4120964	-0.245	1.15e-37	Hypo
chr1	4122143	4122145	-0.208	8.42e-30	Hypo
chr1	4123196	4123198	-0.236	5.42e-35	Hypo
chr1	4123287	4123289	-0.206	4.96e-32	Hypo
chr1	4124965	4124967	-0.206	2.46e-23	Hypo
chr1	4125608	4125610	-0.234	1.29e-28	Hypo
chr1	4126826	4126828	-0.205	2.86e-30	Hypo
chr1	4129829	4129831	-0.206	1.34e-23	Hypo
chr1	4129857	4129859	-0.26	5.03e-34	Hypo
chr1	4129889	4129891	-0.205	4.94e-24	Hypo
chr1	4131679	4131681	-0.201	5.96e-26	Hypo
chr1	4134893	4134895	-0.215	1.96e-34	Hypo
chr1	4142600	4142602	-0.217	1.83e-23	Hypo
chr1	4144116	4144118	-0.211	1.06e-29	Hypo
chr1	4145664	4145666	-0.208	1.45e-27	Hypo
chr1	4146012	4146014	-0.203	1.38e-25	Hypo
chr1	4146227	4146229	-0.267	1.79e-36	Hypo
chr1	4146682	4146684	-0.225	1.48e-38	Hypo
chr1	4150026	4150028	-0.21	1.83e-39	Hypo
chr1	4150043	4150045	-0.223	8.99e-37	Hypo
chr1	4151498	4151500	-0.257	9.36e-37	Hypo
chr1	4151512	4151514	-0.202	3.17e-25	Hypo
chr1	4155054	4155056	-0.21	1.67e-26	Hypo
chr1	4157485	4157487	-0.201	2.1e-23	Hypo
chr1	4157933	4157935	-0.201	3.11e-18	Hypo
chr1	4158615	4158617	-0.215	1.2e-26	Hypo
chr1	4161099	4161101	-0.217	1.3e-20	Hypo
chr1	4164765	4164767	-0.235	9.23e-31	Hypo
chr1	4166515	4166517	-0.202	2.52e-30	Hypo
chr1	4167370	4167372	-0.207	3.65e-29	Hypo
chr1	4167405	4167407	-0.212	2.16e-36	Hypo
chr1	4169359	4169361	-0.201	3.08e-31	Hypo
chr1	4169431	4169433	-0.229	5.05e-46	Hypo
chr1	4169822	4169824	-0.21	8.17e-26	Hypo
chr1	4175241	4175243	-0.218	3.01e-28	Hypo
chr1	4175993	4175995	-0.211	3.7e-25	Hypo
chr1	4176036	4176038	-0.207	1.77e-26	Hypo
chr1	4182201	4182203	-0.231	2.17e-33	Hypo
chr1	4183405	4183407	-0.208	3.2e-31	Hypo
chr1	4183516	4183518	-0.211	3.33e-32	Hypo
chr1	4183978	4183980	-0.205	9.48e-25	Hypo
chr1	4189883	4189885	-0.22	5.62e-33	Hypo
chr1	4192386	4192388	-0.209	1.02e-25	Hypo
chr1	4195991	4195993	-0.226	3.17e-30	Hypo
chr1	4196014	4196016	-0.203	3.91e-31	Hypo
chr1	4200197	4200199	-0.205	9.94e-30	Hypo
chr1	4206182	4206184	-0.209	5.67e-29	Hypo
chr1	4206526	4206528	-0.204	1.49e-28	Hypo
chr1	4207919	4207921	-0.22	2.77e-26	Hypo
chr1	4211157	4211159	-0.206	9.78e-23	Hypo
chr1	4211182	4211184	-0.202	4.96e-21	Hypo
chr1	4212627	4212629	-0.215	4.5e-26	Hypo
chr1	4215586	4215588	-0.205	2.41e-34	Hypo
chr1	4218691	4218693	-0.209	3.59e-27	Hypo
chr1	4218698	4218700	-0.247	2.12e-41	Hypo
chr1	4219189	4219191	-0.222	1.86e-36	Hypo
chr1	4219618	4219620	-0.231	7.29e-34	Hypo
chr1	4220438	4220440	-0.339	1.58e-17	Hypo
chr1	4220572	4220574	-0.222	1.11e-27	Hypo
chr1	4221373	4221375	-0.218	1.55e-38	Hypo
chr1	4222455	4222457	-0.226	4.81e-31	Hypo
chr1	4222465	4222467	-0.216	1.57e-25	Hypo
chr1	4223722	4223724	-0.218	1.75e-24	Hypo
chr1	4228414	4228416	-0.216	2.61e-23	Hypo
chr1	4228701	4228703	-0.21	1.69e-22	Hypo
chr1	4228749	4228751	-0.201	3.86e-25	Hypo
chr1	4228797	4228799	-0.228	7.15e-31	Hypo
chr1	4228801	4228803	-0.223	3.86e-36	Hypo
chr1	4231715	4231717	-0.213	1.03e-32	Hypo
chr1	4232623	4232625	-0.23	1.91e-31	Hypo
chr1	4236476	4236478	-0.217	2.76e-26	Hypo
chr1	4237380	4237382	-0.203	6.31e-32	Hypo
chr1	4253544	4253546	-0.21	2.14e-24	Hypo
chr1	4255634	4255636	-0.212	7.73e-18	Hypo
chr1	4257953	4257955	-0.215	7.67e-33	Hypo
chr1	4258670	4258672	-0.222	5.16e-32	Hypo
chr1	4263435	4263437	-0.212	3.75e-22	Hypo
chr1	4267972	4267974	-0.223	6.9e-25	Hypo
chr1	4279977	4279979	-0.208	2.12e-35	Hypo
chr1	4280024	4280026	-0.223	1.18e-37	Hypo
chr1	4281910	4281912	-0.212	4.05e-25	Hypo
chr1	4284132	4284134	-0.212	3.72e-31	Hypo
chr1	4288935	4288937	-0.207	2.18e-20	Hypo
chr1	4293546	4293548	-0.205	2.38e-27	Hypo
chr1	4294290	4294292	-0.236	2.57e-41	Hypo
chr1	4294319	4294321	-0.225	2.42e-33	Hypo
chr1	4295649	4295651	-0.206	1.63e-24	Hypo
chr1	4295798	4295800	-0.208	5.08e-29	Hypo
chr1	4295827	4295829	-0.203	1.9e-43	Hypo
chr1	4297398	4297400	-0.248	1.32e-35	Hypo
chr1	4298992	4298994	-0.239	2.97e-36	Hypo
chr1	4303977	4303979	-0.235	6.91e-29	Hypo
chr1	4305175	4305177	-0.248	3.83e-25	Hypo
chr1	4306691	4306693	-0.206	1.76e-27	Hypo
chr1	4310294	4310296	-0.21	2.31e-25	Hypo
chr1	4311658	4311660	-0.219	1.64e-27	Hypo
chr1	4312805	4312807	-0.222	6.07e-34	Hypo
chr1	4317940	4317942	-0.201	1.88e-22	Hypo
chr1	4318964	4318966	-0.247	1.6e-32	Hypo
chr1	4318978	4318980	-0.204	3.52e-24	Hypo
chr1	4325173	4325175	-0.228	7.49e-35	Hypo
chr1	4327803	4327805	-0.228	4.31e-29	Hypo
chr1	4338418	4338420	-0.208	5.25e-27	Hypo
chr1	4340689	4340691	-0.204	2.5e-26	Hypo
chr1	4347351	4347353	-0.215	4.65e-31	Hypo
chr1	4348788	4348790	-0.24	1.21e-31	Hypo
chr1	4348980	4348982	-0.245	2.54e-25	Hypo
chr1	4350764	4350766	-0.215	1.37e-26	Hypo
chr1	4350913	4350915	-0.204	7.48e-23	Hypo
chr1	4351071	4351073	-0.251	1.7e-27	Hypo
chr1	4355049	4355051	-0.205	9.34e-20	Hypo
chr1	4355397	4355399	-0.201	3.56e-27	Hypo
chr1	4355431	4355433	-0.205	7.61e-29	Hypo
chr1	4356626	4356628	-0.223	2.87e-24	Hypo
chr1	4356815	4356817	-0.237	1.49e-28	Hypo
chr1	4356827	4356829	-0.206	4.02e-23	Hypo
chr1	4357580	4357582	-0.207	3.86e-26	Hypo
chr1	4357590	4357592	-0.217	1.05e-28	Hypo
chr1	4359741	4359743	-0.212	6.37e-21	Hypo
chr1	4361293	4361295	-0.203	3.58e-22	Hypo
chr1	4368334	4368336	-0.217	5.97e-29	Hypo
chr1	4369604	4369606	-0.224	1.27e-22	Hypo
chr1	4373094	4373096	-0.225	9.32e-22	Hypo
chr1	4375460	4375462	-0.205	4.27e-29	Hypo
chr1	4377027	4377029	-0.225	4.01e-35	Hypo
chr1	4377229	4377231	-0.211	8.16e-42	Hypo
chr1	4377270	4377272	-0.201	1.47e-27	Hypo
chr1	4377756	4377758	-0.201	3.98e-23	Hypo
chr1	4377763	4377765	-0.204	1.11e-29	Hypo
chr1	4378185	4378187	-0.201	9.65e-26	Hypo
chr1	4390010	4390012	-0.247	6.09e-24	Hypo
chr1	4395671	4395673	-0.211	7.71e-35	Hypo
chr1	4395819	4395821	-0.201	2.42e-27	Hypo
chr1	4395855	4395857	-0.228	6.84e-38	Hypo
chr1	4396030	4396032	-0.241	4.77e-38	Hypo
chr1	4396087	4396089	-0.22	1.5e-31	Hypo
chr1	4400808	4400810	-0.201	1.56e-28	Hypo
chr1	4401561	4401563	-0.216	9.98e-28	Hypo
chr1	4401840	4401842	-0.244	1.52e-30	Hypo
chr1	4402122	4402124	-0.22	4.94e-22	Hypo
chr1	4402536	4402538	-0.203	1.61e-30	Hypo
chr1	4407159	4407161	-0.221	1.37e-30	Hypo
chr1	4408942	4408944	-0.201	3.35e-32	Hypo
chr1	4410556	4410558	-0.207	5.12e-28	Hypo
chr1	4411223	4411225	-0.222	2.26e-22	Hypo
chr1	4411246	4411248	-0.215	1.75e-24	Hypo
chr1	4416306	4416308	-0.205	1.86e-28	Hypo
chr1	4422024	4422026	-0.206	1.53e-29	Hypo
chr1	4424730	4424732	-0.202	2.34e-19	Hypo
chr1	4425706	4425708	-0.218	1.94e-30	Hypo
chr1	4425717	4425719	-0.204	2.9e-27	Hypo
chr1	4426067	4426069	-0.225	7.11e-09	Hypo
chr1	4430035	4430037	-0.237	5.81e-25	Hypo
chr1	4430076	4430078	-0.203	4.55e-11	Hypo
chr1	4434581	4434583	-0.213	2.35e-29	Hypo
chr1	4437035	4437037	-0.207	2.2e-23	Hypo
chr1	4438460	4438462	-0.225	1.36e-18	Hypo
chr1	4439846	4439848	-0.21	6.57e-28	Hypo
chr1	4440344	4440346	-0.214	6.64e-22	Hypo
chr1	4440383	4440385	-0.238	2.58e-33	Hypo
chr1	4440414	4440416	-0.215	7.72e-24	Hypo
chr1	4440619	4440621	-0.229	1.23e-30	Hypo
chr1	4444743	4444745	-0.213	1.29e-31	Hypo
chr1	4447487	4447489	-0.201	1.21e-25	Hypo
chr1	4448465	4448467	-0.216	9.38e-24	Hypo
chr1	4449410	4449412	-0.241	1.85e-33	Hypo
chr1	4452034	4452036	-0.202	6.05e-22	Hypo
chr1	4452043	4452045	-0.213	1.31e-25	Hypo
chr1	4454063	4454065	-0.246	1.69e-23	Hypo
chr1	4454540	4454542	-0.206	8.13e-23	Hypo
chr1	4456558	4456560	-0.209	2.8e-24	Hypo
chr1	4456598	4456600	-0.206	1.33e-25	Hypo
chr1	4459531	4459533	-0.209	1.74e-30	Hypo
chr1	4461320	4461322	-0.241	1.49e-35	Hypo
chr1	4467507	4467509	-0.248	1.43e-27	Hypo
chr1	4467517	4467519	-0.21	6.11e-22	Hypo
chr1	4467910	4467912	-0.203	6.81e-27	Hypo
chr1	4469483	4469485	-0.214	1.46e-26	Hypo
chr1	4473210	4473212	-0.204	2.95e-26	Hypo
chr1	4473384	4473386	-0.205	4.17e-24	Hypo
chr1	4473570	4473572	-0.207	1.32e-26	Hypo
chr1	4474618	4474620	-0.21	9.36e-26	Hypo
chr1	4478583	4478585	-0.206	5e-23	Hypo
chr1	4480583	4480585	-0.254	5.34e-56	Hypo
chr1	4481737	4481739	-0.216	1.44e-27	Hypo
chr1	4483416	4483418	-0.206	3.47e-23	Hypo
chr1	4484245	4484247	-0.234	3.63e-24	Hypo
chr1	4485914	4485916	-0.209	2.82e-21	Hypo
chr1	4487213	4487215	-0.208	1.04e-39	Hypo
chr1	4487386	4487388	-0.201	1.39e-21	Hypo
chr1	4489205	4489207	-0.211	8.01e-30	Hypo
chr1	4489856	4489858	-0.229	6.06e-41	Hypo
chr1	4490698	4490700	-0.22	4.97e-52	Hypo
chr1	4491410	4491412	-0.216	8.74e-23	Hypo
chr1	4491572	4491574	-0.22	7.82e-27	Hypo
chr1	4491841	4491843	-0.206	4.69e-30	Hypo
chr1	4502942	4502944	-0.273	4.67e-19	Hypo
chr1	4503436	4503438	-0.204	1.71e-22	Hypo
chr1	4506835	4506837	-0.229	4.26e-33	Hypo
chr1	4506843	4506845	-0.226	2.75e-35	Hypo
chr1	4511648	4511650	-0.214	2.08e-26	Hypo
chr1	4511656	4511658	-0.204	4.91e-27	Hypo
chr1	4517304	4517306	-0.206	2.52e-31	Hypo
chr1	4518703	4518705	-0.213	3.23e-28	Hypo
chr1	4519221	4519223	-0.206	2.3e-23	Hypo
chr1	4520040	4520042	-0.206	3.1e-32	Hypo
chr1	4521541	4521543	-0.235	1.13e-33	Hypo
chr1	4523376	4523378	-0.216	5.19e-44	Hypo
chr1	4523543	4523545	-0.226	2.21e-34	Hypo
chr1	4524762	4524764	-0.232	4.43e-40	Hypo
chr1	4525663	4525665	-0.229	6.63e-32	Hypo
chr1	4527130	4527132	-0.201	1.47e-24	Hypo
chr1	4527546	4527548	-0.208	1.5e-33	Hypo
chr1	4528898	4528900	-0.206	2.68e-14	Hypo
chr1	4529713	4529715	-0.207	7.17e-27	Hypo
chr1	4532132	4532134	-0.21	3.57e-31	Hypo
chr1	4532320	4532322	-0.203	9.78e-27	Hypo
chr1	4542801	4542803	-0.222	3.22e-38	Hypo
chr1	4545953	4545955	-0.255	1.05e-36	Hypo
chr1	4546511	4546513	-0.241	2.09e-41	Hypo
chr1	4546976	4546978	-0.214	5.91e-23	Hypo
chr1	4547174	4547176	-0.231	7.09e-42	Hypo
chr1	4547183	4547185	-0.208	5.25e-43	Hypo
chr1	4547340	4547342	-0.21	6.08e-28	Hypo
chr1	4548049	4548051	-0.201	3.32e-20	Hypo
chr1	4548643	4548645	-0.225	1.56e-24	Hypo
chr1	4549091	4549093	-0.235	2.13e-32	Hypo
chr1	4551409	4551411	-0.228	3.73e-41	Hypo
chr1	4560111	4560113	-0.247	4.22e-41	Hypo
chr1	4562049	4562051	-0.212	4.65e-20	Hypo
chr1	4568008	4568010	-0.232	1.15e-30	Hypo
chr1	4572165	4572167	-0.209	2.97e-23	Hypo
chr1	4572528	4572530	-0.209	1.04e-36	Hypo
chr1	4574223	4574225	-0.208	1.89e-28	Hypo
chr1	4576190	4576192	-0.208	2.9e-24	Hypo
chr1	4576340	4576342	-0.207	4.25e-29	Hypo
chr1	4577976	4577978	-0.216	4.51e-24	Hypo
chr1	4583437	4583439	-0.212	8.92e-29	Hypo
chr1	4583514	4583516	-0.21	1.92e-32	Hypo
chr1	4586793	4586795	-0.269	6.55e-37	Hypo
chr1	4591639	4591641	-0.207	3.29e-31	Hypo
chr1	4591691	4591693	-0.207	7.52e-32	Hypo
chr1	4595626	4595628	-0.21	1.52e-30	Hypo
chr1	4597092	4597094	-0.222	1.99e-26	Hypo
chr1	4604376	4604378	-0.203	1.57e-42	Hypo
chr1	4604564	4604566	-0.205	5.29e-36	Hypo
chr1	4606259	4606261	-0.213	3.92e-27	Hypo
chr1	4610745	4610747	-0.259	9.97e-39	Hypo
chr1	4610954	4610956	-0.228	5.92e-38	Hypo
chr1	4613617	4613619	-0.255	9.12e-36	Hypo
chr1	4616244	4616246	-0.216	4.59e-23	Hypo
chr1	4621505	4621507	-0.221	1.91e-27	Hypo
chr1	4625765	4625767	-0.203	1.24e-31	Hypo
chr1	4627453	4627455	-0.214	6.2e-27	Hypo
chr1	4631599	4631601	-0.203	4.39e-30	Hypo
chr1	4635687	4635689	-0.263	2.91e-40	Hypo
chr1	4635695	4635697	-0.213	1.8e-25	Hypo
chr1	4635867	4635869	-0.237	4.72e-36	Hypo
chr1	4639310	4639312	-0.211	8.16e-29	Hypo
chr1	4648885	4648887	-0.278	2.19e-56	Hypo
chr1	4649092	4649094	-0.21	1.56e-28	Hypo
chr1	4654259	4654261	0.207	1.3e-19	Hyper
chr1	4654270	4654272	0.202	2.19e-15	Hyper
chr1	4654342	4654344	0.228	1.34e-14	Hyper
chr1	4654472	4654474	0.217	2.37e-09	Hyper
chr1	4654650	4654652	0.228	6.56e-19	Hyper
chr1	4654747	4654749	0.255	1.13e-32	Hyper
chr1	4654919	4654921	0.216	1.31e-25	Hyper
chr1	4655132	4655134	0.216	1.58e-28	Hyper
chr1	4655347	4655349	0.204	9.68e-36	Hyper
chr1	4666528	4666530	-0.222	1.54e-12	Hypo
chr1	4667741	4667743	-0.216	1.01e-27	Hypo
chr1	4668074	4668076	-0.203	2.92e-30	Hypo
chr1	4671133	4671135	-0.214	1.42e-23	Hypo
chr1	4671240	4671242	-0.223	2.07e-29	Hypo
chr1	4671354	4671356	-0.223	3.25e-19	Hypo
chr1	4675094	4675096	-0.211	3.65e-24	Hypo
chr1	4675955	4675957	-0.202	9.77e-26	Hypo
chr1	4675977	4675979	-0.211	1.01e-30	Hypo
chr1	4676129	4676131	-0.228	7.93e-26	Hypo
chr1	4676169	4676171	-0.216	1.46e-35	Hypo
chr1	4676884	4676886	-0.214	5.88e-32	Hypo
chr1	4676921	4676923	-0.209	3.31e-31	Hypo
chr1	4677680	4677682	-0.224	1.38e-29	Hypo
chr1	4677898	4677900	-0.223	5.55e-33	Hypo
chr1	4678911	4678913	-0.206	7.56e-35	Hypo
chr1	4681825	4681827	-0.224	1.06e-30	Hypo
chr1	4681848	4681850	-0.248	4.08e-36	Hypo
chr1	4682238	4682240	-0.213	5.6e-44	Hypo
chr1	4684632	4684634	-0.261	7.75e-44	Hypo
chr1	4684735	4684737	-0.244	7.08e-35	Hypo
chr1	4685664	4685666	-0.212	1.61e-08	Hypo
chr1	4685701	4685703	-0.209	6.32e-18	Hypo
chr1	4685719	4685721	-0.239	6.32e-23	Hypo
chr1	4686212	4686214	-0.223	1.51e-38	Hypo
chr1	4691775	4691777	-0.205	6.62e-20	Hypo
chr1	4695048	4695050	-0.244	5.86e-37	Hypo
chr1	4695816	4695818	-0.216	1.77e-23	Hypo
chr1	4702067	4702069	-0.253	1.38e-36	Hypo
chr1	4707161	4707163	-0.229	5.85e-36	Hypo
chr1	4707181	4707183	-0.238	4.72e-32	Hypo
chr1	4707206	4707208	-0.231	3.61e-29	Hypo
chr1	4718109	4718111	-0.209	5.26e-45	Hypo
chr1	4723487	4723489	-0.205	2.64e-14	Hypo
chr1	4724269	4724271	-0.265	3.28e-32	Hypo
chr1	4728068	4728070	-0.211	3.06e-27	Hypo
chr1	4728999	4729001	-0.205	6.06e-22	Hypo
chr1	4729005	4729007	-0.201	2.25e-21	Hypo
chr1	4729281	4729283	-0.206	1.48e-29	Hypo
chr1	4729462	4729464	-0.221	1.91e-26	Hypo
chr1	4738744	4738746	-0.225	5e-22	Hypo
chr1	4740701	4740703	-0.242	2.65e-26	Hypo
chr1	4740709	4740711	-0.267	4.3e-29	Hypo
chr1	4745229	4745231	-0.201	1.74e-29	Hypo
chr1	4751714	4751716	-0.278	3.19e-49	Hypo
chr1	4757934	4757936	-0.217	9.14e-25	Hypo
chr1	4758731	4758733	-0.229	7.11e-32	Hypo
chr1	4761532	4761534	-0.211	1.21e-29	Hypo
chr1	4765462	4765464	-0.206	6.92e-20	Hypo
chr1	4766030	4766032	-0.22	1.37e-46	Hypo
chr1	4766658	4766660	-0.208	2.55e-31	Hypo
chr1	4768615	4768617	-0.217	3.17e-31	Hypo
chr1	4769983	4769985	-0.216	7.16e-24	Hypo
chr1	4773897	4773899	-0.204	2.87e-32	Hypo
chr1	4778566	4778568	-0.229	3.1e-20	Hypo
chr1	4780504	4780506	-0.208	1.76e-15	Hypo
chr1	4782043	4782045	-0.206	1.08e-16	Hypo
chr1	4786430	4786432	-0.214	5.73e-27	Hypo
chr1	4786506	4786508	-0.258	5e-47	Hypo
chr1	4795014	4795016	-0.201	9.16e-29	Hypo
chr1	4795256	4795258	-0.206	1.92e-34	Hypo
chr1	4799173	4799175	-0.208	3.08e-30	Hypo
chr1	4800780	4800782	-0.229	1.87e-36	Hypo
chr1	4800803	4800805	-0.226	5.99e-32	Hypo
chr1	4801668	4801670	-0.243	5.6e-35	Hypo
chr1	4804673	4804675	-0.224	1.33e-34	Hypo
chr1	4809848	4809850	-0.212	5.72e-27	Hypo
chr1	4812503	4812505	-0.214	4.11e-20	Hypo
chr1	4829998	4830000	-0.236	5.07e-38	Hypo
chr1	4832962	4832964	-0.202	4.2e-31	Hypo
chr1	4833484	4833486	-0.213	1.46e-35	Hypo
chr1	4833971	4833973	-0.216	3.87e-33	Hypo
chr1	4834895	4834897	-0.205	2.47e-19	Hypo
chr1	4839274	4839276	-0.216	2.33e-29	Hypo
chr1	4849403	4849405	-0.216	2.28e-33	Hypo
chr1	4853138	4853140	-0.241	3.86e-34	Hypo
chr1	4853733	4853735	-0.227	2.53e-33	Hypo
chr1	4853800	4853802	-0.223	8.8e-34	Hypo
chr1	4856460	4856462	-0.209	5.29e-24	Hypo
chr1	4857038	4857040	-0.221	2.69e-35	Hypo
chr1	4866527	4866529	-0.213	3.25e-28	Hypo
chr1	4866751	4866753	-0.228	3.8e-33	Hypo
chr1	4866792	4866794	-0.261	2.27e-41	Hypo
chr1	4874416	4874418	-0.206	1.66e-24	Hypo
chr1	4874436	4874438	-0.207	1.09e-23	Hypo
chr1	4878003	4878005	-0.209	2.35e-30	Hypo
chr1	4879100	4879102	-0.22	1.37e-26	Hypo
chr1	4879267	4879269	-0.218	1.53e-31	Hypo
chr1	4880590	4880592	-0.215	1.64e-36	Hypo
chr1	4883190	4883192	-0.23	5.92e-37	Hypo
chr1	4885352	4885354	-0.208	7.47e-30	Hypo
chr1	4885988	4885990	-0.218	2.48e-27	Hypo
chr1	4886527	4886529	-0.228	5.95e-31	Hypo
chr1	4889738	4889740	-0.225	8.33e-34	Hypo
chr1	4890392	4890394	-0.244	9.71e-28	Hypo
chr1	4895851	4895853	-0.208	1.55e-29	Hypo
chr1	4895926	4895928	-0.205	4.54e-32	Hypo
chr1	4897504	4897506	-0.215	2.42e-31	Hypo
chr1	4900506	4900508	-0.201	8.94e-29	Hypo
chr1	4902938	4902940	-0.209	5.21e-29	Hypo
chr1	4903059	4903061	-0.205	1.76e-27	Hypo
chr1	4905375	4905377	-0.23	4.13e-32	Hypo
chr1	4906932	4906934	-0.214	7.75e-28	Hypo
chr1	4907299	4907301	-0.211	2.02e-28	Hypo
chr1	4907591	4907593	-0.205	1.48e-25	Hypo
chr1	4908775	4908777	-0.205	2.28e-31	Hypo
chr1	4909114	4909116	-0.224	2.2e-33	Hypo
chr1	4909160	4909162	-0.23	2.4e-34	Hypo
chr1	4909715	4909717	-0.205	9.91e-27	Hypo
chr1	4910016	4910018	-0.237	2.58e-46	Hypo
chr1	4910651	4910653	-0.218	9.23e-29	Hypo
chr1	4912985	4912987	-0.213	1.35e-33	Hypo
chr1	4916815	4916817	-0.247	4.85e-41	Hypo
chr1	4918815	4918817	-0.219	1.06e-34	Hypo
chr1	4918963	4918965	-0.235	1.74e-31	Hypo
chr1	4919879	4919881	-0.212	3.38e-33	Hypo
chr1	4920229	4920231	-0.209	2.96e-39	Hypo
chr1	4924260	4924262	-0.215	2.96e-29	Hypo
chr1	4924730	4924732	-0.219	7.14e-32	Hypo
chr1	4926151	4926153	-0.21	6.19e-29	Hypo
chr1	4927070	4927072	-0.224	1.75e-38	Hypo
chr1	4927460	4927462	-0.201	1.37e-22	Hypo
chr1	4929530	4929532	-0.218	1.68e-29	Hypo
chr1	4930057	4930059	-0.219	9.39e-40	Hypo
chr1	4930436	4930438	-0.207	2.34e-27	Hypo
chr1	4932221	4932223	-0.224	4.76e-30	Hypo
chr1	4932264	4932266	-0.209	2.8e-25	Hypo
chr1	4932620	4932622	-0.208	5.38e-24	Hypo
chr1	4934960	4934962	-0.228	6.66e-35	Hypo
chr1	4936251	4936253	-0.246	1.5e-52	Hypo
chr1	4936259	4936261	-0.208	5.96e-37	Hypo
chr1	4936803	4936805	-0.215	3.07e-31	Hypo
chr1	4936808	4936810	-0.244	1.25e-33	Hypo
chr1	4937249	4937251	-0.219	6.63e-33	Hypo
chr1	4941047	4941049	-0.247	1.49e-24	Hypo
chr1	4943203	4943205	-0.234	8.59e-23	Hypo
chr1	4948545	4948547	-0.205	2.78e-19	Hypo
chr1	4950058	4950060	-0.246	2.8e-37	Hypo
chr1	4950252	4950254	-0.227	6.22e-19	Hypo
chr1	4950301	4950303	-0.236	9.81e-20	Hypo
chr1	4951459	4951461	-0.222	1.28e-39	Hypo
chr1	4951617	4951619	-0.244	1.78e-40	Hypo
chr1	4955978	4955980	-0.206	7e-35	Hypo
chr1	4956353	4956355	-0.201	2.08e-24	Hypo
chr1	4957750	4957752	-0.209	3.69e-25	Hypo
chr1	4957761	4957763	-0.21	1.46e-25	Hypo
chr1	4959410	4959412	-0.213	6.81e-26	Hypo
chr1	4962037	4962039	-0.206	1.36e-20	Hypo
chr1	4962574	4962576	-0.23	1.06e-39	Hypo
chr1	4967923	4967925	-0.228	1.44e-35	Hypo
chr1	4969701	4969703	-0.233	3.35e-29	Hypo
chr1	4970259	4970261	-0.201	1.29e-29	Hypo
chr1	4973631	4973633	-0.225	4.07e-26	Hypo
chr1	4973691	4973693	-0.23	2.18e-31	Hypo
chr1	4976681	4976683	-0.202	1.29e-17	Hypo
chr1	4980421	4980423	-0.237	3.31e-29	Hypo
chr1	4981930	4981932	-0.207	5.92e-25	Hypo
chr1	4982349	4982351	-0.237	1.57e-43	Hypo
chr1	4982384	4982386	-0.281	4.1e-52	Hypo
chr1	4982641	4982643	-0.217	2e-25	Hypo
chr1	4983047	4983049	-0.209	8.1e-34	Hypo
chr1	4984840	4984842	-0.221	5.49e-25	Hypo
chr1	4984877	4984879	-0.239	1.78e-20	Hypo
chr1	4984908	4984910	-0.222	1.9e-16	Hypo
chr1	4985268	4985270	-0.21	1.92e-36	Hypo
chr1	4988218	4988220	-0.215	8.89e-30	Hypo
chr1	4989955	4989957	-0.227	5.19e-29	Hypo
chr1	4998601	4998603	-0.236	4.28e-40	Hypo
chr1	5000970	5000972	-0.207	7.87e-37	Hypo
chr1	5005435	5005437	-0.21	2.21e-31	Hypo
chr1	5006394	5006396	-0.207	2.06e-30	Hypo
chr1	5009844	5009846	-0.209	7.46e-27	Hypo
chr1	5013420	5013422	-0.214	2.29e-34	Hypo
chr1	5017665	5017667	-0.205	3.25e-23	Hypo
chr1	5018687	5018689	-0.229	1.21e-30	Hypo
chr1	5026518	5026520	-0.209	1.25e-26	Hypo
chr1	5029360	5029362	-0.227	1.67e-39	Hypo
chr1	5029503	5029505	-0.215	1.08e-27	Hypo
chr1	5037689	5037691	-0.215	5.51e-18	Hypo
chr1	5038132	5038134	-0.24	1.2e-23	Hypo
chr1	5039034	5039036	-0.205	5.81e-31	Hypo
chr1	5039635	5039637	-0.202	1.62e-29	Hypo
chr1	5042148	5042150	-0.208	1.86e-27	Hypo
chr1	5042929	5042931	-0.232	2.92e-39	Hypo
chr1	5050966	5050968	-0.202	1.62e-22	Hypo
chr1	5056870	5056872	-0.207	6.23e-22	Hypo
chr1	5065487	5065489	-0.233	1.87e-30	Hypo
chr1	5073232	5073234	-0.209	5.88e-24	Hypo
chr1	5076615	5076617	-0.218	4.7e-20	Hypo
chr1	5079391	5079393	-0.207	1.54e-28	Hypo
chr1	5079796	5079798	-0.24	1.33e-31	Hypo
chr1	5083206	5083208	-0.203	8.12e-24	Hypo
chr1	5084972	5084974	-0.212	1.86e-44	Hypo
chr1	5099472	5099474	-0.21	7.99e-27	Hypo
chr1	5108756	5108758	-0.233	3.25e-30	Hypo
chr1	5111746	5111748	-0.204	3.49e-38	Hypo
chr1	5131112	5131114	-0.208	1.35e-24	Hypo
chr1	5152771	5152773	-0.233	1.84e-34	Hypo
chr1	5153027	5153029	-0.208	3.35e-28	Hypo
chr1	5155797	5155799	-0.204	6.51e-22	Hypo
chr1	5163873	5163875	-0.201	1.49e-16	Hypo
chr1	5167573	5167575	-0.212	8.4e-38	Hypo
chr1	5167592	5167594	-0.238	2.08e-44	Hypo
chr1	5167629	5167631	-0.255	4.11e-44	Hypo
chr1	5167650	5167652	-0.207	2.48e-29	Hypo
chr1	5167998	5168000	-0.204	2.23e-27	Hypo
chr1	5169934	5169936	-0.216	5.92e-29	Hypo
chr1	5170534	5170536	-0.213	2.08e-22	Hypo
chr1	5171666	5171668	-0.218	6.54e-33	Hypo
chr1	5172637	5172639	-0.203	1.99e-20	Hypo
chr1	5176678	5176680	-0.205	3.53e-25	Hypo
chr1	5180021	5180023	-0.224	1.09e-23	Hypo
chr1	5195874	5195876	-0.209	8.11e-31	Hypo
chr1	5196695	5196697	-0.217	1.1e-33	Hypo
chr1	5198894	5198896	-0.212	2.73e-24	Hypo
chr1	5199311	5199313	-0.204	6.55e-30	Hypo
chr1	5207874	5207876	-0.202	1.95e-23	Hypo
chr1	5221056	5221058	-0.215	2.42e-35	Hypo
chr1	5221102	5221104	-0.207	2.75e-38	Hypo
chr1	5221654	5221656	-0.226	1.8e-34	Hypo
chr1	5222502	5222504	-0.213	6.68e-30	Hypo
chr1	5222545	5222547	-0.209	1.64e-26	Hypo
chr1	5244361	5244363	-0.207	2.41e-12	Hypo
chr1	5244791	5244793	-0.246	5.05e-33	Hypo
chr1	5244974	5244976	-0.215	6.51e-25	Hypo
chr1	5245560	5245562	-0.249	2.27e-27	Hypo
chr1	5254881	5254883	-0.202	4.22e-25	Hypo
chr1	5254967	5254969	-0.23	2.07e-26	Hypo
chr1	5261270	5261272	-0.248	3.46e-33	Hypo
chr1	5261274	5261276	-0.241	5.16e-37	Hypo
chr1	5261686	5261688	-0.207	5.61e-30	Hypo
chr1	5261708	5261710	-0.207	6.77e-29	Hypo
chr1	5264231	5264233	-0.207	1.27e-31	Hypo
chr1	5264363	5264365	-0.215	4.71e-36	Hypo
chr1	5268325	5268327	-0.217	1.27e-25	Hypo
chr1	5271454	5271456	-0.289	7.07e-52	Hypo
chr1	5271473	5271475	-0.25	1.01e-36	Hypo
chr1	5285405	5285407	-0.226	2.75e-35	Hypo
chr1	5289325	5289327	-0.22	3.05e-33	Hypo
chr1	5293891	5293893	-0.22	1.42e-29	Hypo
chr1	5306617	5306619	-0.201	1.22e-28	Hypo
chr1	5306706	5306708	-0.219	1.51e-32	Hypo
chr1	5306713	5306715	-0.222	4.82e-47	Hypo
chr1	5306718	5306720	-0.256	5.51e-46	Hypo
chr1	5306722	5306724	-0.212	6.31e-32	Hypo
chr1	5306757	5306759	-0.224	1.94e-32	Hypo
chr1	5306897	5306899	-0.204	7.49e-27	Hypo
chr1	5312947	5312949	-0.204	1.01e-27	Hypo
chr1	5313051	5313053	-0.227	8.53e-34	Hypo
chr1	5313297	5313299	-0.224	2.06e-24	Hypo
chr1	5313441	5313443	-0.255	2.87e-32	Hypo
chr1	5313475	5313477	-0.206	7.71e-24	Hypo
chr1	5321127	5321129	-0.217	5.77e-31	Hypo
chr1	5324467	5324469	-0.201	5.98e-25	Hypo
chr1	5325825	5325827	-0.224	1.35e-33	Hypo
chr1	5327777	5327779	-0.287	1.52e-51	Hypo
chr1	5327791	5327793	-0.272	3.72e-43	Hypo
chr1	5340443	5340445	-0.202	5.96e-32	Hypo
chr1	5340775	5340777	-0.221	9.91e-32	Hypo
chr1	5342053	5342055	-0.251	9.83e-41	Hypo
chr1	5343193	5343195	-0.208	1.55e-28	Hypo
chr1	5343772	5343774	-0.228	1.91e-25	Hypo
chr1	5347113	5347115	-0.245	1.59e-28	Hypo
chr1	5348680	5348682	-0.207	6.56e-39	Hypo
chr1	5349312	5349314	-0.213	4.22e-21	Hypo
chr1	5350210	5350212	-0.207	1.62e-24	Hypo
chr1	5359888	5359890	-0.214	1.47e-27	Hypo
chr1	5363644	5363646	-0.206	8.97e-27	Hypo
chr1	5365097	5365099	-0.205	3.09e-28	Hypo
chr1	5366785	5366787	-0.219	7.72e-31	Hypo
chr1	5366823	5366825	-0.227	1.73e-31	Hypo
chr1	5368373	5368375	-0.293	3.8e-52	Hypo
chr1	5370968	5370970	-0.227	2.54e-29	Hypo
chr1	5377059	5377061	-0.209	2.24e-29	Hypo
chr1	5380923	5380925	-0.226	1.21e-28	Hypo
chr1	5382471	5382473	-0.227	3.42e-33	Hypo
chr1	5382483	5382485	-0.24	4.49e-37	Hypo
chr1	5388067	5388069	-0.207	2.87e-24	Hypo
chr1	5390118	5390120	-0.22	4.04e-22	Hypo
chr1	5391253	5391255	-0.226	1.93e-34	Hypo
chr1	5392377	5392379	-0.211	3.08e-20	Hypo
chr1	5392399	5392401	-0.217	1.63e-19	Hypo
chr1	5394303	5394305	-0.219	7.59e-31	Hypo
chr1	5395623	5395625	-0.206	2.56e-29	Hypo
chr1	5395647	5395649	-0.246	6.44e-39	Hypo
chr1	5402415	5402417	-0.211	1.03e-27	Hypo
chr1	5402835	5402837	-0.217	8.53e-22	Hypo
chr1	5404960	5404962	-0.236	1.11e-27	Hypo
chr1	5404990	5404992	-0.201	4.97e-21	Hypo
chr1	5408138	5408140	-0.213	1.03e-29	Hypo
chr1	5410257	5410259	-0.209	3.25e-22	Hypo
chr1	5410269	5410271	-0.217	2.97e-26	Hypo
chr1	5415421	5415423	-0.217	6.1e-36	Hypo
chr1	5419717	5419719	-0.214	7.71e-34	Hypo
chr1	5420927	5420929	-0.216	7.57e-26	Hypo
chr1	5425814	5425816	-0.202	1.25e-22	Hypo
chr1	5427850	5427852	-0.212	9.36e-25	Hypo
chr1	5430515	5430517	-0.208	2.02e-16	Hypo
chr1	5432885	5432887	-0.212	2.02e-26	Hypo
chr1	5436366	5436368	-0.208	2.23e-26	Hypo
chr1	5436860	5436862	-0.222	9.36e-39	Hypo
chr1	5440014	5440016	-0.245	7.25e-39	Hypo
chr1	5440948	5440950	-0.204	1.37e-28	Hypo
chr1	5442430	5442432	-0.212	7.13e-21	Hypo
chr1	5442660	5442662	-0.224	2.22e-34	Hypo
chr1	5442816	5442818	-0.207	6.82e-37	Hypo
chr1	5443523	5443525	-0.212	2.77e-28	Hypo
chr1	5444657	5444659	-0.216	1.39e-31	Hypo
chr1	5445574	5445576	-0.222	5.16e-29	Hypo
chr1	5445981	5445983	-0.215	1.53e-34	Hypo
chr1	5448705	5448707	-0.203	3.11e-31	Hypo
chr1	5451681	5451683	-0.208	1.62e-23	Hypo
chr1	5451698	5451700	-0.23	1.75e-25	Hypo
chr1	5457303	5457305	-0.202	5.51e-30	Hypo
chr1	5458697	5458699	-0.244	5.79e-24	Hypo
chr1	5458704	5458706	-0.224	4.22e-19	Hypo
chr1	5461842	5461844	-0.206	1.36e-35	Hypo
chr1	5462046	5462048	-0.208	3.72e-36	Hypo
chr1	5462152	5462154	-0.219	6.75e-32	Hypo
chr1	5464205	5464207	-0.216	5.15e-39	Hypo
chr1	5464226	5464228	-0.202	1.5e-28	Hypo
chr1	5467500	5467502	-0.228	2.68e-40	Hypo
chr1	5469207	5469209	-0.215	1.48e-32	Hypo
chr1	5469602	5469604	-0.209	2.56e-32	Hypo
chr1	5470545	5470547	-0.217	1.27e-30	Hypo
chr1	5471780	5471782	-0.241	2.03e-36	Hypo
chr1	5472397	5472399	-0.204	1.16e-20	Hypo
chr1	5472425	5472427	-0.218	1.96e-23	Hypo
chr1	5474133	5474135	-0.223	8.21e-25	Hypo
chr1	5476803	5476805	-0.203	1.42e-20	Hypo
chr1	5477024	5477026	-0.257	2.62e-46	Hypo
chr1	5483356	5483358	-0.237	2.72e-34	Hypo
chr1	5483515	5483517	-0.201	6.65e-25	Hypo
chr1	5484092	5484094	-0.209	1.01e-16	Hypo
chr1	5484106	5484108	-0.21	2.46e-17	Hypo
chr1	5488324	5488326	-0.236	3.27e-28	Hypo
chr1	5489391	5489393	-0.216	4.6e-32	Hypo
chr1	5489605	5489607	-0.242	6.34e-37	Hypo
chr1	5490283	5490285	-0.237	3.8e-34	Hypo
chr1	5493928	5493930	-0.207	6.39e-20	Hypo
chr1	5495382	5495384	-0.203	2.33e-25	Hypo
chr1	5505476	5505478	-0.221	1.69e-29	Hypo
chr1	5518658	5518660	-0.251	1.06e-11	Hypo
chr1	5530480	5530482	-0.218	9.42e-36	Hypo
chr1	5536724	5536726	-0.246	6.29e-39	Hypo
chr1	5537327	5537329	-0.205	8.18e-19	Hypo
chr1	5538765	5538767	-0.203	1.4e-26	Hypo
chr1	5567886	5567888	-0.202	2.3e-24	Hypo
chr1	5616199	5616201	-0.209	3.7e-37	Hypo
chr1	5617164	5617166	-0.205	1.03e-19	Hypo
chr1	5620724	5620726	-0.228	2e-23	Hypo
chr1	5621699	5621701	-0.219	1.21e-38	Hypo
chr1	5625548	5625550	-0.201	7.79e-31	Hypo
chr1	5629514	5629516	-0.217	1.6e-34	Hypo
chr1	5632001	5632003	-0.204	5.83e-28	Hypo
chr1	5635594	5635596	-0.223	5.29e-26	Hypo
chr1	5640242	5640244	-0.215	9.69e-28	Hypo
chr1	5641459	5641461	-0.236	1.62e-29	Hypo
chr1	5645131	5645133	-0.25	5.01e-35	Hypo
chr1	5645145	5645147	-0.225	2.17e-33	Hypo
chr1	5645408	5645410	-0.232	1.41e-36	Hypo
chr1	5646375	5646377	-0.22	4.33e-32	Hypo
chr1	5646449	5646451	-0.204	2.08e-26	Hypo
chr1	5647723	5647725	-0.242	5.91e-33	Hypo
chr1	5647737	5647739	-0.222	4.37e-28	Hypo
chr1	5653688	5653690	-0.252	3.79e-27	Hypo
chr1	5653856	5653858	-0.246	5.06e-26	Hypo
chr1	5665942	5665944	-0.205	2.36e-27	Hypo
chr1	5671680	5671682	-0.214	1.55e-66	Hypo
chr1	5679175	5679177	-0.234	1.13e-28	Hypo
chr1	5681823	5681825	-0.208	1.4e-23	Hypo
chr1	5684156	5684158	-0.21	1.5e-25	Hypo
chr1	5684554	5684556	-0.218	7.54e-29	Hypo
chr1	5688334	5688336	-0.204	7.17e-12	Hypo
chr1	5689094	5689096	-0.206	1.57e-33	Hypo
chr1	5690481	5690483	-0.226	2.76e-23	Hypo
chr1	5691263	5691265	-0.215	5.58e-26	Hypo
chr1	5691485	5691487	-0.203	3.66e-26	Hypo
chr1	5700262	5700264	-0.209	1.17e-25	Hypo
chr1	5700293	5700295	-0.22	3.09e-30	Hypo
chr1	5700525	5700527	-0.209	1.04e-34	Hypo
chr1	5706076	5706078	-0.228	5.3e-26	Hypo
chr1	5708750	5708752	-0.211	1.85e-26	Hypo
chr1	5708855	5708857	-0.236	1.51e-32	Hypo
chr1	5710986	5710988	-0.205	1.26e-18	Hypo
chr1	5711154	5711156	-0.213	2.49e-19	Hypo
chr1	5711157	5711159	-0.206	1.08e-18	Hypo
chr1	5711656	5711658	-0.219	3.8e-26	Hypo
chr1	5714844	5714846	-0.201	1.35e-31	Hypo
chr1	5715867	5715869	-0.238	2.03e-40	Hypo
chr1	5716416	5716418	-0.232	2.2e-22	Hypo
chr1	5716482	5716484	-0.207	3.5e-21	Hypo
chr1	5716895	5716897	-0.204	1.55e-26	Hypo
chr1	5718318	5718320	-0.208	3.11e-23	Hypo
chr1	5719699	5719701	-0.208	1.54e-22	Hypo
chr1	5725165	5725167	-0.213	1.23e-27	Hypo
chr1	5735038	5735040	-0.228	5.53e-26	Hypo
chr1	5739782	5739784	-0.21	1.4e-19	Hypo
chr1	5741293	5741295	-0.208	4.87e-28	Hypo
chr1	5741454	5741456	-0.207	4.73e-46	Hypo
chr1	5742383	5742385	-0.223	1.11e-24	Hypo
chr1	5743019	5743021	-0.212	1.29e-24	Hypo
chr1	5745503	5745505	-0.231	7.96e-46	Hypo
chr1	5752237	5752239	-0.203	3.06e-28	Hypo
chr1	5752294	5752296	-0.22	1.65e-29	Hypo
chr1	5760463	5760465	-0.242	9.43e-31	Hypo
chr1	5762134	5762136	-0.212	4.08e-29	Hypo
chr1	5767285	5767287	-0.236	1.73e-34	Hypo
chr1	5767350	5767352	-0.203	2.77e-23	Hypo
chr1	5767542	5767544	-0.207	1.65e-22	Hypo
chr1	5768979	5768981	-0.209	3.61e-20	Hypo
chr1	5776010	5776012	-0.24	2.21e-26	Hypo
chr1	5784425	5784427	-0.202	9.22e-30	Hypo
chr1	5784449	5784451	-0.211	5.56e-37	Hypo
chr1	5784457	5784459	-0.236	1.07e-34	Hypo
chr1	5784829	5784831	-0.202	2.59e-23	Hypo
chr1	5790877	5790879	-0.21	5.36e-37	Hypo
chr1	5792563	5792565	-0.227	6.2e-30	Hypo
chr1	5793099	5793101	-0.206	2.31e-18	Hypo
chr1	5793935	5793937	-0.216	4.69e-26	Hypo
chr1	5797550	5797552	-0.236	5.96e-14	Hypo
chr1	5798694	5798696	-0.241	3.92e-35	Hypo
chr1	5799029	5799031	-0.251	2.03e-27	Hypo
chr1	5799034	5799036	-0.246	9.34e-32	Hypo
chr1	5802542	5802544	-0.204	8.57e-30	Hypo
chr1	5810290	5810292	-0.226	1.53e-30	Hypo
chr1	5815665	5815667	-0.205	4.28e-32	Hypo
chr1	5823279	5823281	-0.206	5.73e-24	Hypo
chr1	5828829	5828831	-0.222	2.21e-31	Hypo
chr1	5829185	5829187	-0.202	6.86e-27	Hypo
chr1	5833914	5833916	-0.213	5.78e-22	Hypo
chr1	5834718	5834720	-0.229	2.37e-19	Hypo
chr1	5838931	5838933	-0.203	6.65e-23	Hypo
chr1	5838939	5838941	-0.208	2.71e-24	Hypo
chr1	5839546	5839548	-0.215	3.38e-33	Hypo
chr1	5840602	5840604	-0.213	7.96e-22	Hypo
chr1	5841833	5841835	-0.216	9.49e-30	Hypo
chr1	5842315	5842317	-0.221	6.13e-28	Hypo
chr1	5843657	5843659	-0.21	3.38e-20	Hypo
chr1	5846372	5846374	-0.241	1.44e-33	Hypo
chr1	5851988	5851990	-0.255	2e-38	Hypo
chr1	5852155	5852157	-0.208	2.62e-37	Hypo
chr1	5852217	5852219	-0.204	1.25e-28	Hypo
chr1	5986065	5986067	-0.257	1.21e-50	Hypo
chr1	5986126	5986128	-0.278	3.96e-61	Hypo
chr1	5986166	5986168	-0.272	7.84e-56	Hypo
chr1	5986171	5986173	-0.254	1.31e-49	Hypo
chr1	5986202	5986204	-0.275	4.35e-52	Hypo
chr1	5986224	5986226	-0.244	1.32e-40	Hypo
chr1	5986226	5986228	-0.237	1.51e-38	Hypo
chr1	5986255	5986257	-0.229	3.25e-32	Hypo
chr1	5986282	5986284	-0.251	3.74e-37	Hypo
chr1	5986295	5986297	-0.252	5.86e-38	Hypo
chr1	5986308	5986310	-0.247	1.82e-35	Hypo
chr1	5986319	5986321	-0.237	2.8e-33	Hypo
chr1	5986337	5986339	-0.255	4.69e-36	Hypo
chr1	5986683	5986685	-0.201	3.21e-30	Hypo
chr1	5994806	5994808	0.237	7.46e-33	Hyper
chr1	6027739	6027741	0.204	1.73e-30	Hyper
chr1	6038111	6038113	-0.211	4.19e-26	Hypo
chr1	6049679	6049681	-0.224	6.7e-29	Hypo
chr1	6055243	6055245	-0.217	4.36e-26	Hypo
chr1	6059215	6059217	-0.214	4.14e-34	Hypo
chr1	6078448	6078450	-0.211	1.26e-19	Hypo
chr1	6085444	6085446	-0.235	2.66e-29	Hypo
chr1	6085482	6085484	-0.211	7.61e-32	Hypo
chr1	6086473	6086475	-0.212	4.51e-20	Hypo
chr1	6087399	6087401	-0.207	2.03e-15	Hypo
chr1	6087427	6087429	-0.238	1.21e-20	Hypo
chr1	6090174	6090176	-0.204	1.5e-14	Hypo
chr1	6091516	6091518	-0.222	6.88e-13	Hypo
chr1	6091532	6091534	-0.201	2.93e-11	Hypo
chr1	6091708	6091710	-0.201	4.99e-28	Hypo
chr1	6091710	6091712	-0.206	2.64e-34	Hypo
chr1	6095107	6095109	-0.24	1.12e-39	Hypo
chr1	6104284	6104286	-0.212	2.71e-21	Hypo
chr1	6111695	6111697	-0.206	7.56e-25	Hypo
chr1	6111727	6111729	-0.205	1.24e-21	Hypo
chr1	6111778	6111780	-0.217	1.75e-30	Hypo
chr1	6111785	6111787	-0.242	2.22e-35	Hypo
chr1	6111807	6111809	-0.224	1.25e-29	Hypo
chr1	6111810	6111812	-0.22	8.88e-35	Hypo
chr1	6111852	6111854	-0.254	1.02e-32	Hypo
chr1	6111872	6111874	-0.207	1.01e-23	Hypo
chr1	6111953	6111955	-0.254	3.39e-33	Hypo
chr1	6112025	6112027	-0.203	3.92e-27	Hypo
chr1	6119288	6119290	-0.213	1.82e-23	Hypo
chr1	6119304	6119306	-0.229	1.05e-25	Hypo
chr1	6119386	6119388	-0.225	7.76e-25	Hypo
chr1	6151525	6151527	-0.237	3.38e-15	Hypo
chr1	6157849	6157851	-0.218	6.92e-32	Hypo
chr1	6158023	6158025	-0.208	1e-28	Hypo
chr1	6165223	6165225	-0.201	3.65e-13	Hypo
chr1	6166706	6166708	-0.232	4.66e-19	Hypo
chr1	6169273	6169275	-0.213	5.9e-36	Hypo
chr1	6169319	6169321	-0.214	7.44e-26	Hypo
chr1	6170185	6170187	-0.208	1.82e-23	Hypo
chr1	6170211	6170213	-0.208	2.87e-21	Hypo
chr1	6183091	6183093	-0.204	2.26e-29	Hypo
chr1	6208814	6208816	0.204	2.09e-27	Hyper
chr1	6208968	6208970	0.203	1.84e-25	Hyper
chr1	6208981	6208983	0.21	6.91e-23	Hyper
chr1	6209065	6209067	0.203	3.17e-23	Hyper
chr1	6209070	6209072	0.201	9.35e-21	Hyper
chr1	6209212	6209214	0.205	3.91e-15	Hyper
chr1	6209233	6209235	0.215	8.82e-19	Hyper
chr1	6209285	6209287	0.203	2.14e-24	Hyper
chr1	6209299	6209301	0.202	1.79e-25	Hyper
chr1	6209306	6209308	0.203	6.8e-23	Hyper
chr1	6209361	6209363	0.208	1.76e-23	Hyper
chr1	6209363	6209365	0.231	2.85e-30	Hyper
chr1	6209365	6209367	0.213	1.33e-25	Hyper
chr1	6209371	6209373	0.212	4.51e-26	Hyper
chr1	6209373	6209375	0.233	2.53e-33	Hyper
chr1	6209375	6209377	0.228	1.63e-29	Hyper
chr1	6209378	6209380	0.209	1.59e-23	Hyper
chr1	6209381	6209383	0.226	1.79e-30	Hyper
chr1	6209385	6209387	0.231	3.21e-31	Hyper
chr1	6209387	6209389	0.213	3.48e-28	Hyper
chr1	6209432	6209434	0.201	1.6e-22	Hyper
chr1	6209440	6209442	0.207	8.72e-24	Hyper
chr1	6209451	6209453	0.214	1.64e-24	Hyper
chr1	6209482	6209484	0.217	2.37e-22	Hyper
chr1	6209496	6209498	0.202	3.16e-24	Hyper
[truncated: 63,536 more rows]

## Sheet: Table S5d
Table S5d. Hyper DMCs and hypo DMCs of different group in LUAD
	DMCs
	Hyper		Hypo		Total
	Observation	Residuals	Observation	Residuals
CTL .vs. AIS	7252	136.769	3146	-59.7687	10398
CTL .vs. MIA	5657	111.601	3278	-48.7703	8935
CTL .vs. IAC	20671	-56.1843	169412	24.5528	190083
statistical tests	two-way Chi-squared test
p-value	<2.2e-16 (****)
