# Supplementary material for: Epigenetic-mediated positive feedback loop facilitates the progression of lung adenocarcinoma
Source: iScience. 2025 Aug 26;28(10):113339. doi: 10.1016/j.isci.2025.113339 (PMC12475578; doi:10.1016/j.isci.2025.113339)
Supplement: Table S7. srDMCs identified in LUAD samples, related to Figure 2C — (A) srDMCs in AIS vs. CTL group. (B) srDMCs in MIA vs. CTL group. (C) srDMCs in IAC vs. CTL group. (D) Statistics of hyper and hypo srDMCs in each group. [file mmc5.xls]

## Sheet: Table S7a
Table S7a. srDMCs identified in AIS vs. CTL samples in LUAD
chrom	start	end	diff	p-value	class
chr1	38890	38892	0.318	3.93e-05	Hyper
chr1	51826	51828	0.202	2.86e-31	Hyper
chr1	171784	171786	0.247	0.0182	Hyper
chr1	175654	175656	0.211	0.0137	Hyper
chr1	369710	369712	0.224	0.0128	Hyper
chr1	442764	442766	0.301	0.0119	Hyper
chr1	462136	462138	0.318	0.000152	Hyper
chr1	623043	623045	-0.232	0.00934	Hypo
chr1	631138	631140	0.315	1.31e-75	Hyper
chr1	631141	631143	0.315	3.9e-75	Hyper
chr1	631184	631186	0.375	1.54e-109	Hyper
chr1	631189	631191	0.406	2.31e-126	Hyper
chr1	631222	631224	0.342	2.82e-85	Hyper
chr1	631237	631239	0.357	1.83e-85	Hyper
chr1	631243	631245	0.361	5.1e-85	Hyper
chr1	632588	632590	-0.519	5.06e-67	Hypo
chr1	632597	632599	-0.532	7.71e-73	Hypo
chr1	632632	632634	-0.229	1e-28	Hypo
chr1	632769	632771	-0.382	1.23e-82	Hypo
chr1	640195	640197	0.29	0.000432	Hyper
chr1	642815	642817	0.346	0.00217	Hyper
chr1	699235	699237	-0.243	0.00776	Hypo
chr1	927949	927951	-0.201	9.59e-17	Hypo
chr1	934314	934316	-0.266	0.000471	Hypo
chr1	934441	934443	0.315	0.00699	Hyper
chr1	996472	996474	0.213	0.000167	Hyper
chr1	996689	996691	0.315	2.05e-06	Hyper
chr1	997492	997494	0.225	4.64e-16	Hyper
chr1	997625	997627	0.256	2.07e-10	Hyper
chr1	997664	997666	0.227	1.22e-08	Hyper
chr1	1008587	1008589	-0.23	3.54e-21	Hypo
chr1	1017046	1017048	-0.256	1.36e-19	Hypo
chr1	1023773	1023775	-0.304	1.56e-29	Hypo
chr1	1023849	1023851	-0.236	4.6e-21	Hypo
chr1	1024960	1024962	-0.208	2.51e-12	Hypo
chr1	1024968	1024970	-0.226	3.11e-14	Hypo
chr1	1024972	1024974	-0.245	7.38e-16	Hypo
chr1	1024981	1024983	-0.248	3.46e-16	Hypo
chr1	1025104	1025106	-0.213	1.87e-12	Hypo
chr1	1039830	1039832	0.229	1.05e-10	Hyper
chr1	1049885	1049887	-0.207	1.86e-06	Hypo
chr1	1054899	1054901	-0.208	1.7e-16	Hypo
chr1	1078020	1078022	0.202	0.00107	Hyper
chr1	1140351	1140353	0.227	0.000287	Hyper
chr1	1209193	1209195	0.214	9.39e-17	Hyper
chr1	1209220	1209222	0.224	7e-18	Hyper
chr1	1209245	1209247	0.206	3.64e-17	Hyper
chr1	1282705	1282707	0.215	4.7e-22	Hyper
chr1	1430685	1430687	-0.201	5.77e-17	Hypo
chr1	1629074	1629076	0.253	5.38e-19	Hyper
chr1	1629209	1629211	0.201	8.26e-12	Hyper
chr1	1629821	1629823	0.257	9.28e-10	Hyper
chr1	1629870	1629872	0.207	1.11e-07	Hyper
chr1	1630537	1630539	0.205	5.4e-16	Hyper
chr1	1695848	1695850	0.213	5.28e-06	Hyper
chr1	1700789	1700791	0.214	0.0476	Hyper
chr1	1701375	1701377	-0.278	0.00374	Hypo
chr1	1873458	1873460	-0.223	3.43e-29	Hypo
chr1	1935474	1935476	-0.241	5.18e-34	Hypo
chr1	2272217	2272219	-0.212	4.31e-18	Hypo
chr1	2353973	2353975	0.22	9.96e-15	Hyper
chr1	2359450	2359452	0.203	7.05e-17	Hyper
chr1	2361725	2361727	0.203	8.77e-17	Hyper
chr1	2679265	2679267	-0.306	0.00181	Hypo
chr1	2697944	2697946	-0.392	4.81e-05	Hypo
chr1	2866377	2866379	-0.207	1.15e-19	Hypo
chr1	2866412	2866414	-0.256	4.78e-25	Hypo
chr1	2866427	2866429	-0.203	4.83e-17	Hypo
chr1	2866489	2866491	-0.201	4.07e-16	Hypo
chr1	2866503	2866505	-0.203	6.99e-17	Hypo
chr1	2869006	2869008	0.221	9.69e-11	Hyper
chr1	2969777	2969779	0.21	8.6e-19	Hyper
chr1	2969795	2969797	0.22	2.79e-19	Hyper
chr1	3186784	3186786	-0.217	2.01e-23	Hypo
chr1	3372519	3372521	0.203	4.68e-20	Hyper
chr1	3475233	3475235	-0.417	0.00216	Hypo
chr1	3538803	3538805	0.26	1.64e-20	Hyper
chr1	3590253	3590255	-0.203	3.7e-18	Hypo
chr1	3590308	3590310	-0.226	2.5e-20	Hypo
chr1	3590436	3590438	-0.219	5.64e-16	Hypo
chr1	3891144	3891146	0.205	1.95e-28	Hyper
chr1	4308890	4308892	0.222	1.45e-15	Hyper
chr1	4665523	4665525	0.21	1.71e-19	Hyper
chr1	5740361	5740363	0.221	8.06e-24	Hyper
chr1	6026583	6026585	0.225	2.19e-23	Hyper
chr1	6026591	6026593	0.211	3.32e-21	Hyper
chr1	6026925	6026927	0.226	3.2e-16	Hyper
chr1	6212852	6212854	0.256	1.3e-31	Hyper
chr1	6354368	6354370	-0.216	3.02e-18	Hypo
chr1	6354394	6354396	-0.216	2.31e-20	Hypo
chr1	6509552	6509554	0.206	3.71e-16	Hyper
chr1	6510758	6510760	0.305	0.00169	Hyper
chr1	6764855	6764857	0.27	9.66e-22	Hyper
chr1	7573737	7573739	-0.231	9.38e-20	Hypo
chr1	8318614	8318616	0.245	4.71e-22	Hyper
chr1	8343505	8343507	-0.203	2.49e-22	Hypo
chr1	8427798	8427800	0.207	3.93e-23	Hyper
chr1	8526503	8526505	-0.224	5e-04	Hypo
chr1	8970926	8970928	0.21	4.68e-22	Hyper
chr1	8970992	8970994	0.212	9.53e-23	Hyper
chr1	8986947	8986949	0.201	5.81e-19	Hyper
chr1	9078262	9078264	0.274	8.3e-38	Hyper
chr1	9426399	9426401	0.212	7.88e-26	Hyper
chr1	9426688	9426690	0.206	1.82e-25	Hyper
chr1	9426752	9426754	0.202	1.21e-23	Hyper
chr1	9626857	9626859	0.22	7.35e-19	Hyper
chr1	9654552	9654554	0.215	2.32e-17	Hyper
chr1	9654679	9654681	0.255	2.86e-28	Hyper
chr1	9654701	9654703	0.245	4.28e-26	Hyper
chr1	9654786	9654788	0.206	3.32e-21	Hyper
chr1	9654796	9654798	0.207	1.18e-20	Hyper
chr1	9655380	9655382	0.213	8.21e-15	Hyper
chr1	9690229	9690231	-0.243	1.84e-20	Hypo
chr1	9690249	9690251	-0.253	1.63e-20	Hypo
chr1	9690264	9690266	-0.243	1.3e-20	Hypo
chr1	9719273	9719275	0.203	2.86e-21	Hyper
chr1	9850764	9850766	0.203	1.41e-20	Hyper
chr1	10664177	10664179	-0.243	2.23e-14	Hypo
chr1	10666462	10666464	-0.211	3.44e-15	Hypo
chr1	10669238	10669240	-0.206	1.55e-15	Hypo
chr1	10691158	10691160	-0.217	2.28e-13	Hypo
chr1	10706436	10706438	0.236	2.91e-13	Hyper
chr1	11338257	11338259	-0.227	1.04e-06	Hypo
chr1	11787805	11787807	-0.209	6.63e-21	Hypo
chr1	12143211	12143213	0.202	2.37e-18	Hyper
chr1	12143561	12143563	0.211	1.94e-26	Hyper
chr1	12210821	12210823	0.208	6.53e-23	Hyper
chr1	12876266	12876268	-0.336	0.00794	Hypo
chr1	13015187	13015189	0.45	0.000733	Hyper
chr1	13059442	13059444	0.281	0.00699	Hyper
chr1	13217629	13217631	0.209	0.0182	Hyper
chr1	13305164	13305166	-0.209	1.12e-05	Hypo
chr1	13363373	13363375	0.342	0.00606	Hyper
chr1	13487606	13487608	0.215	2.12e-21	Hyper
chr1	14181408	14181410	0.264	3.69e-41	Hyper
chr1	14181457	14181459	0.269	2.11e-39	Hyper
chr1	14181496	14181498	0.254	2.54e-33	Hyper
chr1	14181503	14181505	0.229	2.46e-28	Hyper
chr1	14778331	14778333	0.219	3.26e-15	Hyper
chr1	14778466	14778468	0.239	1.76e-25	Hyper
chr1	14778471	14778473	0.246	3.31e-27	Hyper
chr1	14778532	14778534	0.231	2.33e-27	Hyper
chr1	14945508	14945510	-0.209	4.34e-13	Hypo
chr1	14945794	14945796	-0.203	4.07e-24	Hypo
chr1	15338273	15338275	-0.205	2.29e-25	Hypo
chr1	15345966	15345968	0.205	2.97e-23	Hyper
chr1	15346010	15346012	0.204	6.83e-22	Hyper
chr1	15346015	15346017	0.218	7.53e-24	Hyper
chr1	15346034	15346036	0.232	1.55e-25	Hyper
chr1	15346046	15346048	0.205	1.06e-19	Hyper
chr1	15346109	15346111	0.212	1.36e-21	Hyper
chr1	15346136	15346138	0.203	5.32e-20	Hyper
chr1	15346146	15346148	0.238	2.69e-25	Hyper
chr1	15412377	15412379	0.226	4.94e-27	Hyper
chr1	15412413	15412415	0.238	7.66e-30	Hyper
chr1	15836837	15836839	0.206	2.43e-18	Hyper
chr1	16070400	16070402	0.237	4.79e-30	Hyper
chr1	16152957	16152959	-0.226	6.55e-15	Hypo
chr1	16152959	16152961	-0.21	9.67e-14	Hypo
chr1	16152963	16152965	-0.224	1.84e-15	Hypo
chr1	16152965	16152967	-0.23	7.77e-16	Hypo
chr1	16376151	16376153	-0.207	1.14e-27	Hypo
chr1	16500642	16500644	0.203	1.06e-22	Hyper
chr1	16689765	16689767	-0.385	0.0022	Hypo
chr1	16742403	16742405	-0.238	0.0152	Hypo
chr1	17635843	17635845	0.205	2.49e-21	Hyper
chr1	17697724	17697726	0.208	5.84e-24	Hyper
chr1	18951550	18951552	0.205	9.48e-21	Hyper
chr1	19422608	19422610	0.257	2.38e-18	Hyper
chr1	20345607	20345609	0.222	1.9e-13	Hyper
chr1	20932963	20932965	0.206	1.07e-26	Hyper
chr1	21569092	21569094	0.205	7.14e-13	Hyper
chr1	21625039	21625041	-0.202	1.61e-19	Hypo
chr1	21768435	21768437	0.203	9.88e-24	Hyper
chr1	22262891	22262893	0.23	3.42e-22	Hyper
chr1	22399021	22399023	0.225	2.93e-23	Hyper
chr1	22485081	22485083	0.257	2.28e-32	Hyper
chr1	24481306	24481308	0.248	2.28e-27	Hyper
chr1	24535234	24535236	0.208	2.8e-24	Hyper
chr1	24955331	24955333	0.212	3.47e-21	Hyper
chr1	25034320	25034322	0.203	2.3e-19	Hyper
chr1	25775293	25775295	0.206	3.1e-21	Hyper
chr1	26276238	26276240	0.207	9.88e-24	Hyper
chr1	26289801	26289803	0.222	2.87e-25	Hyper
chr1	26289813	26289815	0.218	5.65e-25	Hyper
chr1	26289819	26289821	0.22	4.53e-26	Hyper
chr1	26543235	26543237	0.212	3.26e-23	Hyper
chr1	26545803	26545805	0.254	5.18e-26	Hyper
chr1	26545822	26545824	0.274	2.13e-28	Hyper
chr1	26545833	26545835	0.265	9.4e-27	Hyper
chr1	26545845	26545847	0.266	3.04e-27	Hyper
chr1	26545897	26545899	0.248	2.44e-25	Hyper
chr1	26545919	26545921	0.222	6.51e-22	Hyper
chr1	26818618	26818620	-0.203	0.000552	Hypo
chr1	26818998	26819000	0.279	0.000152	Hyper
chr1	26833367	26833369	0.208	2.58e-23	Hyper
chr1	26833626	26833628	0.201	1.53e-25	Hyper
chr1	26833634	26833636	0.207	1.83e-27	Hyper
chr1	26833894	26833896	0.212	7.87e-21	Hyper
chr1	26833971	26833973	0.202	2.5e-21	Hyper
chr1	26833977	26833979	0.203	2.91e-21	Hyper
chr1	26834007	26834009	0.201	2.95e-21	Hyper
chr1	27002037	27002039	0.203	5.79e-26	Hyper
chr1	27342506	27342508	0.204	2.33e-20	Hyper
chr1	27357317	27357319	0.208	4.2e-20	Hyper
chr1	27357390	27357392	0.221	1.66e-21	Hyper
chr1	27360713	27360715	0.228	1.43e-17	Hyper
chr1	27360759	27360761	0.216	8.75e-17	Hyper
chr1	27360768	27360770	0.21	3.74e-16	Hyper
chr1	27360806	27360808	0.269	1.12e-24	Hyper
chr1	27360810	27360812	0.278	2.79e-25	Hyper
chr1	27360820	27360822	0.21	1.4e-16	Hyper
chr1	27361193	27361195	0.218	1.54e-15	Hyper
chr1	27618353	27618355	0.201	1.87e-24	Hyper
chr1	27618618	27618620	0.206	9.42e-29	Hyper
chr1	27618672	27618674	0.21	5.31e-27	Hyper
chr1	27623572	27623574	0.222	1.56e-19	Hyper
chr1	27873284	27873286	0.222	9.22e-22	Hyper
chr1	28875375	28875377	0.213	6.78e-26	Hyper
chr1	28983907	28983909	-0.202	7.26e-20	Hypo
chr1	29686275	29686277	0.228	4.91e-15	Hyper
chr1	29712068	29712070	0.201	1.25e-26	Hyper
chr1	30732505	30732507	0.224	3.8e-19	Hyper
chr1	30749975	30749977	0.269	6.13e-28	Hyper
chr1	30753857	30753859	0.211	9.17e-28	Hyper
chr1	30754717	30754719	0.213	2.3e-27	Hyper
chr1	30754731	30754733	0.22	2.73e-28	Hyper
chr1	30754757	30754759	0.208	3e-24	Hyper
chr1	30754863	30754865	0.204	1.22e-22	Hyper
chr1	30756627	30756629	0.205	1.39e-25	Hyper
chr1	30756815	30756817	0.206	2.85e-23	Hyper
chr1	30991479	30991481	0.236	3.13e-14	Hyper
chr1	31046609	31046611	0.214	2.39e-26	Hyper
chr1	31067850	31067852	0.221	3.95e-22	Hyper
chr1	31506079	31506081	0.212	5.16e-22	Hyper
chr1	31506150	31506152	0.251	5.72e-28	Hyper
chr1	31536168	31536170	0.201	1.03e-20	Hyper
chr1	31584087	31584089	-0.215	2e-19	Hypo
chr1	31584164	31584166	-0.212	2.31e-22	Hypo
chr1	32205256	32205258	-0.202	4.72e-20	Hypo
chr1	32917793	32917795	0.206	5.93e-23	Hyper
chr1	33461056	33461058	0.207	1.79e-23	Hyper
chr1	35563354	35563356	0.204	1.54e-18	Hyper
chr1	35574216	35574218	-0.213	2.56e-15	Hypo
chr1	35574220	35574222	-0.204	1.69e-14	Hypo
chr1	35574222	35574224	-0.231	2.77e-17	Hypo
chr1	38274658	38274660	0.208	0.00298	Hyper
chr1	39099217	39099219	-0.202	1.09e-18	Hypo
chr1	39190727	39190729	-0.216	1.32e-15	Hypo
chr1	39633073	39633075	-0.227	2.31e-10	Hypo
chr1	40242025	40242027	0.202	4.49e-25	Hyper
chr1	40385709	40385711	0.211	1.38e-24	Hyper
chr1	40393382	40393384	0.204	3.58e-21	Hyper
chr1	40841013	40841015	0.223	8.37e-27	Hyper
chr1	40842469	40842471	0.226	2.47e-15	Hyper
chr1	40902509	40902511	0.208	5.99e-24	Hyper
chr1	41496010	41496012	0.305	0.000102	Hyper
chr1	41547957	41547959	-0.233	2.24e-18	Hypo
chr1	42227438	42227440	0.226	7.95e-17	Hyper
chr1	42250285	42250287	0.212	3.09e-14	Hyper
chr1	43554741	43554743	0.225	5.06e-33	Hyper
chr1	43559588	43559590	-0.221	1.17e-20	Hypo
chr1	44501073	44501075	-0.233	1.29e-10	Hypo
chr1	44575732	44575734	0.241	3.53e-32	Hyper
chr1	46184261	46184263	0.206	4.91e-24	Hyper
chr1	46184390	46184392	0.23	8.1e-27	Hyper
chr1	47583307	47583309	0.223	1.25e-20	Hyper
chr1	48094280	48094282	0.201	1.27e-23	Hyper
chr1	48094326	48094328	0.202	2.4e-22	Hyper
chr1	48285207	48285209	-0.213	1.55e-24	Hypo
chr1	48382656	48382658	-0.215	0.00458	Hypo
chr1	48501638	48501640	0.294	1.32e-06	Hyper
chr1	51501502	51501504	0.227	1.92e-28	Hyper
chr1	51501563	51501565	0.209	4.66e-27	Hyper
chr1	51501570	51501572	0.205	3.23e-25	Hyper
chr1	51989837	51989839	-0.235	1.69e-10	Hypo
chr1	52637042	52637044	0.202	6.01e-23	Hyper
chr1	53490838	53490840	-0.206	3.36e-20	Hypo
chr1	53498944	53498946	0.213	8.75e-23	Hyper
chr1	54298798	54298800	-0.202	2.65e-25	Hypo
chr1	55393759	55393761	0.267	4.96e-40	Hyper
chr1	55440309	55440311	0.212	3.69e-25	Hyper
chr1	55966458	55966460	0.219	1.9e-20	Hyper
chr1	55966509	55966511	0.313	2.74e-36	Hyper
chr1	61895489	61895491	0.226	8.93e-11	Hyper
chr1	61986353	61986355	0.222	7.74e-27	Hyper
chr1	62160249	62160251	0.231	3.8e-26	Hyper
chr1	62273524	62273526	0.241	2.03e-21	Hyper
chr1	65066062	65066064	-0.207	1.51e-22	Hypo
chr1	65259985	65259987	0.202	8.56e-28	Hyper
chr1	66276221	66276223	0.208	4.97e-25	Hyper
chr1	67327246	67327248	0.234	1.79e-18	Hyper
chr1	67352893	67352895	0.258	2.6e-34	Hyper
chr1	67497214	67497216	0.221	2.89e-09	Hyper
chr1	67557861	67557863	0.204	1.08e-27	Hyper
chr1	68010790	68010792	-0.273	0.00138	Hypo
chr1	69468863	69468865	0.203	1.01e-22	Hyper
chr1	69895009	69895011	0.214	2.59e-43	Hyper
chr1	70999706	70999708	0.242	4.75e-28	Hyper
chr1	70999714	70999716	0.205	1.24e-20	Hyper
chr1	72306131	72306133	-0.209	0.000571	Hypo
chr1	74111792	74111794	-0.266	0.000544	Hypo
chr1	75177601	75177603	0.219	4.3e-23	Hyper
chr1	75177613	75177615	0.242	2.19e-27	Hyper
chr1	75378098	75378100	0.334	3.24e-05	Hyper
chr1	75745545	75745547	0.239	3.07e-20	Hyper
chr1	76178759	76178761	-0.219	1.84e-26	Hypo
chr1	76839402	76839404	0.214	1.43e-09	Hyper
chr1	77048417	77048419	0.212	4.08e-26	Hyper
chr1	77869889	77869891	-0.234	0.00222	Hypo
chr1	78138928	78138930	0.216	1.55e-17	Hyper
chr1	78870338	78870340	0.224	6.22e-17	Hyper
chr1	78872250	78872252	0.236	2.03e-23	Hyper
chr1	81210576	81210578	-0.274	4.4e-05	Hypo
chr1	81478637	81478639	-0.209	8.39e-30	Hypo
chr1	82358936	82358938	-0.231	1.88e-17	Hypo
chr1	82670934	82670936	0.216	2.3e-17	Hyper
chr1	85335045	85335047	0.277	8.38e-32	Hyper
chr1	85335122	85335124	0.205	6.97e-17	Hyper
chr1	85522219	85522221	0.215	0.00458	Hyper
chr1	86298333	86298335	-0.202	7.36e-07	Hypo
chr1	87132489	87132491	0.237	6.05e-15	Hyper
chr1	91433828	91433830	-0.203	4.04e-17	Hypo
chr1	91451890	91451892	-0.21	6.09e-21	Hypo
chr1	91556270	91556272	0.209	3.43e-29	Hyper
chr1	91556289	91556291	0.222	6.59e-32	Hyper
chr1	91556326	91556328	0.245	2.21e-37	Hyper
chr1	92211014	92211016	0.202	4.47e-21	Hyper
chr1	92474318	92474320	0.234	1.3e-30	Hyper
chr1	92584373	92584375	0.218	6.39e-28	Hyper
chr1	92587126	92587128	0.572	6.32e-06	Hyper
chr1	92794712	92794714	0.481	7.08e-05	Hyper
chr1	92925721	92925723	-0.399	0.00103	Hypo
chr1	93339429	93339431	-0.285	0.00667	Hypo
chr1	94102234	94102236	0.201	1.74e-24	Hyper
chr1	94106210	94106212	0.205	5.32e-21	Hyper
chr1	94106229	94106231	0.207	2.87e-22	Hyper
chr1	94106442	94106444	0.21	1.15e-24	Hyper
chr1	94720726	94720728	0.219	1.15e-28	Hyper
chr1	95624173	95624175	0.219	6.82e-26	Hyper
chr1	97285281	97285283	0.225	3.64e-19	Hyper
chr1	98164719	98164721	0.209	2e-22	Hyper
chr1	100285497	100285499	0.438	3.22e-07	Hyper
chr1	101553741	101553743	0.453	0.00216	Hyper
chr1	103696671	103696673	0.377	0.00097	Hyper
chr1	103735924	103735926	0.327	0.00699	Hyper
chr1	104565160	104565162	0.203	7.05e-16	Hyper
chr1	107971027	107971029	0.208	1.27e-27	Hyper
chr1	108198604	108198606	-0.213	2.06e-34	Hypo
chr1	108377932	108377934	0.22	5.22e-06	Hyper
chr1	108420857	108420859	-0.327	0.00699	Hypo
chr1	108420865	108420867	-0.318	0.00466	Hypo
chr1	108442895	108442897	-0.205	0.0476	Hypo
chr1	109219604	109219606	-0.205	3.23e-29	Hypo
chr1	109340953	109340955	-0.238	9.24e-18	Hypo
chr1	110631500	110631502	0.201	1.02e-19	Hyper
chr1	111897437	111897439	0.26	8.06e-28	Hyper
chr1	111973504	111973506	0.205	6.26e-23	Hyper
chr1	113046721	113046723	0.213	2.29e-23	Hyper
chr1	113240519	113240521	-0.205	1.54e-22	Hypo
chr1	113257174	113257176	-0.21	0.00205	Hypo
chr1	113871689	113871691	0.215	2.59e-30	Hyper
chr1	113940755	113940757	0.239	3.35e-29	Hyper
chr1	113940781	113940783	0.217	9.33e-26	Hyper
chr1	113940892	113940894	0.225	2.82e-26	Hyper
chr1	115099528	115099530	0.252	4.07e-29	Hyper
chr1	115190151	115190153	0.229	2.25e-35	Hyper
chr1	115678387	115678389	-0.209	2.32e-18	Hypo
chr1	115712507	115712509	-0.209	1.81e-18	Hypo
chr1	116009948	116009950	0.211	2.33e-18	Hyper
chr1	120110080	120110082	-0.202	1.56e-06	Hypo
chr1	120227806	120227808	-0.269	0.00905	Hypo
chr1	120271840	120271842	-0.262	2.72e-06	Hypo
chr1	120274363	120274365	-0.261	0.00905	Hypo
chr1	120311861	120311863	0.295	0.00699	Hyper
chr1	120567741	120567743	-0.289	2.46e-05	Hypo
chr1	120625037	120625039	0.236	4.2e-08	Hyper
chr1	120655532	120655534	0.291	0.0286	Hyper
chr1	120692608	120692610	0.301	0.0119	Hyper
chr1	120742590	120742592	0.276	0.00455	Hyper
chr1	120799477	120799479	-0.217	0.00432	Hypo
chr1	121201805	121201807	-0.201	1.33e-26	Hypo
chr1	121251751	121251753	0.266	0.0049	Hyper
chr1	121349767	121349769	0.296	0.00452	Hyper
chr1	121349793	121349795	0.385	0.000201	Hyper
chr1	121356202	121356204	-0.251	0.00453	Hypo
chr1	121356234	121356236	-0.254	0.000912	Hypo
chr1	121621721	121621723	-0.212	0.0119	Hypo
chr1	121645819	121645821	0.224	0.000389	Hyper
chr1	121660245	121660247	0.306	3.88e-12	Hyper
chr1	121667464	121667466	0.44	0.000999	Hyper
chr1	121682961	121682963	0.259	0.021	Hyper
chr1	121683751	121683753	0.226	1.31e-05	Hyper
chr1	121688477	121688479	-0.288	5.57e-05	Hypo
chr1	121693411	121693413	-0.255	0.0152	Hypo
chr1	121701452	121701454	-0.287	0.000464	Hypo
chr1	121705919	121705921	-0.211	0.0256	Hypo
chr1	121709078	121709080	0.253	0.00135	Hyper
chr1	121785276	121785278	0.232	1.82e-13	Hyper
chr1	121786369	121786371	0.345	8.11e-06	Hyper
chr1	121804749	121804751	0.368	0.00476	Hyper
chr1	121820572	121820574	-0.209	0.00289	Hypo
chr1	121829612	121829614	0.244	3.08e-05	Hyper
chr1	121843994	121843996	0.25	1.25e-05	Hyper
chr1	121848334	121848336	0.206	1.35e-05	Hyper
chr1	121883568	121883570	0.482	3.97e-07	Hyper
chr1	121895294	121895296	0.361	5.07e-14	Hyper
chr1	121904931	121904933	0.207	0.00148	Hyper
chr1	121911327	121911329	0.271	0.0179	Hyper
chr1	121918741	121918743	0.213	0.000716	Hyper
chr1	121923793	121923795	0.209	0.00143	Hyper
chr1	122039256	122039258	-0.236	0.0114	Hypo
chr1	122046350	122046352	-0.213	3.66e-06	Hypo
chr1	122052459	122052461	-0.242	0.0152	Hypo
chr1	122056521	122056523	0.238	0.00762	Hyper
chr1	122060902	122060904	0.285	0.000328	Hyper
chr1	122069089	122069091	0.31	9.51e-12	Hyper
chr1	122090597	122090599	0.252	0.00552	Hyper
chr1	122095558	122095560	0.4	2.9e-08	Hyper
chr1	122100582	122100584	0.252	0.0108	Hyper
chr1	122117295	122117297	0.249	0.00361	Hyper
chr1	122206587	122206589	0.238	0.000727	Hyper
chr1	122214944	122214946	0.271	0.0179	Hyper
chr1	122215558	122215560	-0.211	0.000175	Hypo
chr1	122222819	122222821	0.255	0.0152	Hyper
chr1	122223451	122223453	-0.228	1.71e-06	Hypo
chr1	122238758	122238760	0.208	0.00278	Hyper
chr1	122239561	122239563	0.261	0.000388	Hyper
chr1	122268433	122268435	-0.369	3.31e-13	Hypo
chr1	122275294	122275296	0.262	0.00762	Hyper
chr1	122322341	122322343	0.293	3.2e-05	Hyper
chr1	122334847	122334849	-0.255	0.0152	Hypo
chr1	122344086	122344088	0.291	8.31e-07	Hyper
chr1	122355230	122355232	0.245	0.000255	Hyper
chr1	122410847	122410849	0.223	0.0123	Hyper
chr1	122443173	122443175	-0.288	0.00026	Hypo
chr1	122451782	122451784	0.266	5.39e-15	Hyper
chr1	122469385	122469387	0.205	0.0104	Hyper
chr1	122471645	122471647	0.431	2.71e-10	Hyper
chr1	122493042	122493044	-0.241	0.00712	Hypo
chr1	122578237	122578239	-0.24	0.0108	Hypo
chr1	122660711	122660713	-0.211	0.00212	Hypo
chr1	122708329	122708331	0.238	0.00303	Hyper
chr1	122769431	122769433	0.214	0.0476	Hyper
chr1	122810023	122810025	0.253	8.17e-05	Hyper
chr1	123078992	123078994	-0.206	7.38e-06	Hypo
chr1	123111490	123111492	0.229	1.06e-06	Hyper
chr1	123227347	123227349	0.257	0.00661	Hyper
chr1	123277512	123277514	-0.245	0.00453	Hypo
chr1	123284072	123284074	-0.21	0.00689	Hypo
chr1	123322767	123322769	0.257	0.000816	Hyper
chr1	123324847	123324849	0.234	7.33e-07	Hyper
chr1	123344111	123344113	0.221	0.00166	Hyper
chr1	123388561	123388563	0.215	0.000945	Hyper
chr1	123403648	123403650	0.221	6.26e-05	Hyper
chr1	123412734	123412736	0.203	1.19e-22	Hyper
chr1	123454153	123454155	0.212	0.0012	Hyper
chr1	123546338	123546340	0.301	7.44e-06	Hyper
chr1	123584037	123584039	0.252	3.15e-05	Hyper
chr1	123611160	123611162	-0.202	0.000417	Hypo
chr1	123702155	123702157	-0.215	0.00553	Hypo
chr1	123728791	123728793	-0.271	0.0179	Hypo
chr1	123776284	123776286	0.296	0.00452	Hyper
chr1	123887430	123887432	0.252	0.00114	Hyper
chr1	124158829	124158831	-0.306	0.00585	Hypo
chr1	124187103	124187105	-0.201	0.000129	Hypo
chr1	124366676	124366678	-0.261	0.00103	Hypo
chr1	124514401	124514403	-0.224	1.01e-10	Hypo
chr1	124535809	124535811	0.211	3.77e-06	Hyper
chr1	124538930	124538932	-0.252	0.00155	Hypo
chr1	124642857	124642859	-0.267	0.000402	Hypo
chr1	124658742	124658744	0.297	0.000289	Hyper
chr1	124699311	124699313	0.223	5.84e-07	Hyper
chr1	124855984	124855986	0.248	0.00633	Hyper
chr1	124869930	124869932	0.207	0.00387	Hyper
chr1	124881933	124881935	0.32	0.00337	Hyper
chr1	124882002	124882004	0.216	0.00905	Hyper
chr1	124899868	124899870	0.268	7.92e-07	Hyper
chr1	125087414	125087416	-0.227	1.29e-09	Hypo
chr1	143299779	143299781	-0.213	0.0152	Hypo
chr1	143302600	143302602	-0.244	0.00247	Hypo
chr1	143346969	143346971	-0.237	0.00153	Hypo
chr1	143426979	143426981	0.226	0.00142	Hyper
chr1	143488411	143488413	-0.283	0.000322	Hypo
chr1	143639102	143639104	-0.207	0.00295	Hypo
chr1	143767379	143767381	0.204	0.00752	Hyper
chr1	143784679	143784681	-0.206	3.03e-05	Hypo
chr1	143969838	143969840	0.26	0.000684	Hyper
chr1	144010372	144010374	0.377	0.00097	Hyper
chr1	144073495	144073497	0.201	0.00386	Hyper
chr1	144087660	144087662	-0.201	0.0067	Hypo
chr1	144090410	144090412	0.248	0.000196	Hyper
chr1	144184469	144184471	-0.251	0.00281	Hypo
chr1	144200148	144200150	-0.286	0.00339	Hypo
chr1	144208314	144208316	0.271	0.0179	Hyper
chr1	144252027	144252029	0.445	0.000116	Hyper
chr1	144323885	144323887	0.211	0.021	Hyper
chr1	144473509	144473511	0.257	0.00966	Hyper
chr1	144473615	144473617	0.227	0.00334	Hyper
chr1	144643325	144643327	-0.451	1.13e-08	Hypo
chr1	144658785	144658787	-0.291	0.0286	Hypo
chr1	144676289	144676291	0.368	0.00476	Hyper
chr1	144779782	144779784	0.214	0.0476	Hyper
chr1	144779800	144779802	0.452	0.000411	Hyper
chr1	144851922	144851924	0.368	0.00476	Hyper
chr1	144854782	144854784	0.224	0.00328	Hyper
chr1	144861410	144861412	0.319	0.000275	Hyper
chr1	144894005	144894007	-0.209	2.27e-24	Hypo
chr1	144894025	144894027	-0.21	4.34e-28	Hypo
chr1	144894046	144894048	-0.207	1.83e-26	Hypo
chr1	144930268	144930270	0.271	2.6e-05	Hyper
chr1	145037083	145037085	-0.214	0.0033	Hypo
chr1	145305294	145305296	-0.289	0.000381	Hypo
chr1	145510651	145510653	0.294	0.000249	Hyper
chr1	145550777	145550779	0.304	0.00019	Hyper
chr1	146283341	146283343	0.216	4.74e-06	Hyper
chr1	146729749	146729751	0.217	6.47e-11	Hyper
chr1	146749230	146749232	-0.221	0.000559	Hypo
chr1	146888077	146888079	0.207	8.63e-05	Hyper
chr1	146902797	146902799	-0.264	0.000684	Hypo
chr1	147025930	147025932	0.212	0.0141	Hyper
chr1	147164189	147164191	0.207	6.69e-17	Hyper
chr1	148669924	148669926	-0.282	0.00197	Hypo
chr1	148886650	148886652	-0.207	0.00509	Hypo
chr1	149224441	149224443	0.234	0.000286	Hyper
chr1	149278012	149278014	0.231	5.64e-05	Hyper
chr1	149463914	149463916	0.274	6.92e-06	Hyper
chr1	149511757	149511759	0.291	0.0286	Hyper
chr1	149698477	149698479	0.281	0.00699	Hyper
chr1	149698862	149698864	-0.229	0.0286	Hypo
chr1	151156585	151156587	0.209	2.26e-20	Hyper
chr1	151372646	151372648	-0.204	6.17e-16	Hypo
chr1	151556921	151556923	-0.209	6.7e-21	Hypo
chr1	151633927	151633929	-0.304	7.43e-21	Hypo
chr1	151653894	151653896	-0.27	1.47e-19	Hypo
chr1	151655395	151655397	-0.219	1.53e-24	Hypo
chr1	152270023	152270025	-0.246	0.00752	Hypo
chr1	153545976	153545978	0.201	9.3e-17	Hyper
chr1	153545999	153546001	0.212	6.67e-18	Hyper
chr1	154403476	154403478	0.22	1.24e-27	Hyper
chr1	154403629	154403631	0.214	3.15e-23	Hyper
chr1	154403757	154403759	0.202	1.44e-25	Hyper
chr1	154403761	154403763	0.209	1.12e-28	Hyper
chr1	154403835	154403837	0.209	8.71e-27	Hyper
chr1	154445340	154445342	0.215	5.83e-16	Hyper
chr1	154726720	154726722	0.233	6.46e-29	Hyper
chr1	155016346	155016348	0.226	1.4e-23	Hyper
chr1	155016381	155016383	0.224	6.42e-25	Hyper
chr1	155189313	155189315	-0.245	0.00281	Hypo
chr1	155189595	155189597	-0.221	3.98e-07	Hypo
chr1	155189607	155189609	-0.242	2.6e-08	Hypo
chr1	155189613	155189615	-0.283	6.73e-10	Hypo
chr1	155189624	155189626	-0.217	2.01e-07	Hypo
chr1	155189639	155189641	-0.239	2.32e-08	Hypo
chr1	155189655	155189657	-0.208	8.56e-07	Hypo
chr1	155189699	155189701	-0.214	8.07e-07	Hypo
chr1	155190745	155190747	-0.208	0.00106	Hypo
chr1	155190762	155190764	-0.235	0.000441	Hypo
chr1	155190777	155190779	-0.33	4.97e-05	Hypo
chr1	155191501	155191503	-0.223	1.88e-06	Hypo
chr1	155191587	155191589	-0.328	8.34e-10	Hypo
chr1	155191615	155191617	-0.262	2.16e-06	Hypo
chr1	155191621	155191623	-0.211	9.4e-05	Hypo
chr1	155191632	155191634	-0.29	3.31e-06	Hypo
chr1	155191647	155191649	-0.238	3.86e-05	Hypo
chr1	155191657	155191659	-0.243	2.74e-05	Hypo
chr1	155191663	155191665	-0.261	1.23e-05	Hypo
chr1	155191675	155191677	-0.211	0.000229	Hypo
chr1	155191692	155191694	-0.294	1.26e-06	Hypo
chr1	155191705	155191707	-0.203	0.000133	Hypo
chr1	155191707	155191709	-0.233	3.14e-05	Hypo
chr1	155191722	155191724	-0.259	1.26e-05	Hypo
chr1	155191735	155191737	-0.219	4.77e-05	Hypo
chr1	155892018	155892020	0.221	5.92e-18	Hyper
chr1	155908813	155908815	0.239	5.23e-19	Hyper
chr1	155919535	155919537	0.26	6.5e-18	Hyper
chr1	155959770	155959772	0.259	2.33e-21	Hyper
chr1	155959908	155959910	0.241	1.37e-16	Hyper
chr1	156122653	156122655	-0.224	6.96e-20	Hypo
chr1	156122662	156122664	-0.211	6.34e-18	Hypo
chr1	156395352	156395354	0.205	1.07e-21	Hyper
chr1	156395362	156395364	0.21	1.21e-23	Hyper
chr1	156524558	156524560	0.203	4.44e-28	Hyper
chr1	156558009	156558011	-0.236	0.011	Hypo
chr1	157173950	157173952	0.217	1.36e-16	Hyper
chr1	158150729	158150731	0.238	2.95e-25	Hyper
chr1	158686693	158686695	0.201	1.42e-17	Hyper
chr1	160575357	160575359	0.223	3.23e-23	Hyper
chr1	160683063	160683065	0.21	2.59e-28	Hyper
chr1	160683507	160683509	0.24	1.09e-23	Hyper
chr1	160732115	160732117	0.205	3.3e-25	Hyper
chr1	160965248	160965250	0.229	2.83e-09	Hyper
chr1	161281579	161281581	0.205	0.000119	Hyper
chr1	161730494	161730496	0.215	3.46e-24	Hyper
chr1	161836104	161836106	0.24	1.02e-39	Hyper
chr1	164273055	164273057	0.208	3.8e-20	Hyper
chr1	164651407	164651409	0.215	3.19e-16	Hyper
chr1	164720680	164720682	0.231	4.12e-30	Hyper
chr1	164729008	164729010	0.215	1.25e-27	Hyper
chr1	165019244	165019246	-0.224	2.45e-08	Hypo
chr1	165178741	165178743	0.212	3.78e-32	Hyper
chr1	165178772	165178774	0.221	1.55e-32	Hyper
chr1	167294651	167294653	0.241	5.24e-35	Hyper
chr1	167637994	167637996	0.202	2.24e-28	Hyper
chr1	168341293	168341295	0.25	1.38e-42	Hyper
chr1	168341306	168341308	0.204	1.26e-30	Hyper
chr1	169363534	169363536	0.236	4.33e-38	Hyper
chr1	169363540	169363542	0.237	2.84e-39	Hyper
chr1	169698989	169698991	0.247	1.96e-36	Hyper
chr1	170004422	170004424	0.309	0.000738	Hyper
chr1	171180349	171180351	0.25	3.01e-21	Hyper
chr1	173411063	173411065	0.204	4.74e-21	Hyper
chr1	173613618	173613620	0.273	2.89e-05	Hyper
chr1	175025921	175025923	0.336	0.00794	Hyper
chr1	175075653	175075655	0.208	1.5e-21	Hyper
chr1	175753743	175753745	-0.22	1.89e-22	Hypo
chr1	176004738	176004740	0.325	3.92e-05	Hyper
chr1	176074183	176074185	0.307	0.000405	Hyper
chr1	177123875	177123877	0.206	1.89e-23	Hyper
chr1	178278199	178278201	0.203	1.35e-27	Hyper
chr1	179937041	179937043	0.227	1.79e-31	Hyper
chr1	179961304	179961306	0.22	1.31e-15	Hyper
chr1	181062724	181062726	0.216	3.74e-25	Hyper
chr1	181134518	181134520	0.234	5.61e-24	Hyper
chr1	181134524	181134526	0.228	2.7e-22	Hyper
chr1	181159734	181159736	0.205	9.14e-28	Hyper
chr1	183590898	183590900	0.214	2.67e-26	Hyper
chr1	184151370	184151372	-0.204	6.4e-27	Hypo
chr1	184419121	184419123	0.208	8.28e-26	Hyper
chr1	185338919	185338921	0.201	1.44e-23	Hyper
chr1	185339502	185339504	0.237	7.29e-36	Hyper
chr1	185561865	185561867	0.227	4.53e-27	Hyper
chr1	186144784	186144786	0.211	4.85e-35	Hyper
chr1	186288842	186288844	0.215	5.21e-20	Hyper
chr1	186288850	186288852	0.234	7.07e-23	Hyper
chr1	192667948	192667950	-0.242	1.03e-20	Hypo
chr1	192679562	192679564	-0.221	8.06e-23	Hypo
chr1	192856942	192856944	-0.227	2.51e-09	Hypo
chr1	192955814	192955816	0.207	1.67e-14	Hyper
chr1	197355914	197355916	0.215	4.97e-15	Hyper
chr1	198621051	198621053	0.201	4.24e-28	Hyper
chr1	198621069	198621071	0.201	1.84e-28	Hyper
chr1	198621595	198621597	0.203	1.04e-28	Hyper
chr1	198621607	198621609	0.244	8.42e-38	Hyper
chr1	198621662	198621664	0.203	1.29e-24	Hyper
chr1	198679043	198679045	0.211	4.83e-26	Hyper
chr1	198813087	198813089	-0.228	6.3e-20	Hypo
chr1	198842241	198842243	-0.231	1.46e-18	Hypo
chr1	199558348	199558350	-0.239	2.84e-18	Hypo
chr1	200639894	200639896	0.201	6.04e-24	Hyper
chr1	201289179	201289181	0.282	8.07e-30	Hyper
chr1	201413420	201413422	0.251	8.26e-13	Hyper
chr1	201413700	201413702	0.225	2.63e-19	Hyper
chr1	202159363	202159365	0.236	4.99e-21	Hyper
chr1	202161730	202161732	0.221	4.35e-11	Hyper
chr1	202835675	202835677	0.218	2.97e-20	Hyper
chr1	203550518	203550520	0.214	7.72e-22	Hyper
chr1	203744463	203744465	0.208	4.23e-18	Hyper
chr1	203919487	203919489	-0.205	0.0476	Hypo
chr1	203967440	203967442	-0.229	0.0286	Hypo
chr1	204633875	204633877	-0.201	2.94e-18	Hypo
chr1	205249268	205249270	-0.221	4.15e-26	Hypo
chr1	205286691	205286693	0.279	1.75e-42	Hyper
chr1	205286701	205286703	0.275	5.32e-41	Hyper
chr1	205286791	205286793	0.243	2.9e-23	Hyper
chr1	205286860	205286862	0.263	1.15e-30	Hyper
chr1	205923286	205923288	-0.255	4.61e-22	Hypo
chr1	206220103	206220105	-0.211	4.85e-09	Hypo
chr1	206257209	206257211	0.249	9.51e-06	Hyper
chr1	206338388	206338390	-0.36	0.000273	Hypo
chr1	206375919	206375921	-0.257	5.53e-17	Hypo
chr1	206404750	206404752	-0.218	3.34e-31	Hypo
chr1	206404958	206404960	-0.222	2.37e-11	Hypo
chr1	206562875	206562877	0.212	3.95e-23	Hyper
chr1	206580120	206580122	0.241	8.24e-28	Hyper
chr1	206580131	206580133	0.207	3.6e-20	Hyper
chr1	207571982	207571984	0.202	0.00431	Hyper
chr1	208206202	208206204	-0.206	1.52e-25	Hypo
chr1	208233680	208233682	-0.202	1.52e-21	Hypo
chr1	209757032	209757034	0.216	9.34e-26	Hyper
chr1	209768502	209768504	0.218	1.31e-27	Hyper
chr1	209768622	209768624	0.205	4.46e-27	Hyper
chr1	209768651	209768653	0.218	1.36e-29	Hyper
chr1	210340465	210340467	0.214	2.06e-30	Hyper
chr1	211229468	211229470	0.207	2.05e-30	Hyper
chr1	211515165	211515167	0.206	2.16e-05	Hyper
chr1	211623972	211623974	0.255	1.1e-27	Hyper
chr1	211632468	211632470	0.225	9.14e-25	Hyper
chr1	211638612	211638614	-0.226	3.01e-16	Hypo
chr1	212754406	212754408	0.207	3.48e-29	Hyper
chr1	212830445	212830447	-0.212	1.83e-21	Hypo
chr1	212831063	212831065	-0.25	7.66e-22	Hypo
chr1	212871842	212871844	-0.223	7.7e-26	Hypo
chr1	212877336	212877338	-0.241	7.78e-18	Hypo
chr1	212889586	212889588	-0.216	3.28e-20	Hypo
chr1	212981210	212981212	-0.214	3.42e-27	Hypo
chr1	212981233	212981235	-0.206	1.97e-26	Hypo
chr1	212981239	212981241	-0.207	1.11e-25	Hypo
chr1	213622911	213622913	0.209	2.21e-23	Hyper
chr1	213622914	213622916	0.243	7.54e-30	Hyper
chr1	217220296	217220298	-0.245	1.46e-21	Hypo
chr1	219989917	219989919	0.211	2.92e-06	Hyper
chr1	220243084	220243086	-0.215	1.05e-13	Hypo
chr1	221708361	221708363	0.225	4.88e-30	Hyper
chr1	221708393	221708395	0.206	4.05e-24	Hyper
chr1	221713386	221713388	0.206	1.68e-23	Hyper
chr1	221778680	221778682	0.202	7.73e-26	Hyper
chr1	221784166	221784168	0.211	5.83e-27	Hyper
chr1	221839893	221839895	0.202	1.43e-21	Hyper
chr1	221920587	221920589	0.221	8.5e-34	Hyper
chr1	222621900	222621902	-0.22	2.08e-21	Hypo
chr1	222762442	222762444	-0.231	3.54e-12	Hypo
chr1	222928439	222928441	-0.209	1.42e-35	Hypo
chr1	224380167	224380169	0.206	2.49e-28	Hyper
chr1	224380242	224380244	0.204	2.18e-26	Hyper
chr1	225445377	225445379	0.202	4.25e-13	Hyper
chr1	225790265	225790267	-0.204	4.97e-26	Hypo
chr1	225796690	225796692	-0.235	2.68e-23	Hypo
chr1	227835923	227835925	0.208	2.58e-27	Hyper
chr1	227872254	227872256	0.217	7.72e-17	Hyper
chr1	227937185	227937187	0.21	1.64e-15	Hyper
chr1	227937241	227937243	0.208	8.15e-18	Hyper
chr1	228153477	228153479	0.213	1.87e-13	Hyper
chr1	228500466	228500468	0.215	1.98e-27	Hyper
chr1	228608697	228608699	-0.336	0.00794	Hypo
chr1	228634964	228634966	-0.264	0.00213	Hypo
chr1	228639684	228639686	-0.254	0.00158	Hypo
chr1	228639914	228639916	0.247	0.000713	Hyper
chr1	228642554	228642556	-0.301	0.0119	Hypo
chr1	229058204	229058206	0.205	1.02e-23	Hyper
chr1	230224910	230224912	-0.213	7.5e-25	Hypo
chr1	230395193	230395195	0.201	0.000491	Hyper
chr1	230883493	230883495	0.241	3.26e-18	Hyper
chr1	231093461	231093463	0.23	1.73e-26	Hyper
chr1	231493642	231493644	0.201	2.71e-21	Hyper
chr1	231612744	231612746	0.205	3.09e-24	Hyper
chr1	231612754	231612756	0.204	8.14e-25	Hyper
chr1	231612760	231612762	0.206	3.32e-25	Hyper
chr1	231612766	231612768	0.21	1.82e-26	Hyper
chr1	232726710	232726712	0.213	2.06e-24	Hyper
chr1	234398954	234398956	0.296	3.47e-49	Hyper
chr1	234399016	234399018	0.255	7.41e-36	Hyper
chr1	234399068	234399070	0.261	3.72e-40	Hyper
chr1	234399107	234399109	0.27	5.69e-45	Hyper
chr1	234399115	234399117	0.274	1.93e-46	Hyper
chr1	234399147	234399149	0.255	7.63e-41	Hyper
chr1	234399264	234399266	0.233	5.19e-36	Hyper
chr1	234643281	234643283	-0.211	1.34e-32	Hypo
chr1	234643320	234643322	-0.209	9.17e-33	Hypo
chr1	234731552	234731554	0.216	2.25e-29	Hyper
chr1	234778478	234778480	0.207	1.79e-58	Hyper
chr1	234882184	234882186	0.204	8.11e-32	Hyper
chr1	234882414	234882416	0.204	4.99e-35	Hyper
chr1	235011685	235011687	0.216	4.83e-28	Hyper
chr1	235011692	235011694	0.264	4e-39	Hyper
chr1	235011711	235011713	0.271	2.22e-38	Hyper
chr1	235011721	235011723	0.252	5.08e-33	Hyper
chr1	235011898	235011900	0.269	5.71e-43	Hyper
chr1	235011945	235011947	0.252	3.07e-39	Hyper
chr1	235011968	235011970	0.237	6.76e-35	Hyper
chr1	235011996	235011998	0.237	5.67e-35	Hyper
chr1	235011998	235012000	0.253	1.31e-38	Hyper
chr1	235012050	235012052	0.277	1.03e-42	Hyper
chr1	235012058	235012060	0.276	7.27e-43	Hyper
chr1	235012081	235012083	0.299	1e-50	Hyper
chr1	235012182	235012184	0.241	9.68e-32	Hyper
chr1	235012215	235012217	0.225	3.94e-26	Hyper
chr1	235164305	235164307	0.261	2.36e-39	Hyper
chr1	235164313	235164315	0.248	9.62e-36	Hyper
chr1	235642027	235642029	0.217	1.3e-19	Hyper
chr1	235642045	235642047	0.202	1.08e-16	Hyper
chr1	235642074	235642076	0.22	1.41e-16	Hyper
chr1	235642106	235642108	0.203	7.04e-14	Hyper
chr1	236156633	236156635	0.209	2.21e-20	Hyper
chr1	236393920	236393922	0.226	7.26e-20	Hyper
chr1	236394165	236394167	0.223	1.51e-27	Hyper
chr1	239635620	239635622	0.223	2.2e-20	Hyper
chr1	239720194	239720196	0.205	8.77e-31	Hyper
chr1	242238371	242238373	0.243	1.85e-25	Hyper
chr1	244319755	244319757	0.202	1.87e-28	Hyper
chr1	244438597	244438599	-0.273	1.27e-14	Hypo
chr1	245018274	245018276	0.236	3.07e-24	Hyper
chr1	245198900	245198902	0.216	1.61e-15	Hyper
chr1	246794344	246794346	-0.209	1.11e-15	Hypo
chr1	247118841	247118843	0.272	0.000793	Hyper
chr1	248336649	248336651	-0.206	1.42e-26	Hypo
chr1	248337151	248337153	-0.21	2.17e-18	Hypo
chr1	248573484	248573486	0.318	0.00466	Hyper
chr1	248925473	248925475	0.241	4.63e-31	Hyper
chr1	248941256	248941258	0.271	0.0179	Hyper
chr10	28803	28805	0.234	0.0175	Hyper
chr10	459377	459379	0.266	9.66e-09	Hyper
chr10	505693	505695	0.204	6.21e-22	Hyper
chr10	1123433	1123435	0.215	2.27e-25	Hyper
chr10	1238739	1238741	-0.244	0.00267	Hypo
chr10	1240041	1240043	-0.201	0.000323	Hypo
chr10	1253932	1253934	0.206	3.46e-35	Hyper
chr10	1254053	1254055	0.201	6.81e-32	Hyper
chr10	2950316	2950318	0.203	2.8e-27	Hyper
chr10	3228077	3228079	0.24	6.31e-32	Hyper
chr10	3228089	3228091	0.212	3.91e-26	Hyper
chr10	4837969	4837971	-0.355	0.00226	Hypo
chr10	4954655	4954657	0.228	2.04e-18	Hyper
chr10	5577151	5577153	0.204	1.64e-06	Hyper
chr10	5596786	5596788	0.204	3.67e-18	Hyper
chr10	5659868	5659870	0.205	2.39e-27	Hyper
chr10	5873890	5873892	0.203	8.2e-12	Hyper
chr10	5878872	5878874	-0.244	3.56e-21	Hypo
chr10	5885379	5885381	-0.237	5.19e-16	Hypo
chr10	6069591	6069593	0.243	1.5e-36	Hyper
chr10	6172139	6172141	0.214	7.36e-24	Hyper
chr10	6685575	6685577	0.221	2.58e-20	Hyper
chr10	6840817	6840819	0.203	2.55e-08	Hyper
chr10	6927958	6927960	0.206	3.34e-26	Hyper
chr10	6928000	6928002	0.209	4.9e-25	Hyper
chr10	7317982	7317984	0.207	8.85e-27	Hyper
chr10	7756771	7756773	0.274	5.53e-10	Hyper
chr10	10516921	10516923	0.212	4.95e-23	Hyper
chr10	10882312	10882314	0.201	9.83e-26	Hyper
chr10	11167768	11167770	0.209	2.18e-26	Hyper
chr10	11170298	11170300	0.241	9.49e-35	Hyper
chr10	11176163	11176165	0.216	5.29e-17	Hyper
chr10	11180132	11180134	0.21	2.82e-29	Hyper
chr10	11180351	11180353	0.201	1.07e-24	Hyper
chr10	11180479	11180481	0.211	8.82e-31	Hyper
chr10	12419576	12419578	0.21	5.36e-21	Hyper
chr10	13117914	13117916	0.208	1.37e-21	Hyper
chr10	13706984	13706986	-0.203	1.9e-23	Hypo
chr10	13707039	13707041	-0.213	3.07e-26	Hypo
chr10	14564337	14564339	0.202	5.01e-22	Hyper
chr10	14690600	14690602	-0.222	2.01e-18	Hypo
chr10	14692995	14692997	-0.236	9.59e-31	Hypo
chr10	15263218	15263220	0.233	3.91e-22	Hyper
chr10	16646798	16646800	0.202	5.34e-26	Hyper
chr10	17395056	17395058	0.208	4.16e-25	Hyper
chr10	17809802	17809804	0.206	1.13e-22	Hyper
chr10	17809896	17809898	0.221	2.1e-22	Hyper
chr10	19161358	19161360	0.205	8.6e-06	Hyper
chr10	19213640	19213642	-0.205	1.66e-19	Hypo
chr10	19395927	19395929	0.26	5.29e-27	Hyper
chr10	20779944	20779946	-0.235	3.67e-22	Hypo
chr10	21105544	21105546	0.242	3.59e-16	Hyper
chr10	21316108	21316110	-0.217	4.8e-24	Hypo
chr10	21316173	21316175	-0.204	2.91e-24	Hypo
chr10	22693671	22693673	0.208	1.99e-32	Hyper
chr10	26517095	26517097	-0.204	3.23e-19	Hypo
chr10	27835080	27835082	0.21	4.17e-20	Hyper
chr10	27837150	27837152	0.215	8.35e-27	Hyper
chr10	27890123	27890125	0.213	2.03e-26	Hyper
chr10	28087539	28087541	-0.244	8.87e-28	Hypo
chr10	28087659	28087661	-0.208	9.3e-22	Hypo
chr10	28089462	28089464	-0.203	3.13e-19	Hypo
chr10	29404083	29404085	0.213	9.76e-31	Hyper
chr10	29425000	29425002	0.265	7.03e-26	Hyper
chr10	29447368	29447370	0.232	1.28e-19	Hyper
chr10	29454249	29454251	0.21	3.02e-17	Hyper
chr10	29458487	29458489	0.227	5.68e-16	Hyper
chr10	29487769	29487771	0.208	3.38e-11	Hyper
chr10	29878425	29878427	0.21	4.95e-25	Hyper
chr10	29996926	29996928	0.247	4.82e-29	Hyper
chr10	29996969	29996971	0.275	1.96e-31	Hyper
chr10	30027962	30027964	-0.216	1.58e-29	Hypo
chr10	30467510	30467512	0.205	2.69e-15	Hyper
chr10	30476723	30476725	0.292	3.92e-29	Hyper
chr10	30523347	30523349	0.229	7.94e-18	Hyper
chr10	30529815	30529817	0.213	6.46e-26	Hyper
chr10	30529827	30529829	0.224	3.96e-28	Hyper
chr10	30529901	30529903	0.204	5.38e-23	Hyper
chr10	30546744	30546746	0.217	5.32e-24	Hyper
chr10	30700682	30700684	-0.223	2.34e-19	Hypo
chr10	30700688	30700690	-0.222	1.95e-19	Hypo
chr10	30769410	30769412	-0.222	2.74e-16	Hypo
chr10	31969428	31969430	0.209	0.0182	Hyper
chr10	31996531	31996533	-0.228	5.57e-23	Hypo
chr10	32041059	32041061	-0.247	6.01e-21	Hypo
chr10	33502192	33502194	0.216	1.15e-17	Hyper
chr10	33880492	33880494	0.209	4.1e-09	Hyper
chr10	34010892	34010894	0.245	7.5e-33	Hyper
chr10	35058429	35058431	0.205	1.7e-24	Hyper
chr10	35795465	35795467	0.207	8.66e-32	Hyper
chr10	35894535	35894537	0.242	2.98e-14	Hyper
chr10	39689553	39689555	-0.229	0.0286	Hypo
chr10	39691982	39691984	-0.212	0.021	Hypo
chr10	39692771	39692773	0.271	0.0179	Hyper
chr10	39695330	39695332	0.287	0.00217	Hyper
chr10	39704945	39704947	0.21	0.00393	Hyper
chr10	39717698	39717700	0.201	0.0149	Hyper
chr10	39717811	39717813	0.301	0.0027	Hyper
chr10	39737067	39737069	0.283	8.18e-05	Hyper
chr10	39737130	39737132	0.202	0.00121	Hyper
chr10	39744416	39744418	0.292	0.00458	Hyper
chr10	39744425	39744427	0.34	0.00208	Hyper
chr10	39749754	39749756	0.247	0.0182	Hyper
chr10	39754169	39754171	-0.207	0.000606	Hypo
chr10	39757796	39757798	-0.201	0.000372	Hypo
chr10	39767774	39767776	-0.336	0.00794	Hypo
chr10	39785522	39785524	0.23	2.75e-06	Hyper
chr10	39808292	39808294	-0.211	0.00106	Hypo
chr10	39812651	39812653	0.224	0.014	Hyper
chr10	39818720	39818722	-0.217	0.0108	Hypo
chr10	39827688	39827690	0.207	0.00312	Hyper
chr10	39828002	39828004	-0.291	0.0286	Hypo
chr10	39828620	39828622	0.248	0.00361	Hyper
chr10	39828671	39828673	0.294	0.00126	Hyper
chr10	39831599	39831601	0.301	0.00235	Hyper
chr10	39831649	39831651	0.267	0.00431	Hyper
chr10	39832308	39832310	-0.208	0.00311	Hypo
chr10	39835715	39835717	0.302	0.0152	Hyper
chr10	39839911	39839913	0.209	0.0182	Hyper
chr10	39854616	39854618	0.229	0.0286	Hyper
chr10	39856449	39856451	0.236	0.011	Hyper
chr10	39856528	39856530	0.217	0.00416	Hyper
chr10	39856537	39856539	0.224	0.00329	Hyper
chr10	39862833	39862835	0.205	7.87e-11	Hyper
chr10	39870899	39870901	0.229	0.0286	Hyper
chr10	39885307	39885309	0.247	0.00103	Hyper
chr10	39900023	39900025	0.257	0.00966	Hyper
chr10	39904591	39904593	0.269	3.92e-05	Hyper
chr10	39905691	39905693	0.216	0.000294	Hyper
chr10	39908750	39908752	-0.211	0.0256	Hypo
chr10	39911358	39911360	0.315	0.00699	Hyper
chr10	39914190	39914192	-0.212	0.021	Hypo
chr10	39927121	39927123	-0.304	0.00699	Hypo
chr10	39955071	39955073	-0.213	0.000506	Hypo
chr10	39956167	39956169	-0.202	9.08e-07	Hypo
chr10	39973398	39973400	-0.301	0.0119	Hypo
chr10	39982985	39982987	0.205	0.0188	Hyper
chr10	40033244	40033246	0.251	0.00453	Hyper
chr10	40033490	40033492	0.368	0.00476	Hyper
chr10	40051289	40051291	0.226	0.00202	Hyper
chr10	40064478	40064480	0.417	0.000722	Hyper
chr10	40095243	40095245	0.288	4.72e-08	Hyper
chr10	40119118	40119120	0.209	0.00585	Hyper
chr10	40133983	40133985	0.307	0.00482	Hyper
chr10	40152577	40152579	0.423	0.000116	Hyper
chr10	40165532	40165534	0.363	0.00466	Hyper
chr10	40209724	40209726	0.244	0.00445	Hyper
chr10	40226343	40226345	0.34	0.00339	Hyper
chr10	40239829	40239831	0.229	0.00102	Hyper
chr10	40239864	40239866	0.353	0.000147	Hyper
chr10	40307056	40307058	0.254	0.000317	Hyper
chr10	40337645	40337647	-0.201	1.14e-05	Hypo
chr10	40350936	40350938	0.239	0.011	Hyper
chr10	40355722	40355724	0.205	0.00278	Hyper
chr10	40356317	40356319	0.25	0.000577	Hyper
chr10	40386678	40386680	0.23	0.000239	Hyper
chr10	40459849	40459851	0.211	0.00134	Hyper
chr10	40473547	40473549	0.262	0.00905	Hyper
chr10	40488246	40488248	-0.211	0.0192	Hypo
chr10	40491543	40491545	0.237	6.63e-05	Hyper
chr10	40549805	40549807	-0.258	0.00442	Hypo
chr10	40573869	40573871	0.216	0.00144	Hyper
chr10	40612022	40612024	0.467	3.95e-05	Hyper
chr10	40616174	40616176	-0.21	2.14e-17	Hypo
chr10	40639240	40639242	-0.23	0.00778	Hypo
chr10	40640962	40640964	0.302	5.56e-05	Hyper
chr10	40719666	40719668	0.315	0.00699	Hyper
chr10	40752942	40752944	0.241	0.000397	Hyper
chr10	40808395	40808397	-0.336	0.00794	Hypo
chr10	40812230	40812232	-0.239	0.00165	Hypo
chr10	40841270	40841272	0.21	0.000146	Hyper
chr10	40868415	40868417	0.273	6.42e-05	Hyper
chr10	40923754	40923756	-0.302	2.7e-06	Hypo
chr10	40927778	40927780	-0.222	0.000245	Hypo
chr10	40985424	40985426	0.229	5.27e-05	Hyper
chr10	41018742	41018744	-0.26	0.00121	Hypo
chr10	41094041	41094043	0.235	2.2e-05	Hyper
chr10	41095739	41095741	0.212	0.021	Hyper
chr10	41123326	41123328	0.214	0.0476	Hyper
chr10	41137999	41138001	0.205	0.0476	Hyper
chr10	41138008	41138010	0.205	0.0476	Hyper
chr10	41142692	41142694	0.393	0.00303	Hyper
chr10	41144695	41144697	-0.293	0.00184	Hypo
chr10	41169495	41169497	0.256	0.000897	Hyper
chr10	41297674	41297676	-0.209	0.0182	Hypo
chr10	41308365	41308367	0.208	0.000655	Hyper
chr10	41318263	41318265	0.245	0.00905	Hyper
chr10	41324664	41324666	0.255	0.000392	Hyper
chr10	41328111	41328113	-0.248	0.00276	Hypo
chr10	41354370	41354372	0.301	0.0119	Hyper
chr10	41380083	41380085	0.231	0.000648	Hyper
chr10	41407862	41407864	0.405	0.000295	Hyper
chr10	41422996	41422998	0.226	0.000561	Hyper
chr10	41431835	41431837	0.237	0.021	Hyper
chr10	41442293	41442295	-0.259	7.47e-07	Hypo
chr10	41447694	41447696	0.229	0.0286	Hyper
chr10	41487703	41487705	0.276	0.000892	Hyper
chr10	41504188	41504190	-0.259	0.0152	Hypo
chr10	41510833	41510835	0.229	0.0286	Hyper
chr10	41585755	41585757	-0.229	1.24e-06	Hypo
chr10	41705870	41705872	0.239	0.011	Hyper
chr10	42645264	42645266	0.272	8.19e-07	Hyper
chr10	42952169	42952171	-0.207	1.6e-20	Hypo
chr10	43046053	43046055	0.215	2.74e-23	Hyper
chr10	43295594	43295596	-0.242	5.94e-22	Hypo
chr10	43465215	43465217	0.229	5.93e-06	Hyper
chr10	43620746	43620748	-0.253	1.06e-26	Hypo
chr10	43826243	43826245	0.207	4.9e-16	Hyper
chr10	43880094	43880096	0.209	1.93e-23	Hyper
chr10	46217636	46217638	0.275	7.11e-09	Hyper
chr10	46267135	46267137	0.213	1.06e-28	Hyper
chr10	46420226	46420228	-0.216	0.00274	Hypo
chr10	46463611	46463613	0.213	4.5e-08	Hyper
chr10	46467154	46467156	-0.24	0.00386	Hypo
chr10	46907489	46907491	0.303	0.00139	Hyper
chr10	46943422	46943424	-0.297	0.00402	Hypo
chr10	47369442	47369444	0.207	4.85e-17	Hyper
chr10	47476086	47476088	0.296	0.005	Hyper
chr10	47583486	47583488	-0.23	7e-04	Hypo
chr10	47583496	47583498	-0.27	0.000106	Hypo
chr10	47709818	47709820	-0.253	2.19e-06	Hypo
chr10	47773070	47773072	0.239	0.0124	Hyper
chr10	47871039	47871041	0.259	0.00591	Hyper
chr10	47964388	47964390	-0.291	0.0286	Hypo
chr10	48457146	48457148	0.208	1.16e-19	Hyper
chr10	48684777	48684779	0.207	2.11e-23	Hyper
chr10	48684783	48684785	0.205	2.58e-23	Hyper
chr10	48684881	48684883	0.213	1.85e-20	Hyper
chr10	48684986	48684988	0.202	1.07e-18	Hyper
chr10	49177349	49177351	0.23	1.02e-27	Hyper
chr10	59895758	59895760	-0.201	9.06e-24	Hypo
chr10	60714524	60714526	0.213	2.44e-25	Hyper
chr10	61324776	61324778	0.222	3.06e-12	Hyper
chr10	62811595	62811597	0.222	1.11e-31	Hyper
chr10	62853741	62853743	0.22	8.27e-30	Hyper
chr10	66651652	66651654	0.241	0.000782	Hyper
chr10	66653401	66653403	0.261	4.42e-12	Hyper
chr10	67262612	67262614	0.218	4.26e-24	Hyper
chr10	68599806	68599808	-0.207	6.16e-22	Hypo
chr10	69045553	69045555	0.209	5.24e-24	Hyper
chr10	69045648	69045650	0.218	7.11e-29	Hyper
chr10	69279285	69279287	0.24	3.57e-27	Hyper
chr10	70514806	70514808	-0.218	2.04e-21	Hypo
chr10	70807778	70807780	0.204	1.41e-21	Hyper
chr10	70874445	70874447	-0.232	3.84e-19	Hypo
chr10	71257196	71257198	0.207	2.15e-20	Hyper
chr10	71753864	71753866	0.202	3.98e-26	Hyper
chr10	71901923	71901925	-0.248	2.57e-20	Hypo
chr10	72031011	72031013	-0.209	9.19e-25	Hypo
chr10	72244312	72244314	-0.203	1.77e-25	Hypo
chr10	72736944	72736946	-0.201	3.98e-25	Hypo
chr10	73412790	73412792	0.208	4.68e-13	Hyper
chr10	73894654	73894656	0.218	5.7e-29	Hyper
chr10	74978151	74978153	0.207	1.49e-27	Hyper
chr10	75022012	75022014	-0.207	1.43e-18	Hypo
chr10	75022030	75022032	-0.203	1.09e-18	Hypo
chr10	75266179	75266181	0.243	1.9e-21	Hyper
chr10	75266181	75266183	0.215	2.13e-17	Hyper
chr10	75333307	75333309	-0.242	0.00115	Hypo
chr10	75398405	75398407	-0.221	1.45e-21	Hypo
chr10	75399762	75399764	-0.212	4.29e-24	Hypo
chr10	75399783	75399785	-0.206	4.88e-23	Hypo
chr10	75399795	75399797	-0.227	6.82e-26	Hypo
chr10	75548489	75548491	0.205	6.53e-26	Hyper
chr10	76178482	76178484	-0.216	1.46e-18	Hypo
chr10	76564257	76564259	0.206	8.32e-26	Hyper
chr10	76882230	76882232	0.202	1.43e-20	Hyper
chr10	76962220	76962222	0.225	8.53e-30	Hyper
chr10	77281911	77281913	0.222	2.62e-31	Hyper
chr10	77281961	77281963	0.232	1.5e-33	Hyper
chr10	77416163	77416165	0.271	3.94e-25	Hyper
chr10	78803009	78803011	-0.223	1.4e-18	Hypo
chr10	79097533	79097535	-0.205	1.37e-25	Hypo
chr10	79248654	79248656	0.221	8.96e-24	Hyper
chr10	79248687	79248689	0.231	5.61e-25	Hyper
chr10	79286184	79286186	0.202	9.2e-25	Hyper
chr10	79286343	79286345	0.205	8.16e-23	Hyper
chr10	79332856	79332858	0.268	0.000987	Hyper
chr10	79401499	79401501	0.267	0.00243	Hyper
chr10	79717217	79717219	-0.251	4e-08	Hypo
chr10	79717345	79717347	-0.208	4.63e-08	Hypo
chr10	79844308	79844310	0.203	0.014	Hyper
chr10	80188186	80188188	0.237	3.16e-27	Hyper
chr10	80312189	80312191	0.215	3.79e-21	Hyper
chr10	80663320	80663322	0.213	3.42e-17	Hyper
chr10	80663531	80663533	0.229	1.27e-27	Hyper
chr10	86536921	86536923	0.215	6.36e-17	Hyper
chr10	87228072	87228074	-0.242	0.000251	Hypo
chr10	87294734	87294736	0.261	0.0011	Hyper
chr10	87294742	87294744	0.206	0.00392	Hyper
chr10	88066957	88066959	0.207	2.82e-23	Hyper
chr10	91077768	91077770	-0.22	2.88e-28	Hypo
chr10	91077835	91077837	-0.212	6.98e-32	Hypo
chr10	93339035	93339037	-0.208	0.000147	Hypo
chr10	93573146	93573148	0.202	2.58e-19	Hyper
chr10	93908569	93908571	-0.21	1.46e-17	Hypo
chr10	95040858	95040860	0.23	1.67e-22	Hyper
chr10	97287953	97287955	-0.252	1.35e-22	Hypo
chr10	97288503	97288505	-0.295	6.27e-31	Hypo
chr10	99573291	99573293	-0.216	2.28e-16	Hypo
chr10	101153665	101153667	0.232	3.22e-12	Hyper
chr10	101186193	101186195	0.276	1.43e-05	Hyper
chr10	101337275	101337277	0.21	2.51e-16	Hyper
chr10	102487723	102487725	0.209	3.77e-22	Hyper
chr10	102658371	102658373	-0.205	5.21e-18	Hypo
chr10	102658457	102658459	-0.211	1.21e-19	Hypo
chr10	102931951	102931953	0.215	2.12e-26	Hyper
chr10	103692892	103692894	0.205	2.38e-13	Hyper
chr10	103692902	103692904	0.205	5.8e-14	Hyper
chr10	103692912	103692914	0.231	2.4e-15	Hyper
chr10	105287886	105287888	0.243	0.00219	Hyper
chr10	105515632	105515634	-0.336	0.00794	Hypo
chr10	110157275	110157277	0.242	7.4e-24	Hyper
chr10	110157338	110157340	0.243	1.72e-28	Hyper
chr10	110414596	110414598	0.201	1.82e-22	Hyper
chr10	110536503	110536505	0.202	8.4e-22	Hyper
chr10	112663490	112663492	0.212	3.38e-30	Hyper
chr10	112894717	112894719	0.219	1.25e-28	Hyper
chr10	112981626	112981628	0.226	4.98e-29	Hyper
chr10	112981646	112981648	0.232	1.28e-32	Hyper
chr10	112981781	112981783	0.227	4.04e-31	Hyper
chr10	112986016	112986018	0.241	1.13e-30	Hyper
chr10	114025607	114025609	0.22	4.48e-20	Hyper
chr10	114025629	114025631	0.207	4.87e-20	Hyper
chr10	114329869	114329871	0.208	3.14e-25	Hyper
chr10	114394679	114394681	0.21	1.25e-29	Hyper
chr10	114544250	114544252	0.214	1.61e-25	Hyper
chr10	117563300	117563302	-0.244	7.79e-19	Hypo
chr10	119091182	119091184	0.207	1.34e-25	Hyper
chr10	119132076	119132078	0.212	6.67e-26	Hyper
chr10	119281493	119281495	-0.207	4.36e-22	Hypo
chr10	119281763	119281765	-0.209	1.84e-23	Hypo
chr10	119306399	119306401	0.208	3.38e-26	Hyper
chr10	119412329	119412331	-0.201	3.35e-24	Hypo
chr10	119518011	119518013	0.219	1.59e-25	Hyper
chr10	119518014	119518016	0.211	1.39e-24	Hyper
chr10	119518031	119518033	0.224	1.77e-27	Hyper
chr10	119518053	119518055	0.216	2.13e-26	Hyper
chr10	120288427	120288429	0.207	1.17e-21	Hyper
chr10	121659283	121659285	0.212	2.85e-22	Hyper
chr10	121889222	121889224	0.236	1.05e-22	Hyper
chr10	122164217	122164219	0.214	3.75e-24	Hyper
chr10	122504788	122504790	-0.203	1.03e-27	Hypo
chr10	122516070	122516072	0.202	9.18e-25	Hyper
chr10	122594644	122594646	0.215	0.00494	Hyper
chr10	124036117	124036119	0.207	4.41e-19	Hyper
chr10	124154355	124154357	0.223	2.33e-32	Hyper
chr10	124414326	124414328	-0.206	2.22e-27	Hypo
chr10	124421436	124421438	-0.201	7e-18	Hypo
chr10	124636937	124636939	0.227	8.17e-20	Hyper
chr10	124660721	124660723	-0.207	1.47e-24	Hypo
chr10	125014642	125014644	-0.217	6.2e-26	Hypo
chr10	126036789	126036791	0.202	8.21e-25	Hyper
chr10	126789976	126789978	0.206	3.35e-17	Hyper
chr10	126979827	126979829	0.203	1.06e-27	Hyper
chr10	127093083	127093085	0.205	1.83e-25	Hyper
chr10	127093106	127093108	0.21	3e-26	Hyper
chr10	127647443	127647445	0.221	2.17e-10	Hyper
chr10	128064537	128064539	0.204	6.36e-21	Hyper
chr10	128064622	128064624	0.212	3.41e-25	Hyper
chr10	128064889	128064891	0.205	1.07e-15	Hyper
chr10	128065048	128065050	0.243	1.27e-25	Hyper
chr10	128065112	128065114	0.247	3.07e-22	Hyper
chr10	128065124	128065126	0.226	2.42e-18	Hyper
chr10	128065154	128065156	0.254	1.46e-24	Hyper
chr10	128065244	128065246	0.209	5.03e-26	Hyper
chr10	129042532	129042534	0.201	1.78e-16	Hyper
chr10	129058003	129058005	0.204	4.86e-26	Hyper
chr10	129058104	129058106	0.201	1.83e-26	Hyper
chr10	129110436	129110438	-0.211	6.51e-14	Hypo
chr10	130061721	130061723	0.213	5.44e-16	Hyper
chr10	130079826	130079828	0.226	9.04e-20	Hyper
chr10	130360216	130360218	-0.207	4.83e-06	Hypo
chr10	130759151	130759153	0.253	1.31e-05	Hyper
chr10	130760267	130760269	0.214	0.0476	Hyper
chr10	130760329	130760331	0.229	0.0286	Hyper
chr10	132232709	132232711	0.226	7.95e-19	Hyper
chr10	132232765	132232767	0.203	2.42e-17	Hyper
chr10	132264953	132264955	0.224	1.29e-14	Hyper
chr10	132419391	132419393	-0.205	1.76e-07	Hypo
chr10	132505899	132505901	-0.219	0.00325	Hypo
chr10	132505932	132505934	-0.309	0.000227	Hypo
chr10	132505965	132505967	-0.221	0.000563	Hypo
chr10	132506049	132506051	-0.209	0.00347	Hypo
chr10	132548621	132548623	0.202	2.27e-27	Hyper
chr10	132931160	132931162	0.224	2.87e-06	Hyper
chr10	133029907	133029909	0.214	4.78e-18	Hyper
chr10	133076135	133076137	0.229	1.08e-21	Hyper
chr10	133238474	133238476	-0.216	2.86e-13	Hypo
chr10	133249756	133249758	-0.211	1.1e-08	Hypo
chr10	133259104	133259106	0.224	1.49e-15	Hyper
chr10	133283722	133283724	-0.266	0.0049	Hypo
chr10	133292154	133292156	-0.324	0.00219	Hypo
chr10	133389017	133389019	0.201	3.57e-24	Hyper
chr10	133390177	133390179	0.207	2.47e-16	Hyper
chr10	133392033	133392035	0.205	6.28e-14	Hyper
chr10	133569273	133569275	-0.262	0.00905	Hypo
chr10	133669990	133669992	-0.222	0.021	Hypo
chr11	90963	90965	0.223	0.00103	Hyper
chr11	119388	119390	0.227	7.54e-07	Hyper
chr11	154940	154942	0.218	0.00204	Hyper
chr11	171001	171003	0.219	1.69e-05	Hyper
chr11	382208	382210	0.203	1.08e-13	Hyper
chr11	402816	402818	-0.305	6.84e-08	Hypo
chr11	403031	403033	-0.259	2.26e-05	Hypo
chr11	469121	469123	-0.218	6.62e-05	Hypo
chr11	469377	469379	-0.25	2.79e-05	Hypo
chr11	469481	469483	-0.239	1.61e-08	Hypo
chr11	503627	503629	0.215	1.36e-13	Hyper
chr11	628774	628776	0.203	1.36e-28	Hyper
chr11	628847	628849	0.227	3.54e-31	Hyper
chr11	640669	640671	0.208	4.31e-10	Hyper
chr11	641041	641043	0.203	7.43e-14	Hyper
chr11	953684	953686	-0.219	2.36e-12	Hypo
chr11	953687	953689	-0.266	1.89e-18	Hypo
chr11	1113465	1113467	0.223	8.99e-08	Hyper
chr11	1304157	1304159	-0.206	8.98e-21	Hypo
chr11	1311162	1311164	0.207	2.68e-20	Hyper
chr11	1384772	1384774	0.203	4.04e-26	Hyper
chr11	1503176	1503178	-0.221	2.69e-22	Hypo
chr11	1503227	1503229	-0.207	1.13e-22	Hypo
chr11	1584558	1584560	0.242	4.78e-21	Hyper
chr11	1584615	1584617	0.21	2.8e-15	Hyper
chr11	1584630	1584632	0.207	3.18e-14	Hyper
chr11	1662013	1662015	0.21	1.7e-23	Hyper
chr11	1662029	1662031	0.201	9.86e-23	Hyper
chr11	1689803	1689805	0.206	3.42e-27	Hyper
chr11	1750324	1750326	-0.232	2.01e-12	Hypo
chr11	1758566	1758568	0.225	2.91e-15	Hyper
chr11	1850631	1850633	0.215	1.16e-17	Hyper
chr11	1850659	1850661	0.228	9.46e-22	Hyper
chr11	1850777	1850779	0.221	9.83e-22	Hyper
chr11	1850795	1850797	0.223	9.81e-21	Hyper
chr11	1852839	1852841	0.205	3e-15	Hyper
chr11	1853015	1853017	0.212	5.06e-13	Hyper
chr11	1853060	1853062	0.215	3.72e-15	Hyper
chr11	1853089	1853091	0.202	1.2e-16	Hyper
chr11	1853214	1853216	0.216	7.62e-19	Hyper
chr11	1853231	1853233	0.201	3.43e-16	Hyper
chr11	1926562	1926564	0.202	5.15e-13	Hyper
chr11	1926625	1926627	0.203	1.4e-19	Hyper
chr11	1926712	1926714	0.226	1.33e-19	Hyper
chr11	1926718	1926720	0.203	1.53e-17	Hyper
chr11	2136917	2136919	0.244	5.48e-15	Hyper
chr11	2199119	2199121	0.208	2.62e-21	Hyper
chr11	2199154	2199156	0.263	1.9e-29	Hyper
chr11	2199188	2199190	0.22	5.27e-21	Hyper
chr11	2199194	2199196	0.225	7.21e-22	Hyper
chr11	2199204	2199206	0.212	2.18e-20	Hyper
chr11	2300569	2300571	0.202	2.78e-13	Hyper
chr11	2301416	2301418	0.206	1.18e-11	Hyper
chr11	2301825	2301827	0.203	2.84e-14	Hyper
chr11	2667294	2667296	0.258	1.11e-19	Hyper
chr11	2892022	2892024	-0.201	4.73e-15	Hypo
chr11	2938469	2938471	-0.363	5.92e-18	Hypo
chr11	3133888	3133890	0.221	4.69e-09	Hyper
chr11	3260026	3260028	0.222	3.34e-09	Hyper
chr11	3274437	3274439	0.216	0.00905	Hyper
chr11	3308644	3308646	0.384	0.0014	Hyper
chr11	3319102	3319104	-0.252	0.00552	Hypo
chr11	3326187	3326189	0.353	7.09e-06	Hyper
chr11	3328351	3328353	0.221	0.0242	Hyper
chr11	3785586	3785588	0.208	1.24e-28	Hyper
chr11	3854259	3854261	0.215	8.03e-34	Hyper
chr11	4270648	4270650	0.214	0.0476	Hyper
chr11	6203584	6203586	0.204	8.15e-25	Hyper
chr11	9567210	9567212	-0.214	3.27e-25	Hypo
chr11	9753163	9753165	0.213	5.36e-33	Hyper
chr11	10442257	10442259	0.209	3.47e-26	Hyper
chr11	10442300	10442302	0.25	2.69e-37	Hyper
chr11	10442515	10442517	0.218	1.29e-19	Hyper
chr11	10459669	10459671	0.201	2.18e-17	Hyper
chr11	10459683	10459685	0.209	6.33e-21	Hyper
chr11	10725389	10725391	0.202	1.4e-22	Hyper
chr11	10725416	10725418	0.232	2.01e-27	Hyper
chr11	10725620	10725622	0.219	1.21e-19	Hyper
chr11	10743900	10743902	0.223	9.71e-29	Hyper
chr11	10743903	10743905	0.23	6.86e-30	Hyper
chr11	10743911	10743913	0.242	9.69e-32	Hyper
chr11	10743928	10743930	0.226	7.77e-27	Hyper
chr11	10743949	10743951	0.223	1.37e-24	Hyper
chr11	11150461	11150463	0.202	1.63e-24	Hyper
chr11	11265631	11265633	0.242	1.6e-07	Hyper
chr11	11265656	11265658	0.222	1.04e-09	Hyper
chr11	12828994	12828996	0.202	4.08e-18	Hyper
chr11	13330845	13330847	0.216	1.64e-24	Hyper
chr11	15113437	15113439	0.218	8.95e-25	Hyper
chr11	16907188	16907190	-0.248	0.00398	Hypo
chr11	16974796	16974798	0.223	2.21e-06	Hyper
chr11	16975033	16975035	0.268	4.23e-07	Hyper
chr11	16975035	16975037	0.351	1.28e-10	Hyper
chr11	18988572	18988574	-0.247	3.48e-20	Hypo
chr11	19251043	19251045	0.205	8.95e-21	Hyper
chr11	19671540	19671542	0.225	3.58e-26	Hyper
chr11	20253283	20253285	-0.216	1.23e-13	Hypo
chr11	22621842	22621844	-0.248	1.49e-14	Hypo
chr11	23335826	23335828	0.207	6.52e-25	Hyper
chr11	24796162	24796164	0.361	0.00234	Hyper
chr11	25784937	25784939	-0.235	2.2e-17	Hypo
chr11	25901785	25901787	0.201	0.00012	Hyper
chr11	26500450	26500452	-0.201	7.51e-16	Hypo
chr11	26533824	26533826	-0.201	5.53e-21	Hypo
chr11	26546764	26546766	-0.234	1.21e-24	Hypo
chr11	26614597	26614599	0.228	3.87e-32	Hyper
chr11	26633032	26633034	0.207	2.56e-22	Hyper
chr11	26637959	26637961	0.214	6.69e-25	Hyper
chr11	26640997	26640999	0.239	6.43e-30	Hyper
chr11	26648514	26648516	0.244	9.78e-27	Hyper
chr11	26669400	26669402	0.218	7.24e-19	Hyper
chr11	26680268	26680270	0.233	2.12e-11	Hyper
chr11	27395755	27395757	-0.206	1.33e-29	Hypo
chr11	29269358	29269360	-0.212	7.47e-22	Hypo
chr11	33063837	33063839	0.215	1.47e-17	Hyper
chr11	33921326	33921328	0.207	2.93e-30	Hyper
chr11	36108267	36108269	0.233	8.68e-22	Hyper
chr11	36178076	36178078	0.23	7.55e-33	Hyper
chr11	37149334	37149336	0.439	5.73e-16	Hyper
chr11	39144277	39144279	0.247	1.63e-07	Hyper
chr11	39759964	39759966	-0.202	0.00915	Hypo
chr11	41882414	41882416	0.222	1.13e-11	Hyper
chr11	42906597	42906599	0.201	3.12e-21	Hyper
chr11	44227176	44227178	0.4	0.00119	Hyper
chr11	44302117	44302119	0.223	2.64e-24	Hyper
chr11	44568773	44568775	0.214	1.25e-17	Hyper
chr11	44584828	44584830	-0.202	1.35e-22	Hypo
chr11	44841420	44841422	0.222	4.8e-17	Hyper
chr11	45164472	45164474	0.205	3.78e-19	Hyper
chr11	45859522	45859524	-0.202	7.49e-19	Hypo
chr11	46279862	46279864	-0.206	4.99e-21	Hypo
chr11	46671112	46671114	0.211	5.03e-25	Hyper
chr11	46671222	46671224	0.213	2.09e-24	Hyper
chr11	47355157	47355159	-0.215	5.57e-12	Hypo
chr11	47488365	47488367	-0.208	3.97e-22	Hypo
chr11	48020196	48020198	0.245	3.72e-34	Hyper
chr11	48035458	48035460	0.24	9.03e-28	Hyper
chr11	48107158	48107160	0.206	1.48e-20	Hyper
chr11	50604088	50604090	0.256	7.33e-23	Hyper
chr11	51079515	51079517	-0.205	0.00149	Hypo
chr11	51200104	51200106	0.216	0.000554	Hyper
chr11	51262694	51262696	0.254	0.00714	Hyper
chr11	51813031	51813033	0.22	0.0206	Hyper
chr11	51943326	51943328	0.267	0.00107	Hyper
chr11	52005445	52005447	-0.222	7.68e-23	Hypo
chr11	52015304	52015306	-0.235	0.000237	Hypo
chr11	52283142	52283144	-0.306	1.71e-10	Hypo
chr11	52289059	52289061	-0.291	7.75e-13	Hypo
chr11	52367349	52367351	0.219	0.00325	Hyper
chr11	52401019	52401021	-0.214	0.000164	Hypo
chr11	52429002	52429004	0.262	0.00813	Hyper
chr11	52612736	52612738	0.215	9.22e-11	Hyper
chr11	52794953	52794955	0.216	0.000711	Hyper
chr11	53042706	53042708	0.237	6.56e-05	Hyper
chr11	53109622	53109624	0.239	0.00465	Hyper
chr11	53170831	53170833	0.223	6.09e-05	Hyper
chr11	53337330	53337332	0.22	9.79e-05	Hyper
chr11	53413586	53413588	-0.244	0.000173	Hypo
chr11	54083000	54083002	-0.234	0.00684	Hypo
chr11	54393789	54393791	-0.239	6.76e-05	Hypo
chr11	54394141	54394143	0.257	3.56e-08	Hyper
chr11	57231180	57231182	0.22	1.89e-27	Hyper
chr11	57231186	57231188	0.221	4.82e-27	Hyper
chr11	57231202	57231204	0.234	3.39e-30	Hyper
chr11	57231233	57231235	0.271	6.88e-39	Hyper
chr11	57231246	57231248	0.208	4.33e-26	Hyper
chr11	57484506	57484508	0.211	1.28e-21	Hyper
chr11	57499475	57499477	-0.278	4.38e-06	Hypo
chr11	57716200	57716202	-0.202	0.000501	Hypo
chr11	58105450	58105452	0.206	1.92e-18	Hyper
chr11	58128565	58128567	0.21	2.45e-18	Hyper
chr11	60196107	60196109	0.219	1.14e-28	Hyper
chr11	60534283	60534285	0.283	0.00135	Hyper
chr11	60622689	60622691	0.276	0.00351	Hyper
chr11	61685808	61685810	0.222	1.25e-16	Hyper
chr11	61685814	61685816	0.241	1.54e-18	Hyper
chr11	61685822	61685824	0.232	2.8e-17	Hyper
chr11	61769728	61769730	-0.202	9.23e-15	Hypo
chr11	61769812	61769814	-0.209	6.31e-14	Hypo
chr11	62921275	62921277	-0.217	9.85e-13	Hypo
chr11	63920766	63920768	-0.239	8.91e-11	Hypo
chr11	64207159	64207161	0.202	1.01e-16	Hyper
chr11	64207161	64207163	0.205	3.7e-17	Hyper
chr11	64207207	64207209	0.204	1.05e-16	Hyper
chr11	64207357	64207359	0.245	3.24e-22	Hyper
chr11	64215104	64215106	0.25	1.43e-36	Hyper
chr11	64215202	64215204	0.22	2.01e-31	Hyper
chr11	64340044	64340046	0.265	6.43e-27	Hyper
chr11	64340136	64340138	0.247	1.73e-18	Hyper
chr11	64340345	64340347	0.235	4.14e-10	Hyper
chr11	64383331	64383333	0.417	4.1e-09	Hyper
chr11	64676953	64676955	-0.216	6.28e-23	Hypo
chr11	64853845	64853847	0.202	6.74e-14	Hyper
chr11	64859756	64859758	0.206	2.91e-22	Hyper
chr11	64859796	64859798	0.245	6.54e-30	Hyper
chr11	64859837	64859839	0.218	1.87e-25	Hyper
chr11	64859933	64859935	0.228	2.67e-22	Hyper
chr11	65928446	65928448	0.207	1.18e-17	Hyper
chr11	65928448	65928450	0.228	3.52e-20	Hyper
chr11	67024924	67024926	0.207	2.06e-18	Hyper
chr11	67268652	67268654	0.229	3.23e-27	Hyper
chr11	67268655	67268657	0.218	2.46e-25	Hyper
chr11	67268739	67268741	0.222	5.62e-25	Hyper
chr11	67409482	67409484	0.212	5.32e-20	Hyper
chr11	67409494	67409496	0.226	8.34e-21	Hyper
chr11	67409516	67409518	0.222	3.29e-20	Hyper
chr11	67409562	67409564	0.221	2.93e-19	Hyper
chr11	67409570	67409572	0.203	1.14e-16	Hyper
chr11	67433708	67433710	0.217	1.85e-19	Hyper
chr11	67436801	67436803	0.225	4.69e-16	Hyper
chr11	67437185	67437187	0.255	4.65e-10	Hyper
chr11	67437596	67437598	0.232	3.31e-19	Hyper
chr11	67437606	67437608	0.214	8.45e-18	Hyper
chr11	67437624	67437626	0.204	1.71e-17	Hyper
chr11	67482574	67482576	0.206	5.39e-20	Hyper
chr11	67484924	67484926	0.208	1.48e-22	Hyper
chr11	67484969	67484971	0.214	2.27e-21	Hyper
chr11	67485188	67485190	0.211	2.81e-18	Hyper
chr11	67646961	67646963	0.207	5.1e-22	Hyper
chr11	67646973	67646975	0.202	7.33e-21	Hyper
chr11	68142273	68142275	0.257	1.15e-30	Hyper
chr11	68142276	68142278	0.257	1.17e-30	Hyper
chr11	68142283	68142285	0.205	1.74e-21	Hyper
chr11	68471982	68471984	0.246	3.5e-22	Hyper
chr11	68472095	68472097	0.223	2.95e-27	Hyper
chr11	68472214	68472216	0.238	1.93e-33	Hyper
chr11	68472241	68472243	0.22	2.58e-30	Hyper
chr11	68472249	68472251	0.249	1.25e-38	Hyper
chr11	68472273	68472275	0.22	1.76e-31	Hyper
chr11	69097418	69097420	0.208	4.29e-16	Hyper
chr11	69401972	69401974	0.203	4.19e-18	Hyper
chr11	70017204	70017206	0.242	4.7e-23	Hyper
chr11	70365135	70365137	0.244	3.24e-30	Hyper
chr11	70365427	70365429	0.208	1.41e-25	Hyper
chr11	70365469	70365471	0.237	2.18e-31	Hyper
chr11	70365471	70365473	0.226	1.06e-28	Hyper
chr11	70424225	70424227	0.206	9.89e-19	Hyper
chr11	70438743	70438745	0.201	1.31e-20	Hyper
chr11	70470545	70470547	0.213	4.07e-32	Hyper
chr11	70470555	70470557	0.205	1.97e-30	Hyper
chr11	70490362	70490364	0.203	1.25e-26	Hyper
chr11	70490414	70490416	0.204	1.04e-24	Hyper
chr11	70577101	70577103	0.225	1.02e-16	Hyper
chr11	70595714	70595716	0.226	1.24e-21	Hyper
chr11	70595719	70595721	0.211	2.51e-19	Hyper
chr11	70595726	70595728	0.242	1.54e-23	Hyper
chr11	70606456	70606458	0.205	1.51e-16	Hyper
chr11	70626572	70626574	0.208	1.43e-28	Hyper
chr11	70830000	70830002	0.213	3.86e-22	Hyper
chr11	70830002	70830004	0.203	2.21e-20	Hyper
chr11	71065937	71065939	0.243	1.53e-10	Hyper
chr11	71066250	71066252	0.222	0.021	Hyper
chr11	71552331	71552333	0.205	1.69e-14	Hyper
chr11	71780937	71780939	-0.277	1.44e-24	Hypo
chr11	71966911	71966913	0.237	5.13e-10	Hyper
chr11	72815615	72815617	0.238	2.15e-21	Hyper
chr11	75517506	75517508	0.221	2.7e-29	Hyper
chr11	76627085	76627087	0.249	1.49e-32	Hyper
chr11	76627099	76627101	0.249	3.35e-32	Hyper
chr11	76672760	76672762	0.225	2.91e-12	Hyper
chr11	77152261	77152263	0.209	1.08e-21	Hyper
chr11	78366219	78366221	-0.212	3.93e-26	Hypo
chr11	78556852	78556854	-0.209	1.38e-21	Hypo
chr11	79027280	79027282	0.222	9.74e-31	Hyper
chr11	81812011	81812013	-0.205	9.2e-11	Hypo
chr11	82694487	82694489	-0.214	6.24e-25	Hypo
chr11	85382799	85382801	0.228	8.15e-34	Hyper
chr11	86139137	86139139	0.271	5.92e-39	Hyper
chr11	86139156	86139158	0.25	4.91e-34	Hyper
chr11	86139187	86139189	0.203	1.42e-25	Hyper
chr11	86176641	86176643	0.202	1.73e-20	Hyper
chr11	86176656	86176658	0.225	1.39e-23	Hyper
chr11	86176714	86176716	0.204	6.36e-20	Hyper
chr11	89157099	89157101	0.239	0.00193	Hyper
chr11	89759194	89759196	0.226	0.00451	Hyper
chr11	89963827	89963829	0.22	0.00181	Hyper
chr11	89969139	89969141	0.265	3.55e-07	Hyper
chr11	90051395	90051397	0.418	0.000649	Hyper
chr11	90970769	90970771	0.218	4.79e-05	Hyper
chr11	92200761	92200763	0.213	2.89e-21	Hyper
chr11	94136975	94136977	0.226	6.55e-25	Hyper
chr11	94348128	94348130	0.221	2.26e-19	Hyper
chr11	94360120	94360122	0.218	7.81e-19	Hyper
chr11	94371703	94371705	0.21	2.16e-19	Hyper
chr11	94378640	94378642	0.239	4.28e-27	Hyper
chr11	95506107	95506109	0.216	1.06e-23	Hyper
chr11	95506119	95506121	0.212	7.94e-24	Hyper
chr11	95698372	95698374	0.211	9.8e-25	Hyper
chr11	96014346	96014348	0.209	2.3e-28	Hyper
chr11	96037770	96037772	-0.207	3.99e-32	Hypo
chr11	96337627	96337629	-0.248	6.82e-39	Hypo
chr11	96337633	96337635	-0.231	1.36e-33	Hypo
chr11	97146302	97146304	0.235	1.27e-19	Hyper
chr11	100908891	100908893	0.249	6.36e-32	Hyper
chr11	101696933	101696935	0.228	0.000358	Hyper
chr11	102879996	102879998	0.209	6.31e-24	Hyper
chr11	103270148	103270150	0.201	1.4e-17	Hyper
chr11	104725802	104725804	-0.201	1.14e-28	Hypo
chr11	107801020	107801022	0.201	5.28e-16	Hyper
chr11	107841119	107841121	0.207	1.24e-20	Hyper
chr11	107841175	107841177	0.206	3.02e-22	Hyper
chr11	108620912	108620914	0.204	5.35e-29	Hyper
chr11	109970781	109970783	0.265	3.59e-39	Hyper
chr11	110312303	110312305	0.218	2.27e-17	Hyper
chr11	111229885	111229887	0.209	1.3e-20	Hyper
chr11	111268601	111268603	-0.224	1.74e-26	Hypo
chr11	111531835	111531837	0.207	1.21e-33	Hyper
chr11	112120620	112120622	0.201	3.21e-23	Hyper
chr11	112120665	112120667	0.235	8.65e-28	Hyper
chr11	116066140	116066142	0.206	2.21e-28	Hyper
chr11	116247331	116247333	0.211	5.32e-20	Hyper
chr11	116267780	116267782	0.23	9.88e-23	Hyper
chr11	116333314	116333316	0.224	4.13e-22	Hyper
chr11	116410247	116410249	0.211	0.00124	Hyper
chr11	116854005	116854007	0.254	1.09e-33	Hyper
chr11	117011381	117011383	0.205	8.9e-23	Hyper
chr11	117073768	117073770	0.202	2.96e-27	Hyper
chr11	117329153	117329155	-0.271	7.98e-39	Hypo
chr11	117743212	117743214	0.206	3.24e-20	Hyper
chr11	118011151	118011153	0.204	4.17e-22	Hyper
chr11	118011207	118011209	0.227	9.14e-24	Hyper
chr11	118011221	118011223	0.206	2.61e-23	Hyper
chr11	118933548	118933550	-0.202	4.04e-30	Hypo
chr11	119673981	119673983	0.21	1.31e-20	Hyper
chr11	120952416	120952418	0.213	9.89e-27	Hyper
chr11	121481949	121481951	0.207	2.57e-16	Hyper
chr11	121482215	121482217	0.211	1.82e-26	Hyper
chr11	125514850	125514852	0.214	6.29e-26	Hyper
chr11	126712289	126712291	0.208	2.99e-14	Hyper
chr11	126811970	126811972	0.235	1.11e-26	Hyper
chr11	126846639	126846641	0.203	2.19e-13	Hyper
chr11	127544720	127544722	-0.262	0.000168	Hypo
chr11	128092142	128092144	0.218	1.2e-12	Hyper
chr11	128690339	128690341	-0.204	7.31e-14	Hypo
chr11	128690373	128690375	-0.223	1.56e-19	Hypo
chr11	130390624	130390626	-0.206	8.69e-32	Hypo
chr11	132466477	132466479	-0.232	4.22e-13	Hypo
chr11	133140744	133140746	-0.323	0.00323	Hypo
chr11	133140807	133140809	0.278	3.7e-05	Hyper
chr11	133140828	133140830	0.256	0.000252	Hyper
chr11	133140831	133140833	0.279	0.000279	Hyper
chr11	133140843	133140845	0.375	6.21e-05	Hyper
chr11	133140861	133140863	0.239	0.000106	Hyper
chr11	133140867	133140869	0.212	0.00011	Hyper
chr11	133140870	133140872	0.319	1.39e-05	Hyper
chr11	133140888	133140890	0.301	1.13e-05	Hyper
chr11	133140897	133140899	0.203	0.000313	Hyper
chr11	133140900	133140902	0.346	7.91e-07	Hyper
chr11	133140903	133140905	0.218	6.29e-05	Hyper
chr11	133140921	133140923	0.232	1.23e-05	Hyper
chr11	133140924	133140926	0.218	6.33e-05	Hyper
chr11	133144241	133144243	0.233	1.16e-22	Hyper
chr11	135046999	135047001	-0.221	0.000429	Hypo
chr12	421862	421864	0.202	0.0052	Hyper
chr12	674914	674916	0.207	6.53e-27	Hyper
chr12	1435689	1435691	-0.222	1.45e-24	Hypo
chr12	1504894	1504896	0.245	1.09e-19	Hyper
chr12	1533895	1533897	0.211	1.96e-21	Hyper
chr12	1751826	1751828	0.213	2.21e-34	Hyper
chr12	3129372	3129374	0.201	3.05e-23	Hyper
chr12	3281827	3281829	0.208	1.26e-22	Hyper
chr12	3838243	3838245	0.208	3.09e-22	Hyper
chr12	3935300	3935302	0.202	3.99e-21	Hyper
chr12	3935312	3935314	0.226	1.39e-25	Hyper
chr12	4119211	4119213	0.212	1.5e-26	Hyper
chr12	4507044	4507046	0.216	2.08e-33	Hyper
chr12	5722332	5722334	0.238	5.23e-28	Hyper
chr12	5722362	5722364	0.217	1.02e-24	Hyper
chr12	5924997	5924999	0.227	8.76e-22	Hyper
chr12	6083929	6083931	0.235	1.5e-16	Hyper
chr12	6167669	6167671	0.21	3.66e-27	Hyper
chr12	6168084	6168086	0.212	6.88e-25	Hyper
chr12	6168132	6168134	0.217	3.16e-22	Hyper
chr12	6168147	6168149	0.212	2.1e-21	Hyper
chr12	6168153	6168155	0.223	8.72e-23	Hyper
chr12	6168165	6168167	0.225	3.99e-22	Hyper
chr12	6168186	6168188	0.209	3.8e-19	Hyper
chr12	6276835	6276837	-0.203	1.84e-11	Hypo
chr12	6416775	6416777	0.217	8.18e-32	Hyper
chr12	6445018	6445020	0.216	2.61e-21	Hyper
chr12	6532638	6532640	0.243	2.38e-30	Hyper
chr12	6951538	6951540	0.208	6.1e-17	Hyper
chr12	6951601	6951603	0.245	1.7e-24	Hyper
chr12	6951618	6951620	0.211	2.98e-19	Hyper
chr12	6952059	6952061	0.232	5.57e-20	Hyper
chr12	6953744	6953746	0.238	2.77e-15	Hyper
chr12	6954204	6954206	0.228	8.86e-19	Hyper
chr12	6954220	6954222	0.229	9.88e-19	Hyper
chr12	7628819	7628821	-0.203	7.87e-05	Hypo
chr12	8298746	8298748	0.203	6.43e-17	Hyper
chr12	8419299	8419301	-0.303	0.00531	Hypo
chr12	8423910	8423912	-0.271	0.0179	Hypo
chr12	8436824	8436826	-0.205	0.0188	Hypo
chr12	8436827	8436829	0.24	0.00156	Hyper
chr12	8870427	8870429	0.202	1.36e-17	Hyper
chr12	9415217	9415219	0.234	3.22e-15	Hyper
chr12	9702360	9702362	0.218	2.22e-23	Hyper
chr12	9758857	9758859	0.221	2.98e-33	Hyper
chr12	9758865	9758867	0.232	1e-35	Hyper
chr12	9758951	9758953	0.205	1.91e-25	Hyper
chr12	9906947	9906949	0.221	1.58e-29	Hyper
chr12	10052692	10052694	0.203	1.82e-26	Hyper
chr12	11958903	11958905	0.215	2.09e-28	Hyper
chr12	12010255	12010257	0.219	2.34e-29	Hyper
chr12	12010301	12010303	0.201	1.95e-27	Hyper
chr12	12011860	12011862	0.219	5.35e-22	Hyper
chr12	12011875	12011877	0.212	2.46e-22	Hyper
chr12	12039931	12039933	0.218	7.46e-29	Hyper
chr12	12040077	12040079	0.283	2.9e-27	Hyper
chr12	12060885	12060887	0.211	0.021	Hyper
chr12	12249470	12249472	0.213	2.61e-20	Hyper
chr12	12303589	12303591	-0.222	8.19e-24	Hypo
chr12	12310737	12310739	-0.232	1.51e-21	Hypo
chr12	12346912	12346914	0.228	5.94e-24	Hyper
chr12	12808981	12808983	0.214	7.96e-12	Hyper
chr12	12844072	12844074	0.22	5.05e-20	Hyper
chr12	13197545	13197547	-0.212	1.22e-21	Hypo
chr12	13408467	13408469	0.206	2.76e-18	Hyper
chr12	14558672	14558674	0.201	6.9e-17	Hyper
chr12	19245772	19245774	0.204	5.54e-19	Hyper
chr12	20183682	20183684	-0.207	3.38e-23	Hypo
chr12	21040950	21040952	0.221	1.07e-24	Hyper
chr12	25615177	25615179	0.253	6.43e-05	Hyper
chr12	26748959	26748961	0.206	1.59e-28	Hyper
chr12	27822101	27822103	0.202	3.19e-28	Hyper
chr12	29791735	29791737	-0.206	4.88e-21	Hypo
chr12	31380827	31380829	0.239	3.24e-14	Hyper
chr12	31401121	31401123	0.226	2.17e-29	Hyper
chr12	31633810	31633812	0.225	5.28e-17	Hyper
chr12	31823362	31823364	0.243	6.77e-22	Hyper
chr12	31826963	31826965	0.269	2.17e-26	Hyper
chr12	31850393	31850395	0.232	3.59e-17	Hyper
chr12	31873263	31873265	0.235	1.45e-19	Hyper
chr12	31921998	31922000	0.221	9.37e-22	Hyper
chr12	31924404	31924406	0.25	2.79e-25	Hyper
chr12	31924542	31924544	0.251	1.95e-20	Hyper
chr12	31926648	31926650	0.213	2.7e-15	Hyper
chr12	32467275	32467277	0.235	7.05e-25	Hyper
chr12	32482878	32482880	0.213	1.48e-19	Hyper
chr12	33232260	33232262	0.216	7e-09	Hyper
chr12	34771583	34771585	0.34	0.00387	Hyper
chr12	34798072	34798074	0.221	0.0242	Hyper
chr12	34799049	34799051	0.211	0.000548	Hyper
chr12	34810952	34810954	-0.283	0.000851	Hypo
chr12	35041286	35041288	0.266	9.83e-08	Hyper
chr12	35184257	35184259	0.373	2.21e-06	Hyper
chr12	35191836	35191838	0.211	0.0172	Hyper
chr12	35209596	35209598	0.492	5.47e-05	Hyper
chr12	35222568	35222570	0.315	0.00699	Hyper
chr12	35285165	35285167	-0.393	0.00303	Hypo
chr12	35322775	35322777	-0.341	0.000459	Hypo
chr12	35376850	35376852	0.354	8.23e-05	Hyper
chr12	35434520	35434522	0.212	0.0141	Hyper
chr12	35486653	35486655	0.572	4.25e-11	Hyper
chr12	35548478	35548480	-0.209	0.0017	Hypo
chr12	35589328	35589330	0.221	4.38e-05	Hyper
chr12	35590232	35590234	0.232	3.31e-05	Hyper
chr12	35642478	35642480	0.239	0.000168	Hyper
chr12	35653847	35653849	0.203	0.00923	Hyper
chr12	35692562	35692564	0.236	3.03e-07	Hyper
chr12	35899407	35899409	0.307	0.00482	Hyper
chr12	35931855	35931857	0.325	0.00193	Hyper
chr12	36022987	36022989	-0.209	0.00315	Hypo
chr12	36053745	36053747	0.201	0.00878	Hyper
chr12	36085931	36085933	-0.23	0.0108	Hypo
chr12	36114837	36114839	0.241	0.00124	Hyper
chr12	36123285	36123287	0.212	0.0166	Hyper
chr12	36163739	36163741	0.238	0.000736	Hyper
chr12	36362091	36362093	0.24	0.0022	Hyper
chr12	36463872	36463874	0.235	0.000624	Hyper
chr12	36491667	36491669	0.249	1e-04	Hyper
chr12	36498030	36498032	0.276	0.000892	Hyper
chr12	36512532	36512534	0.252	0.000619	Hyper
chr12	36616201	36616203	0.219	0.00163	Hyper
chr12	36919313	36919315	0.423	5.73e-05	Hyper
chr12	36935112	36935114	0.208	0.000968	Hyper
chr12	37037455	37037457	0.289	0.00223	Hyper
chr12	37037508	37037510	0.547	2.47e-07	Hyper
chr12	37037517	37037519	0.221	0.00124	Hyper
chr12	37132381	37132383	0.423	0.000335	Hyper
chr12	37254584	37254586	0.203	0.0095	Hyper
chr12	38378645	38378647	0.233	4.85e-21	Hyper
chr12	39888309	39888311	-0.223	4.54e-25	Hypo
chr12	41407577	41407579	-0.203	4.6e-32	Hypo
chr12	42207718	42207720	0.212	3.59e-16	Hyper
chr12	43539108	43539110	0.219	5.78e-20	Hyper
chr12	45670750	45670752	0.217	7.6e-18	Hyper
chr12	47737603	47737605	-0.204	2.39e-19	Hypo
chr12	48022063	48022065	-0.207	3.45e-21	Hypo
chr12	49020317	49020319	0.202	3.29e-06	Hyper
chr12	49233912	49233914	0.203	1.49e-23	Hyper
chr12	49429513	49429515	0.22	4.16e-29	Hyper
chr12	49671324	49671326	0.202	3.99e-26	Hyper
chr12	49758192	49758194	-0.262	2.56e-23	Hypo
chr12	49956484	49956486	0.204	7.38e-23	Hyper
chr12	51323488	51323490	0.208	1.19e-23	Hyper
chr12	51324062	51324064	0.238	2.03e-16	Hyper
chr12	51324071	51324073	0.248	1.21e-17	Hyper
chr12	51324075	51324077	0.233	3.84e-16	Hyper
chr12	51324077	51324079	0.252	2.6e-18	Hyper
chr12	51324080	51324082	0.237	6.96e-17	Hyper
chr12	51324125	51324127	0.25	8.97e-17	Hyper
chr12	51324175	51324177	0.22	3.78e-14	Hyper
chr12	51324183	51324185	0.216	5.53e-14	Hyper
chr12	51324193	51324195	0.211	5.7e-14	Hyper
chr12	51330182	51330184	0.21	1.47e-19	Hyper
chr12	52802690	52802692	0.207	1.67e-18	Hyper
chr12	52875687	52875689	0.239	4.75e-17	Hyper
chr12	52882435	52882437	0.211	4.99e-21	Hyper
chr12	53050245	53050247	-0.212	6.09e-14	Hypo
chr12	53050250	53050252	-0.212	6.76e-14	Hypo
chr12	53103127	53103129	0.227	6.07e-29	Hyper
chr12	54379271	54379273	-0.204	7.09e-10	Hypo
chr12	54390962	54390964	0.263	4.45e-14	Hyper
chr12	54497706	54497708	0.205	2.34e-28	Hyper
chr12	56524502	56524504	-0.211	1.92e-22	Hypo
chr12	56527336	56527338	-0.218	1.81e-25	Hypo
chr12	56941320	56941322	0.211	7.94e-15	Hyper
chr12	57737440	57737442	-0.224	3.92e-16	Hypo
chr12	57737458	57737460	-0.227	6.3e-14	Hypo
chr12	57737477	57737479	-0.251	1.24e-13	Hypo
chr12	57737493	57737495	-0.262	2.37e-14	Hypo
chr12	57737516	57737518	-0.232	8.72e-12	Hypo
chr12	57737519	57737521	-0.264	2.28e-14	Hypo
chr12	57737522	57737524	-0.266	6.1e-15	Hypo
chr12	57737525	57737527	-0.234	5.72e-13	Hypo
chr12	57737528	57737530	-0.223	2.23e-12	Hypo
chr12	57737534	57737536	-0.214	5.1e-12	Hypo
chr12	57737628	57737630	-0.212	3.7e-15	Hypo
chr12	57738233	57738235	-0.217	2.63e-12	Hypo
chr12	57738810	57738812	-0.21	1.33e-05	Hypo
chr12	57875745	57875747	-0.261	8.4e-22	Hypo
chr12	59263711	59263713	0.262	0.00349	Hyper
chr12	60078259	60078261	0.215	1.34e-26	Hyper
chr12	60391286	60391288	0.201	9.23e-20	Hyper
chr12	62654868	62654870	0.205	8.23e-28	Hyper
chr12	64543928	64543930	-0.289	2.6e-31	Hypo
chr12	64621091	64621093	0.222	1.77e-22	Hyper
chr12	65329934	65329936	0.218	9.15e-28	Hyper
chr12	65493456	65493458	0.206	5.36e-26	Hyper
chr12	65657147	65657149	0.231	4.06e-33	Hyper
chr12	66685664	66685666	0.228	6.82e-24	Hyper
chr12	67168834	67168836	-0.21	6.36e-23	Hypo
chr12	67597812	67597814	0.221	6.4e-24	Hyper
chr12	68631321	68631323	0.214	5.12e-32	Hyper
chr12	68958798	68958800	0.266	0.0049	Hyper
chr12	69157826	69157828	0.242	2.23e-08	Hyper
chr12	69158779	69158781	0.251	0.000232	Hyper
chr12	70110700	70110702	0.261	1.24e-24	Hyper
chr12	75481576	75481578	0.206	5.79e-29	Hyper
chr12	75641111	75641113	0.222	2.52e-33	Hyper
chr12	76811290	76811292	-0.246	0.00027	Hypo
chr12	78605604	78605606	0.205	1.16e-21	Hyper
chr12	80264182	80264184	0.201	2.37e-24	Hyper
chr12	83047912	83047914	0.233	9.71e-22	Hyper
chr12	89335667	89335669	-0.23	1.99e-24	Hypo
chr12	89335683	89335685	-0.213	5.46e-22	Hypo
chr12	89760982	89760984	0.209	1e-25	Hyper
chr12	90147931	90147933	0.235	8.07e-27	Hyper
chr12	93789145	93789147	0.203	1.92e-20	Hyper
chr12	94640782	94640784	0.202	5.3e-26	Hyper
chr12	94769117	94769119	0.206	1.99e-24	Hyper
chr12	94769315	94769317	0.213	1.83e-26	Hyper
chr12	94769338	94769340	0.206	3.35e-24	Hyper
chr12	95019031	95019033	0.207	1.35e-17	Hyper
chr12	95841117	95841119	-0.23	0.00824	Hypo
chr12	95842404	95842406	-0.295	0.00699	Hypo
chr12	96037784	96037786	0.22	2.53e-23	Hyper
chr12	96075309	96075311	-0.206	6.89e-20	Hypo
chr12	96295060	96295062	0.234	8.04e-28	Hyper
chr12	97413997	97413999	0.216	8.69e-20	Hyper
chr12	98374172	98374174	0.206	4.99e-25	Hyper
chr12	98485721	98485723	0.223	0.00442	Hyper
chr12	101150123	101150125	0.208	0.000446	Hyper
chr12	101743982	101743984	0.238	6.15e-29	Hyper
chr12	103685454	103685456	0.226	2.57e-20	Hyper
chr12	103685456	103685458	0.221	2.68e-20	Hyper
chr12	104532104	104532106	0.253	2.97e-28	Hyper
chr12	104543290	104543292	0.201	3.46e-20	Hyper
chr12	104671478	104671480	0.202	5.74e-27	Hyper
chr12	104671527	104671529	0.217	1.51e-27	Hyper
chr12	104671545	104671547	0.227	5.49e-30	Hyper
chr12	104699894	104699896	0.214	1e-26	Hyper
chr12	104765052	104765054	0.201	1.78e-22	Hyper
chr12	105476931	105476933	0.217	1.98e-28	Hyper
chr12	105948392	105948394	0.212	1.91e-27	Hyper
chr12	106215758	106215760	0.206	4.76e-10	Hyper
chr12	106259955	106259957	0.221	1.39e-15	Hyper
chr12	108644352	108644354	-0.203	6.26e-28	Hypo
chr12	108644369	108644371	-0.218	1.84e-31	Hypo
chr12	108860653	108860655	0.227	5.98e-24	Hyper
chr12	108906048	108906050	0.212	1.52e-22	Hyper
chr12	109095613	109095615	-0.203	8.35e-13	Hypo
chr12	109798250	109798252	0.245	4.8e-24	Hyper
chr12	110088375	110088377	0.208	1.29e-26	Hyper
chr12	110314496	110314498	0.21	3.26e-27	Hyper
chr12	110606154	110606156	0.207	4.91e-23	Hyper
chr12	110661758	110661760	0.217	3.77e-20	Hyper
chr12	110661766	110661768	0.23	4.74e-23	Hyper
chr12	111399693	111399695	0.245	1.37e-24	Hyper
chr12	111399709	111399711	0.201	7.97e-19	Hyper
chr12	111758491	111758493	-0.206	2.73e-25	Hypo
chr12	112429551	112429553	0.249	0.00838	Hyper
chr12	112463707	112463709	0.202	1.92e-25	Hyper
chr12	112548247	112548249	0.203	1.69e-25	Hyper
chr12	113232975	113232977	0.211	2.31e-27	Hyper
chr12	113233222	113233224	0.202	1.07e-17	Hyper
chr12	113233228	113233230	0.222	1.14e-20	Hyper
chr12	113862730	113862732	0.223	1.34e-17	Hyper
chr12	115294871	115294873	-0.212	1.4e-26	Hypo
chr12	115555549	115555551	0.211	2.47e-07	Hyper
chr12	116136482	116136484	0.243	5.51e-23	Hyper
chr12	116366579	116366581	-0.207	4.49e-24	Hypo
chr12	116444502	116444504	0.211	3.99e-23	Hyper
chr12	116592618	116592620	-0.203	4.27e-19	Hypo
chr12	117063641	117063643	0.214	1.5e-23	Hyper
chr12	117213245	117213247	0.203	2.06e-16	Hyper
chr12	119179834	119179836	-0.216	1.82e-28	Hypo
chr12	120111058	120111060	0.228	7.09e-26	Hyper
chr12	120180304	120180306	0.202	1.64e-13	Hyper
chr12	120193079	120193081	0.202	6.32e-20	Hyper
chr12	120703600	120703602	-0.214	2.02e-19	Hypo
chr12	121036990	121036992	0.234	2.28e-28	Hyper
chr12	121145544	121145546	0.202	2.12e-22	Hyper
chr12	121145560	121145562	0.213	8.68e-26	Hyper
chr12	121223536	121223538	0.228	3.92e-32	Hyper
chr12	121279143	121279145	-0.202	2.28e-18	Hypo
chr12	121560569	121560571	0.203	2.68e-13	Hyper
chr12	121789354	121789356	0.201	1.88e-15	Hyper
chr12	121813132	121813134	-0.213	5.61e-18	Hypo
chr12	121823548	121823550	0.21	2.24e-10	Hyper
chr12	121826740	121826742	0.287	1.82e-19	Hyper
chr12	121921474	121921476	0.218	6.88e-07	Hyper
chr12	121988329	121988331	0.212	9.2e-21	Hyper
chr12	122969874	122969876	-0.201	6.61e-25	Hypo
chr12	123223317	123223319	0.229	2.6e-32	Hyper
chr12	123223407	123223409	0.21	7.13e-31	Hyper
chr12	123223451	123223453	0.201	8.34e-31	Hyper
chr12	123767685	123767687	0.203	6.95e-20	Hyper
chr12	124369787	124369789	-0.233	1.39e-13	Hypo
chr12	124369791	124369793	-0.203	6.08e-13	Hypo
chr12	124373832	124373834	0.264	8.97e-10	Hyper
chr12	124387628	124387630	-0.207	3.11e-14	Hypo
chr12	124387655	124387657	-0.26	5.49e-19	Hypo
chr12	124387671	124387673	-0.215	1.11e-14	Hypo
chr12	124387676	124387678	-0.224	1.86e-16	Hypo
chr12	124387715	124387717	-0.26	1.2e-19	Hypo
chr12	124387719	124387721	-0.281	1.1e-21	Hypo
chr12	124387721	124387723	-0.254	1.04e-18	Hypo
chr12	124391696	124391698	0.26	1.25e-38	Hyper
chr12	124391715	124391717	0.216	6.03e-28	Hyper
chr12	124391733	124391735	0.229	1.29e-26	Hyper
chr12	124391748	124391750	0.247	1.52e-30	Hyper
chr12	124391764	124391766	0.257	2.63e-34	Hyper
chr12	124391826	124391828	0.229	2.96e-30	Hyper
chr12	124391834	124391836	0.21	2.21e-28	Hyper
chr12	124391842	124391844	0.24	4.93e-34	Hyper
chr12	124423378	124423380	-0.214	1.08e-20	Hypo
chr12	124458304	124458306	-0.231	2.57e-17	Hypo
chr12	124466608	124466610	0.209	2.74e-25	Hyper
chr12	124491118	124491120	-0.21	4.48e-17	Hypo
chr12	124545752	124545754	0.229	1.45e-22	Hyper
chr12	124545812	124545814	0.23	3.59e-21	Hyper
chr12	124545819	124545821	0.208	2.95e-19	Hyper
chr12	124545858	124545860	0.209	5.51e-21	Hyper
chr12	124557260	124557262	-0.201	1.63e-21	Hypo
chr12	124773097	124773099	0.216	3.52e-19	Hyper
chr12	124774246	124774248	0.204	3.06e-18	Hyper
chr12	124774259	124774261	0.203	1.57e-19	Hyper
chr12	124774988	124774990	0.205	4.9e-20	Hyper
chr12	124775049	124775051	0.201	3.81e-16	Hyper
chr12	124921239	124921241	0.202	2.5e-22	Hyper
chr12	125481946	125481948	0.246	1.97e-29	Hyper
chr12	125669892	125669894	-0.242	7.82e-16	Hypo
chr12	125721280	125721282	-0.312	2.51e-30	Hypo
chr12	125840792	125840794	0.206	7.23e-18	Hyper
chr12	126909829	126909831	0.217	2.15e-22	Hyper
chr12	127236549	127236551	0.223	1.91e-28	Hyper
chr12	127699046	127699048	0.201	3.94e-22	Hyper
chr12	127926998	127927000	0.219	3.25e-16	Hyper
chr12	129710093	129710095	0.338	3.15e-11	Hyper
chr12	130119631	130119633	-0.208	3.14e-09	Hypo
chr12	130256786	130256788	-0.21	1.2e-13	Hypo
chr12	130604020	130604022	0.211	1.05e-16	Hyper
chr12	130609307	130609309	0.26	6.4e-28	Hyper
chr12	130615852	130615854	0.203	4.02e-09	Hyper
chr12	130980061	130980063	0.206	3.26e-19	Hyper
chr12	131021396	131021398	-0.201	3.23e-18	Hypo
chr12	131030126	131030128	-0.317	1.53e-20	Hypo
chr12	131084994	131084996	-0.214	1.67e-14	Hypo
chr12	131091456	131091458	0.208	2.19e-25	Hyper
chr12	131301143	131301145	-0.248	3.24e-11	Hypo
chr12	131481381	131481383	-0.208	0.0049	Hypo
chr12	131626951	131626953	0.219	2.1e-06	Hyper
chr12	131701175	131701177	-0.258	2.94e-07	Hypo
chr12	132066361	132066363	0.204	5.21e-23	Hyper
chr12	132066467	132066469	0.213	5.38e-30	Hyper
chr12	132320984	132320986	-0.28	2.53e-18	Hypo
chr12	132427264	132427266	-0.225	5.03e-10	Hypo
chr12	132427281	132427283	-0.22	5.84e-09	Hypo
chr12	132427285	132427287	-0.262	1.85e-10	Hypo
chr12	132427302	132427304	-0.301	9.25e-10	Hypo
chr12	132427310	132427312	-0.23	2.27e-06	Hypo
chr12	132444938	132444940	0.213	5.43e-11	Hyper
chr12	132445004	132445006	0.233	1.7e-13	Hyper
chr12	132470093	132470095	0.203	3.3e-14	Hyper
chr12	132558946	132558948	0.206	2.21e-15	Hyper
chr12	132559421	132559423	0.292	1.21e-23	Hyper
chr12	132688747	132688749	-0.337	0.000297	Hypo
chr12	132688864	132688866	-0.256	6.85e-07	Hypo
chr12	132688903	132688905	-0.218	4.45e-06	Hypo
chr12	132689018	132689020	-0.271	6.76e-05	Hypo
chr12	132770163	132770165	0.203	6.51e-20	Hyper
chr12	132771593	132771595	0.204	5.09e-24	Hyper
chr12	132771673	132771675	0.219	3.76e-26	Hyper
chr12	133008056	133008058	-0.291	2.4e-11	Hypo
chr13	16300802	16300804	0.206	7.14e-05	Hyper
chr13	16329267	16329269	0.306	2.26e-07	Hyper
chr13	16393815	16393817	0.302	0.000365	Hyper
chr13	16555704	16555706	0.214	5.62e-05	Hyper
chr13	16571125	16571127	0.323	0.00323	Hyper
chr13	16658729	16658731	0.205	0.000631	Hyper
chr13	17050271	17050273	0.237	0.00281	Hyper
chr13	17091037	17091039	0.203	0.000167	Hyper
chr13	17272138	17272140	0.258	6.93e-05	Hyper
chr13	17306323	17306325	0.231	0.000135	Hyper
chr13	17379426	17379428	0.269	0.000105	Hyper
chr13	17396539	17396541	0.206	7.99e-07	Hyper
chr13	17417026	17417028	0.318	0.00059	Hyper
chr13	17432905	17432907	-0.214	0.0476	Hypo
chr13	17480301	17480303	0.375	0.000277	Hyper
chr13	17481302	17481304	0.222	0.000776	Hyper
chr13	17522620	17522622	0.259	0.0152	Hyper
chr13	17544431	17544433	0.205	0.0117	Hyper
chr13	17586872	17586874	0.211	0.0256	Hyper
chr13	17590638	17590640	0.291	0.0286	Hyper
chr13	17593991	17593993	-0.284	0.00874	Hypo
chr13	17692259	17692261	0.314	1.02e-05	Hyper
chr13	17767366	17767368	0.228	5.19e-06	Hyper
chr13	17782614	17782616	-0.262	7.7e-07	Hypo
chr13	17787910	17787912	0.241	0.00155	Hyper
chr13	17805761	17805763	0.212	0.021	Hyper
chr13	17805770	17805772	0.212	0.021	Hyper
chr13	17829050	17829052	0.266	0.0049	Hyper
chr13	17855249	17855251	0.256	0.000358	Hyper
chr13	17855290	17855292	0.247	0.00157	Hyper
chr13	17889231	17889233	0.27	0.000343	Hyper
chr13	17917455	17917457	0.235	2.32e-05	Hyper
chr13	17926210	17926212	0.217	0.000358	Hyper
chr13	17948957	17948959	0.252	0.000702	Hyper
chr13	17965374	17965376	0.478	2.43e-05	Hyper
chr13	17975415	17975417	0.263	4.47e-06	Hyper
chr13	18038299	18038301	-0.201	0.00749	Hypo
chr13	18356908	18356910	0.233	0.000701	Hyper
chr13	19387528	19387530	0.216	1.75e-08	Hyper
chr13	20467197	20467199	-0.324	0.00833	Hypo
chr13	21045348	21045350	0.237	2.96e-25	Hyper
chr13	21045378	21045380	0.22	1.58e-22	Hyper
chr13	22163421	22163423	0.213	1.75e-19	Hyper
chr13	22827744	22827746	0.203	2.41e-28	Hyper
chr13	22998016	22998018	0.254	1.41e-18	Hyper
chr13	22999017	22999019	0.303	1.29e-32	Hyper
chr13	23001624	23001626	0.229	7.18e-21	Hyper
chr13	23378505	23378507	0.229	1.03e-25	Hyper
chr13	23378564	23378566	0.203	1.91e-22	Hyper
chr13	23695783	23695785	0.206	1.01e-16	Hyper
chr13	23695813	23695815	0.236	1.95e-20	Hyper
chr13	23695818	23695820	0.238	3.48e-20	Hyper
chr13	23695914	23695916	0.226	1.07e-19	Hyper
chr13	23695918	23695920	0.222	2.93e-19	Hyper
chr13	23695926	23695928	0.207	2.58e-17	Hyper
chr13	23695947	23695949	0.213	1.77e-18	Hyper
chr13	25444896	25444898	0.247	5.1e-22	Hyper
chr13	25933266	25933268	-0.217	1.16e-19	Hypo
chr13	25940100	25940102	-0.299	4.89e-24	Hypo
chr13	26806279	26806281	-0.215	1.78e-06	Hypo
chr13	28583069	28583071	0.203	1.23e-20	Hyper
chr13	28708280	28708282	0.221	4.15e-30	Hyper
chr13	30338445	30338447	-0.202	1.46e-27	Hypo
chr13	31302737	31302739	-0.259	2.7e-07	Hypo
chr13	31889632	31889634	-0.203	1.18e-05	Hypo
chr13	32285808	32285810	-0.203	3.74e-23	Hypo
chr13	35722589	35722591	0.206	1.45e-23	Hyper
chr13	36317521	36317523	0.294	1.13e-06	Hyper
chr13	38370898	38370900	-0.43	0.000342	Hypo
chr13	40241015	40241017	0.203	1.79e-16	Hyper
chr13	40563103	40563105	0.234	5.54e-23	Hyper
chr13	40567859	40567861	0.272	9.99e-26	Hyper
chr13	40583233	40583235	0.234	1.72e-26	Hyper
chr13	40621272	40621274	0.266	8.94e-29	Hyper
chr13	40641558	40641560	0.233	2.53e-19	Hyper
chr13	40644546	40644548	0.214	2.23e-22	Hyper
chr13	40659206	40659208	0.25	6.12e-21	Hyper
chr13	41481754	41481756	0.219	2.69e-14	Hyper
chr13	42401989	42401991	0.201	2.45e-21	Hyper
chr13	42966139	42966141	0.35	1.35e-09	Hyper
chr13	42966550	42966552	0.208	0.000913	Hyper
chr13	42966748	42966750	0.326	2.24e-13	Hyper
chr13	43862915	43862917	-0.251	1.4e-18	Hypo
chr13	43889272	43889274	-0.228	6.77e-21	Hypo
chr13	43898117	43898119	-0.213	3.3e-19	Hypo
chr13	43970373	43970375	0.216	3.63e-14	Hyper
chr13	44102303	44102305	-0.214	8.45e-13	Hypo
chr13	44769442	44769444	0.245	4.04e-33	Hyper
chr13	46080105	46080107	0.233	4.45e-31	Hyper
chr13	46162288	46162290	0.223	6.27e-06	Hyper
chr13	46181570	46181572	0.204	2.06e-20	Hyper
chr13	46181673	46181675	0.202	1.93e-21	Hyper
chr13	46182073	46182075	0.213	7.72e-29	Hyper
chr13	46354944	46354946	0.216	7.4e-30	Hyper
[truncated: 7,713 more rows]

## Sheet: Table S7b
Table S7b. srDMCs identified in MIA vs. CTL samples in LUAD
chrom	start	end	diff	p-value	class
chr1	166034	166036	-0.229	0.0286	Hypo
chr1	356926	356928	-0.342	0.000317	Hypo
chr1	630906	630908	-0.295	3.49e-106	Hypo
chr1	630909	630911	-0.273	2.94e-94	Hypo
chr1	630912	630914	-0.282	7.53e-100	Hypo
chr1	630924	630926	-0.297	5.6e-116	Hypo
chr1	630936	630938	-0.311	5.96e-140	Hypo
chr1	630959	630961	-0.252	3.47e-132	Hypo
chr1	977705	977707	-0.276	0.0031	Hypo
chr1	1034339	1034341	0.215	3.13e-17	Hyper
chr1	1034386	1034388	0.242	5.41e-19	Hyper
chr1	1077826	1077828	-0.212	0.0105	Hypo
chr1	1222895	1222897	-0.221	6.08e-42	Hypo
chr1	1222944	1222946	-0.271	8.26e-70	Hypo
chr1	1223161	1223163	-0.227	6.55e-54	Hypo
chr1	1289968	1289970	0.223	0.000787	Hyper
chr1	1420584	1420586	-0.201	1e-10	Hypo
chr1	1599306	1599308	-0.21	1.76e-18	Hypo
chr1	1599322	1599324	-0.202	1.09e-18	Hypo
chr1	1675544	1675546	0.215	2.07e-12	Hyper
chr1	1675647	1675649	0.217	1.12e-07	Hyper
chr1	1675673	1675675	0.223	1e-08	Hyper
chr1	1702441	1702443	-0.207	1.53e-05	Hypo
chr1	2079108	2079110	-0.207	1.45e-16	Hypo
chr1	2092624	2092626	-0.229	4.15e-20	Hypo
chr1	2122070	2122072	-0.204	1.66e-05	Hypo
chr1	2592598	2592600	0.236	0.000242	Hyper
chr1	2866541	2866543	-0.203	2.27e-17	Hypo
chr1	2973482	2973484	0.215	4.76e-19	Hyper
chr1	3074523	3074525	-0.205	6.24e-25	Hypo
chr1	3074527	3074529	-0.207	2.79e-25	Hypo
chr1	3134559	3134561	-0.236	8.72e-15	Hypo
chr1	3134567	3134569	-0.223	1.72e-14	Hypo
chr1	3134623	3134625	-0.244	7.05e-20	Hypo
chr1	3134638	3134640	-0.223	1.22e-20	Hypo
chr1	3173727	3173729	0.205	8.08e-18	Hyper
chr1	3364897	3364899	0.213	4.83e-21	Hyper
chr1	3372506	3372508	0.213	2.52e-23	Hyper
chr1	3372529	3372531	0.204	1.86e-20	Hyper
chr1	3475110	3475112	0.342	0.00606	Hyper
chr1	4220438	4220440	-0.34	3.47e-18	Hypo
chr1	5163842	5163844	0.278	1.58e-14	Hyper
chr1	6026953	6026955	0.222	6.1e-12	Hyper
chr1	6028346	6028348	0.201	1.26e-19	Hyper
chr1	6028594	6028596	0.205	1.03e-18	Hyper
chr1	6028605	6028607	0.203	4.58e-18	Hyper
chr1	6150908	6150910	-0.235	2.37e-16	Hypo
chr1	6413050	6413052	-0.208	7.31e-25	Hypo
chr1	7344777	7344779	0.205	2.55e-12	Hyper
chr1	8145796	8145798	0.201	1.15e-24	Hyper
chr1	8147684	8147686	0.224	6.19e-07	Hyper
chr1	8164338	8164340	0.235	4.35e-16	Hyper
chr1	8164455	8164457	0.201	5.36e-16	Hyper
chr1	8164556	8164558	0.224	3.49e-26	Hyper
chr1	8164601	8164603	0.25	4.24e-24	Hyper
chr1	8184083	8184085	0.211	4.34e-19	Hyper
chr1	8343510	8343512	-0.201	1.03e-23	Hypo
chr1	8343570	8343572	-0.203	3.61e-23	Hypo
chr1	8428044	8428046	0.244	2.3e-36	Hyper
chr1	8938165	8938167	0.203	2.06e-06	Hyper
chr1	9306425	9306427	0.248	1.08e-21	Hyper
chr1	9561832	9561834	-0.212	1.85e-22	Hypo
chr1	9629606	9629608	0.209	8.12e-21	Hyper
chr1	9850788	9850790	0.205	8.1e-21	Hyper
chr1	10438769	10438771	-0.251	4.89e-39	Hypo
chr1	10438783	10438785	-0.209	4.08e-29	Hypo
chr1	10438791	10438793	-0.207	3.24e-29	Hypo
chr1	10511667	10511669	0.202	4.69e-22	Hyper
chr1	10628853	10628855	-0.219	5.14e-23	Hypo
chr1	10666266	10666268	-0.237	9.6e-24	Hypo
chr1	10666276	10666278	-0.216	4.29e-20	Hypo
chr1	10675562	10675564	-0.202	6.87e-19	Hypo
chr1	10675855	10675857	-0.249	8.97e-13	Hypo
chr1	10686359	10686361	-0.202	8.15e-20	Hypo
chr1	10738314	10738316	-0.205	6.2e-15	Hypo
chr1	10738320	10738322	-0.201	1.59e-14	Hypo
chr1	10738322	10738324	-0.209	2.45e-15	Hypo
chr1	10940195	10940197	0.234	2.65e-20	Hyper
chr1	11790915	11790917	-0.202	1.3e-26	Hypo
chr1	11791238	11791240	-0.212	2.92e-22	Hypo
chr1	11881878	11881880	0.201	5.65e-17	Hyper
chr1	12088268	12088270	0.203	3.08e-22	Hyper
chr1	12121843	12121845	-0.214	5.32e-31	Hypo
chr1	12143573	12143575	0.221	1.08e-27	Hyper
chr1	12450784	12450786	-0.214	3.93e-25	Hypo
chr1	13063868	13063870	0.229	0.0286	Hyper
chr1	13125702	13125704	-0.324	0.00833	Hypo
chr1	13189189	13189191	-0.23	0.00236	Hypo
chr1	13283551	13283553	-0.229	0.0286	Hypo
chr1	13301869	13301871	0.258	2.26e-05	Hyper
chr1	13952658	13952660	0.251	4.55e-10	Hyper
chr1	14782797	14782799	0.202	1.02e-20	Hyper
chr1	14826597	14826599	0.218	5.36e-20	Hyper
chr1	15142544	15142546	0.209	5.76e-20	Hyper
chr1	15201782	15201784	-0.207	6.13e-28	Hypo
chr1	15342173	15342175	0.202	9.93e-29	Hyper
chr1	15700704	15700706	-0.206	6.53e-19	Hypo
chr1	16152949	16152951	-0.219	7.59e-14	Hypo
chr1	16153003	16153005	-0.213	3.92e-14	Hypo
chr1	16657113	16657115	-0.316	0.000548	Hypo
chr1	16766356	16766358	-0.207	1.75e-25	Hypo
chr1	16974696	16974698	0.271	0.0179	Hyper
chr1	18182420	18182422	-0.273	5.42e-29	Hypo
chr1	18928114	18928116	0.207	1.48e-15	Hyper
chr1	18951587	18951589	0.202	8.2e-22	Hyper
chr1	19056907	19056909	0.211	9.94e-14	Hyper
chr1	19472429	19472431	0.212	4.89e-23	Hyper
chr1	19505992	19505994	0.211	6.15e-25	Hyper
chr1	21319822	21319824	-0.202	2.3e-23	Hypo
chr1	21475956	21475958	-0.217	3.19e-14	Hypo
chr1	22146011	22146013	0.262	2.75e-17	Hyper
chr1	22226461	22226463	0.205	6.01e-11	Hyper
chr1	22243504	22243506	0.333	9.26e-11	Hyper
chr1	22327390	22327392	0.227	2.2e-29	Hyper
chr1	22887500	22887502	-0.236	7.55e-16	Hypo
chr1	23547500	23547502	-0.206	3.66e-22	Hypo
chr1	23899199	23899201	0.214	1.85e-26	Hyper
chr1	24182642	24182644	-0.29	1.22e-31	Hypo
chr1	24290315	24290317	-0.215	3.89e-26	Hypo
chr1	24804565	24804567	0.22	3.23e-06	Hyper
chr1	24874133	24874135	-0.233	4.28e-26	Hypo
chr1	24874151	24874153	-0.231	1.43e-24	Hypo
chr1	25565479	25565481	0.202	5.7e-16	Hyper
chr1	25573940	25573942	-0.214	7.4e-20	Hypo
chr1	25590095	25590097	-0.212	7.11e-24	Hypo
chr1	25604149	25604151	0.251	0.000208	Hyper
chr1	25730902	25730904	0.238	2.52e-28	Hyper
chr1	25809805	25809807	0.203	8.69e-17	Hyper
chr1	25812645	25812647	0.234	7.42e-10	Hyper
chr1	26541760	26541762	0.208	2.51e-15	Hyper
chr1	26541813	26541815	0.212	2.13e-16	Hyper
chr1	26546033	26546035	0.205	3.4e-20	Hyper
chr1	27008507	27008509	-0.201	3.59e-27	Hypo
chr1	27031493	27031495	-0.201	2.02e-19	Hypo
chr1	27360599	27360601	0.234	5.28e-19	Hyper
chr1	27360605	27360607	0.21	5.97e-16	Hyper
chr1	27360784	27360786	0.214	2.35e-18	Hyper
chr1	27360842	27360844	0.24	3.32e-23	Hyper
chr1	27360846	27360848	0.203	2.89e-17	Hyper
chr1	27360878	27360880	0.223	7.49e-20	Hyper
chr1	27360886	27360888	0.209	1.96e-18	Hyper
chr1	27360893	27360895	0.237	1.36e-22	Hyper
chr1	27575124	27575126	-0.213	5.48e-18	Hypo
chr1	27869641	27869643	0.203	8.42e-20	Hyper
chr1	29628721	29628723	0.243	8.2e-28	Hyper
chr1	29676983	29676985	0.222	2.72e-22	Hyper
chr1	30088905	30088907	-0.203	9.85e-21	Hypo
chr1	30161134	30161136	-0.268	1.09e-10	Hypo
chr1	30310246	30310248	0.206	1.86e-20	Hyper
chr1	30750010	30750012	0.201	2e-20	Hyper
chr1	30753805	30753807	0.211	3.29e-28	Hyper
chr1	30753826	30753828	0.214	6.21e-29	Hyper
chr1	30753892	30753894	0.218	8.72e-29	Hyper
chr1	30753906	30753908	0.228	4.82e-30	Hyper
chr1	30754017	30754019	0.208	1.23e-23	Hyper
chr1	30754778	30754780	0.205	4.41e-25	Hyper
chr1	30757091	30757093	0.256	1.36e-32	Hyper
chr1	31536221	31536223	0.221	6.52e-25	Hyper
chr1	31662350	31662352	0.202	7.72e-11	Hyper
chr1	32145274	32145276	0.211	3.37e-22	Hyper
chr1	32205217	32205219	-0.202	1.17e-22	Hypo
chr1	32205243	32205245	-0.232	1.69e-26	Hypo
chr1	32205249	32205251	-0.222	3.02e-24	Hypo
chr1	32337578	32337580	0.226	1.9e-17	Hyper
chr1	33011108	33011110	-0.207	4.49e-27	Hypo
chr1	35320249	35320251	-0.204	4.42e-29	Hypo
chr1	35809596	35809598	-0.207	1.24e-23	Hypo
chr1	35942792	35942794	0.225	1.81e-29	Hyper
chr1	36422100	36422102	0.222	1.54e-21	Hyper
chr1	38513005	38513007	-0.201	3.58e-25	Hypo
chr1	39133254	39133256	-0.224	8.51e-27	Hypo
chr1	39133257	39133259	-0.237	2.08e-29	Hypo
chr1	39173896	39173898	-0.202	2.65e-16	Hypo
chr1	39177074	39177076	-0.205	6.3e-23	Hypo
chr1	39249291	39249293	-0.207	2.51e-27	Hypo
chr1	39633152	39633154	-0.247	4.89e-14	Hypo
chr1	39633156	39633158	-0.243	7.08e-13	Hypo
chr1	39633160	39633162	-0.295	2.02e-16	Hypo
chr1	39633167	39633169	-0.223	7.8e-11	Hypo
chr1	40926744	40926746	0.201	4.34e-24	Hyper
chr1	41034177	41034179	-0.202	3.88e-26	Hypo
chr1	41673191	41673193	0.211	1.17e-16	Hyper
chr1	41673494	41673496	0.204	5.75e-27	Hyper
chr1	41673597	41673599	0.204	2.77e-25	Hyper
chr1	41859910	41859912	0.207	2.55e-29	Hyper
chr1	43270044	43270046	-0.216	6.73e-15	Hypo
chr1	43642284	43642286	-0.237	3.53e-22	Hypo
chr1	43661036	43661038	-0.207	2.81e-14	Hypo
chr1	43973301	43973303	-0.243	4.93e-24	Hypo
chr1	44154799	44154801	-0.225	5.24e-32	Hypo
chr1	44238232	44238234	0.203	1.49e-15	Hyper
chr1	44238347	44238349	0.203	1.97e-17	Hyper
chr1	45349037	45349039	-0.212	1.82e-30	Hypo
chr1	45590496	45590498	-0.201	1.86e-20	Hypo
chr1	46184324	46184326	0.206	3.06e-24	Hyper
chr1	46454319	46454321	0.203	1.31e-27	Hyper
chr1	46644557	46644559	-0.213	2.18e-14	Hypo
chr1	47859323	47859325	0.215	9.96e-28	Hyper
chr1	48383348	48383350	0.211	0.00299	Hyper
chr1	50702120	50702122	-0.208	2.55e-24	Hypo
chr1	51173029	51173031	0.209	9.12e-28	Hyper
chr1	51501580	51501582	0.203	3.07e-25	Hyper
chr1	52012045	52012047	-0.206	2.46e-19	Hypo
chr1	53521326	53521328	-0.29	0.00824	Hypo
chr1	54298755	54298757	-0.216	3e-24	Hypo
chr1	56424814	56424816	0.213	6.99e-30	Hyper
chr1	56472900	56472902	0.201	3.57e-21	Hyper
chr1	59007820	59007822	0.222	1.38e-24	Hyper
chr1	59008019	59008021	0.246	1.44e-27	Hyper
chr1	59008081	59008083	0.21	2.64e-23	Hyper
chr1	59008116	59008118	0.205	5.32e-23	Hyper
chr1	59296023	59296025	-0.218	3.57e-25	Hypo
chr1	61142858	61142860	-0.214	2.12e-23	Hypo
chr1	61502632	61502634	0.22	9.92e-07	Hyper
chr1	63474042	63474044	0.282	0.0024	Hyper
chr1	64148014	64148016	0.222	3.61e-30	Hyper
chr1	66264020	66264022	-0.225	8.06e-32	Hypo
chr1	66276494	66276496	0.232	1.06e-32	Hyper
chr1	67490091	67490093	0.203	6.14e-17	Hyper
chr1	68654622	68654624	0.261	9.42e-31	Hyper
chr1	71516994	71516996	0.217	0.0108	Hyper
chr1	71882674	71882676	0.239	7.39e-23	Hyper
chr1	72303102	72303104	-0.221	1.21e-06	Hypo
chr1	77324317	77324319	-0.246	7.09e-09	Hypo
chr1	79153046	79153048	-0.22	8.51e-06	Hypo
chr1	81054240	81054242	-0.211	5.54e-22	Hypo
chr1	83761323	83761325	0.209	3.8e-24	Hyper
chr1	83761344	83761346	0.216	9.54e-25	Hyper
chr1	84074030	84074032	0.217	9.25e-30	Hyper
chr1	86765120	86765122	-0.204	2.71e-26	Hypo
chr1	87091664	87091666	0.202	5.82e-12	Hyper
chr1	87203130	87203132	0.234	1.76e-27	Hyper
chr1	91063601	91063603	0.219	1.47e-19	Hyper
chr1	91363364	91363366	0.29	0.0046	Hyper
chr1	93505234	93505236	-0.204	7.69e-22	Hypo
chr1	93505240	93505242	-0.222	7.43e-25	Hypo
chr1	93505330	93505332	-0.208	1.32e-23	Hypo
chr1	94717117	94717119	0.204	1.15e-26	Hyper
chr1	99549206	99549208	-0.203	1.61e-28	Hypo
chr1	99784752	99784754	0.226	1.23e-23	Hyper
chr1	99784768	99784770	0.239	6.22e-27	Hyper
chr1	99784854	99784856	0.201	2.28e-21	Hyper
chr1	102582135	102582137	-0.217	2.71e-08	Hypo
chr1	103258975	103258977	-0.239	0.000575	Hypo
chr1	103732824	103732826	0.283	9.2e-05	Hyper
chr1	107082433	107082435	-0.201	1.8e-15	Hypo
chr1	108273530	108273532	-0.201	0.000319	Hypo
chr1	113133419	113133421	0.208	8.66e-26	Hyper
chr1	114541173	114541175	-0.211	2.06e-22	Hypo
chr1	115662184	115662186	0.241	2.52e-17	Hyper
chr1	116242964	116242966	-0.212	5e-28	Hypo
chr1	116305911	116305913	0.231	9.31e-05	Hyper
chr1	117613609	117613611	0.201	1.27e-36	Hyper
chr1	120142828	120142830	0.208	6.35e-17	Hyper
chr1	120233742	120233744	0.417	0.00216	Hyper
chr1	120284374	120284376	-0.247	2.58e-06	Hypo
chr1	120310791	120310793	-0.259	0.021	Hypo
chr1	120369436	120369438	0.208	2.24e-17	Hyper
chr1	120458388	120458390	0.229	0.0286	Hyper
chr1	120459739	120459741	0.222	4.65e-24	Hyper
chr1	120469150	120469152	0.217	1.61e-08	Hyper
chr1	120529274	120529276	0.248	1.02e-14	Hyper
chr1	120531899	120531901	0.241	5.62e-24	Hyper
chr1	120586731	120586733	0.276	0.000892	Hyper
chr1	120618142	120618144	0.354	0.002	Hyper
chr1	121145482	121145484	0.236	1.3e-05	Hyper
chr1	121268720	121268722	0.222	3.81e-14	Hyper
chr1	121365233	121365235	0.263	3.14e-05	Hyper
chr1	121365963	121365965	0.213	5.37e-20	Hyper
chr1	121516799	121516801	0.21	5.44e-10	Hyper
chr1	121606481	121606483	0.214	8e-05	Hyper
chr1	121680525	121680527	0.346	1.38e-05	Hyper
chr1	121714136	121714138	0.385	0.0022	Hyper
chr1	121799166	121799168	-0.205	0.0476	Hypo
chr1	121814247	121814249	-0.228	0.00132	Hypo
chr1	121835131	121835133	0.234	0.000602	Hyper
chr1	121902542	121902544	-0.268	0.000736	Hypo
chr1	121922021	121922023	0.252	0.00319	Hyper
chr1	121933056	121933058	-0.25	0.0137	Hypo
chr1	121935684	121935686	-0.215	0.00922	Hypo
chr1	122033284	122033286	-0.211	0.021	Hypo
chr1	122071619	122071621	0.209	0.0182	Hyper
chr1	122094188	122094190	0.364	0.000746	Hyper
chr1	122102240	122102242	0.24	0.000148	Hyper
chr1	122159360	122159362	0.212	4.26e-05	Hyper
chr1	122213636	122213638	-0.271	0.0179	Hypo
chr1	122241710	122241712	-0.257	0.00661	Hypo
chr1	122272344	122272346	0.221	0.00778	Hyper
chr1	122288637	122288639	0.27	3.63e-05	Hyper
chr1	122329004	122329006	0.321	0.00118	Hyper
chr1	122332573	122332575	0.215	0.00208	Hyper
chr1	122355356	122355358	-0.212	0.0043	Hypo
chr1	122361510	122361512	0.215	0.00336	Hyper
chr1	122401884	122401886	0.203	9.49e-05	Hyper
chr1	122406197	122406199	-0.212	0.021	Hypo
chr1	122414456	122414458	0.213	7.7e-05	Hyper
chr1	122426718	122426720	0.259	0.0152	Hyper
chr1	122445436	122445438	0.238	0.000373	Hyper
chr1	122450809	122450811	0.259	0.0152	Hyper
chr1	122450818	122450820	0.238	0.0152	Hyper
chr1	122475957	122475959	0.261	0.000645	Hyper
chr1	122488323	122488325	0.368	0.00476	Hyper
chr1	122953545	122953547	-0.304	7.91e-07	Hypo
chr1	123183632	123183634	0.263	9.17e-05	Hyper
chr1	123194103	123194105	0.337	0.00466	Hyper
chr1	123210081	123210083	-0.299	0.00548	Hypo
chr1	123289398	123289400	-0.269	0.000324	Hypo
chr1	123336823	123336825	-0.303	0.00548	Hypo
chr1	123361368	123361370	-0.268	3.41e-05	Hypo
chr1	123377359	123377361	-0.239	0.000927	Hypo
chr1	123486058	123486060	0.341	1.95e-05	Hyper
chr1	123670844	123670846	0.209	0.0182	Hyper
chr1	123740733	123740735	0.29	0.000442	Hyper
chr1	123769334	123769336	0.336	0.00466	Hyper
chr1	123795813	123795815	-0.223	0.00522	Hypo
chr1	123861284	123861286	-0.334	0.00151	Hypo
chr1	123928847	123928849	-0.247	0.000905	Hypo
chr1	123952932	123952934	-0.442	3.66e-05	Hypo
chr1	124000352	124000354	-0.227	3.73e-13	Hypo
chr1	124051063	124051065	-0.276	3.89e-06	Hypo
chr1	124140283	124140285	0.201	0.000337	Hyper
chr1	124200396	124200398	-0.513	0.000162	Hypo
chr1	124216758	124216760	0.21	2.6e-06	Hyper
chr1	124278972	124278974	-0.237	0.021	Hypo
chr1	124368502	124368504	0.327	8.13e-05	Hyper
chr1	124384782	124384784	0.208	6.24e-06	Hyper
chr1	124403300	124403302	-0.206	1.61e-06	Hypo
chr1	124409041	124409043	0.278	0.0032	Hyper
chr1	124409549	124409551	0.273	1.74e-05	Hyper
chr1	124524665	124524667	0.299	7.23e-05	Hyper
chr1	124789175	124789177	-0.366	0.00155	Hypo
chr1	143338444	143338446	0.227	0.00296	Hyper
chr1	143350975	143350977	-0.271	0.0179	Hypo
chr1	143373639	143373641	0.21	0.00205	Hyper
chr1	143381789	143381791	-0.247	0.00103	Hypo
chr1	143488222	143488224	-0.27	0.00251	Hypo
chr1	143639156	143639158	-0.208	0.00214	Hypo
chr1	143799391	143799393	0.252	0.00319	Hyper
chr1	143887179	143887181	-0.209	0.00131	Hypo
chr1	144022226	144022228	0.238	1.12e-05	Hyper
chr1	144066502	144066504	-0.21	2.24e-25	Hypo
chr1	144098109	144098111	0.237	0.00387	Hyper
chr1	144122140	144122142	0.226	0.000407	Hyper
chr1	144242956	144242958	0.324	0.00833	Hyper
chr1	144263766	144263768	0.205	0.0476	Hyper
chr1	144451570	144451572	-0.218	4.57e-26	Hypo
chr1	144473523	144473525	0.239	0.00732	Hyper
chr1	144473628	144473630	0.243	0.00554	Hyper
chr1	144586990	144586992	0.342	0.00606	Hyper
chr1	144643457	144643459	0.337	0.00466	Hyper
chr1	144643459	144643461	0.337	0.00466	Hyper
chr1	144731784	144731786	-0.257	0.00661	Hypo
chr1	144860273	144860275	-0.296	0.00155	Hypo
chr1	145165870	145165872	0.236	6.64e-12	Hyper
chr1	145488682	145488684	0.23	0.0011	Hyper
chr1	145488774	145488776	0.207	1.72e-05	Hyper
chr1	145505988	145505990	-0.255	0.0101	Hypo
chr1	145801160	145801162	-0.202	1.4e-20	Hypo
chr1	145950831	145950833	0.215	3.56e-33	Hyper
chr1	146673886	146673888	0.214	1.03e-16	Hyper
chr1	147240388	147240390	-0.234	3.31e-28	Hypo
chr1	148619121	148619123	-0.229	0.0286	Hypo
chr1	148625971	148625973	0.224	0.000786	Hyper
chr1	148635607	148635609	0.222	0.00109	Hyper
chr1	148657062	148657064	0.268	0.000178	Hyper
chr1	148726990	148726992	0.266	5.85e-05	Hyper
chr1	148727022	148727024	0.28	0.000303	Hyper
chr1	148876750	148876752	-0.207	5.25e-09	Hypo
chr1	148976355	148976357	0.209	2.69e-20	Hyper
chr1	149112808	149112810	-0.288	0.0101	Hypo
chr1	149149181	149149183	0.356	0.00455	Hyper
chr1	149228990	149228992	-0.21	7.16e-07	Hypo
chr1	149254076	149254078	0.292	0.000774	Hyper
chr1	149268676	149268678	0.379	5.13e-05	Hyper
chr1	149294117	149294119	-0.222	6.39e-08	Hypo
chr1	149355256	149355258	-0.32	0.00105	Hypo
chr1	149551394	149551396	-0.214	0.00478	Hypo
chr1	149768758	149768760	0.229	0.0286	Hyper
chr1	149828776	149828778	0.346	0.000115	Hyper
chr1	149856688	149856690	-0.321	0.00226	Hypo
chr1	149857826	149857828	0.251	0.000973	Hyper
chr1	149858331	149858333	0.222	0.021	Hyper
chr1	149858359	149858361	0.257	0.00699	Hyper
chr1	149936662	149936664	-0.227	2.94e-14	Hypo
chr1	149997741	149997743	0.216	5.52e-33	Hyper
chr1	150322532	150322534	0.225	4.26e-31	Hyper
chr1	151126421	151126423	0.21	4.83e-08	Hyper
chr1	151342807	151342809	-0.202	4.65e-22	Hypo
chr1	154155956	154155958	-0.24	1.61e-29	Hypo
chr1	154155966	154155968	-0.239	5.4e-30	Hypo
chr1	154155970	154155972	-0.215	1.37e-25	Hypo
chr1	154403669	154403671	0.205	1.65e-22	Hyper
chr1	154539813	154539815	-0.201	3.34e-22	Hypo
chr1	154726680	154726682	0.21	1.26e-25	Hyper
chr1	154813498	154813500	-0.209	1.07e-15	Hypo
chr1	154952108	154952110	0.202	5.19e-25	Hyper
chr1	155010377	155010379	0.21	5.47e-08	Hyper
chr1	155131525	155131527	-0.205	2.13e-29	Hypo
chr1	155131547	155131549	-0.222	1.7e-33	Hypo
chr1	155187650	155187652	-0.203	4.46e-17	Hypo
chr1	155190177	155190179	-0.209	3.58e-11	Hypo
chr1	155190189	155190191	-0.202	1.1e-13	Hypo
chr1	155190195	155190197	-0.206	2.71e-13	Hypo
chr1	155190249	155190251	-0.234	0.00102	Hypo
chr1	155190553	155190555	-0.205	0.00055	Hypo
chr1	155191302	155191304	-0.267	0.011	Hypo
chr1	155191344	155191346	-0.242	0.015	Hypo
chr1	155191717	155191719	-0.235	4.62e-05	Hypo
chr1	155191741	155191743	-0.209	0.000176	Hypo
chr1	155191795	155191797	-0.376	7.69e-05	Hypo
chr1	155191801	155191803	-0.286	0.00219	Hypo
chr1	156122705	156122707	-0.209	1.31e-18	Hypo
chr1	156122772	156122774	-0.215	8.72e-19	Hypo
chr1	156241951	156241953	0.218	2.91e-21	Hyper
chr1	156242009	156242011	0.23	4e-22	Hyper
chr1	156557816	156557818	0.242	0.00387	Hyper
chr1	156581962	156581964	0.201	9.86e-21	Hyper
chr1	156709994	156709996	-0.205	1.35e-24	Hypo
chr1	156891375	156891377	-0.216	1.8e-17	Hypo
chr1	158019729	158019731	-0.201	3.7e-19	Hypo
chr1	158952027	158952029	0.268	5.13e-30	Hyper
chr1	159055597	159055599	0.204	2.39e-29	Hyper
chr1	159916350	159916352	-0.228	1.48e-34	Hypo
chr1	159938119	159938121	0.23	5.01e-23	Hyper
chr1	160707425	160707427	0.242	1.53e-29	Hyper
chr1	160722929	160722931	0.208	2.36e-28	Hyper
chr1	160911747	160911749	-0.219	9.27e-37	Hypo
chr1	160911765	160911767	-0.203	1.24e-32	Hypo
chr1	160911919	160911921	-0.201	5.6e-29	Hypo
chr1	161016429	161016431	-0.209	8.73e-26	Hypo
chr1	161016452	161016454	-0.209	5.31e-25	Hypo
chr1	161016524	161016526	-0.212	1.95e-27	Hypo
chr1	161016526	161016528	-0.214	2.19e-27	Hypo
chr1	161016570	161016572	-0.206	3.82e-26	Hypo
chr1	161215230	161215232	0.211	9.32e-16	Hyper
chr1	161398146	161398148	-0.208	4.77e-21	Hypo
chr1	161405095	161405097	-0.204	1.07e-25	Hypo
chr1	161442148	161442150	0.209	0.00859	Hyper
chr1	161442165	161442167	0.397	9.04e-05	Hyper
chr1	161443456	161443458	0.27	2.92e-06	Hyper
chr1	161443490	161443492	0.229	8.33e-08	Hyper
chr1	161453066	161453068	-0.22	0.00112	Hypo
chr1	161456248	161456250	-0.206	5.48e-05	Hypo
chr1	161511250	161511252	-0.238	2.52e-23	Hypo
chr1	161722120	161722122	0.207	1.81e-24	Hyper
chr1	161771405	161771407	0.214	4.57e-23	Hyper
chr1	162141806	162141808	0.212	1.07e-23	Hyper
chr1	162389516	162389518	0.23	6.43e-31	Hyper
chr1	163690267	163690269	-0.212	1.58e-20	Hypo
chr1	164651405	164651407	0.23	1.54e-19	Hyper
chr1	164668233	164668235	-0.226	1.2e-16	Hypo
chr1	165745504	165745506	0.293	0.000124	Hyper
chr1	165838056	165838058	-0.202	3.09e-29	Hypo
chr1	166410803	166410805	-0.225	1.46e-19	Hypo
chr1	166847560	166847562	-0.201	2.53e-21	Hypo
chr1	168920383	168920385	-0.218	2.86e-32	Hypo
chr1	169168450	169168452	0.247	8.68e-14	Hyper
chr1	169172605	169172607	0.218	4.38e-19	Hyper
chr1	169247697	169247699	0.203	9e-18	Hyper
chr1	169276390	169276392	0.265	4.5e-13	Hyper
chr1	169618420	169618422	-0.208	3.27e-25	Hypo
chr1	169711093	169711095	0.204	4.44e-26	Hyper
chr1	171559739	171559741	0.204	2.43e-14	Hyper
chr1	173411079	173411081	0.205	8.97e-20	Hyper
chr1	174023931	174023933	-0.201	5.4e-18	Hypo
chr1	174894655	174894657	-0.217	3.57e-32	Hypo
chr1	178943100	178943102	0.21	9.96e-25	Hyper
chr1	179983077	179983079	0.226	2.87e-17	Hyper
chr1	180446669	180446671	0.202	1.17e-10	Hyper
chr1	180521886	180521888	-0.247	3.17e-27	Hypo
chr1	181604985	181604987	-0.203	1.09e-18	Hypo
chr1	182394325	182394327	0.205	1.79e-30	Hyper
chr1	183369689	183369691	-0.205	4.16e-21	Hypo
chr1	183590586	183590588	0.204	2.93e-19	Hyper
chr1	183604796	183604798	0.213	3.15e-19	Hyper
chr1	183626609	183626611	-0.207	9.25e-27	Hypo
chr1	183824187	183824189	-0.201	2.1e-19	Hypo
chr1	183824284	183824286	-0.242	6.75e-26	Hypo
chr1	184061920	184061922	-0.201	7.01e-29	Hypo
chr1	184160347	184160349	0.208	2.27e-34	Hyper
chr1	184419153	184419155	0.201	4.59e-25	Hyper
chr1	184953726	184953728	0.217	3.01e-26	Hyper
chr1	185994285	185994287	0.212	9.27e-22	Hyper
chr1	193114861	193114863	-0.237	5.32e-27	Hypo
chr1	193722272	193722274	0.227	0.000514	Hyper
chr1	196876872	196876874	0.259	1.27e-21	Hyper
chr1	196881396	196881398	0.209	2.78e-10	Hyper
chr1	197006888	197006890	0.226	1.02e-24	Hyper
chr1	197036605	197036607	0.232	2.11e-23	Hyper
chr1	198621040	198621042	0.202	2.39e-27	Hyper
chr1	198640371	198640373	0.207	1.51e-16	Hyper
chr1	200004659	200004661	-0.415	1.05e-05	Hypo
chr1	200212013	200212015	0.245	4.44e-21	Hyper
chr1	200686217	200686219	-0.257	1.28e-21	Hypo
chr1	200690056	200690058	-0.349	1.07e-19	Hypo
chr1	200870650	200870652	-0.208	2.26e-07	Hypo
chr1	201377773	201377775	-0.205	4.55e-10	Hypo
chr1	201408755	201408757	0.215	2.89e-16	Hyper
chr1	201737319	201737321	0.204	1.18e-17	Hyper
chr1	202160219	202160221	0.207	1.62e-17	Hyper
chr1	202160227	202160229	0.224	2.92e-20	Hyper
chr1	203287842	203287844	0.205	1.54e-22	Hyper
chr1	203287861	203287863	0.211	1.67e-22	Hyper
chr1	203320644	203320646	0.206	2.63e-28	Hyper
chr1	203450691	203450693	-0.237	5.85e-33	Hypo
chr1	203450700	203450702	-0.226	4.04e-31	Hypo
chr1	203521634	203521636	-0.223	2.82e-31	Hypo
chr1	203598218	203598220	0.201	4.33e-16	Hyper
chr1	204085922	204085924	-0.202	5.99e-21	Hypo
chr1	204316305	204316307	0.226	1.5e-24	Hyper
chr1	204513453	204513455	0.217	1.46e-20	Hyper
chr1	205286236	205286238	0.225	2.45e-26	Hyper
chr1	205446931	205446933	-0.314	0.00535	Hypo
chr1	205802159	205802161	-0.209	9.29e-20	Hypo
chr1	205811783	205811785	-0.207	3.7e-29	Hypo
chr1	206346056	206346058	-0.218	8.08e-27	Hypo
chr1	206387756	206387758	-0.443	0.00126	Hypo
chr1	206909002	206909004	-0.208	4.1e-22	Hypo
chr1	206909063	206909065	-0.203	2.42e-22	Hypo
chr1	206923132	206923134	0.201	5.23e-21	Hyper
chr1	207027720	207027722	-0.21	5.15e-25	Hypo
chr1	207053793	207053795	-0.204	2.36e-21	Hypo
chr1	207579999	207580001	-0.248	4.41e-30	Hypo
chr1	207647086	207647088	-0.208	4.84e-20	Hypo
chr1	207751030	207751032	-0.207	8.2e-30	Hypo
chr1	207751270	207751272	-0.204	8.36e-19	Hypo
chr1	207808625	207808627	-0.207	1.47e-27	Hypo
chr1	207822303	207822305	-0.215	7.78e-25	Hypo
chr1	207974309	207974311	0.208	6.71e-17	Hyper
chr1	208030576	208030578	0.206	6.01e-20	Hyper
chr1	208231437	208231439	-0.207	4.22e-30	Hypo
chr1	208233627	208233629	-0.223	3.43e-29	Hypo
chr1	208233652	208233654	-0.211	9.17e-25	Hypo
chr1	208242363	208242365	-0.23	2.29e-31	Hypo
chr1	208242387	208242389	-0.223	2.61e-30	Hypo
chr1	208242389	208242391	-0.215	9.31e-29	Hypo
chr1	208423720	208423722	0.215	1.43e-24	Hyper
chr1	209277593	209277595	0.226	9.65e-20	Hyper
chr1	209703919	209703921	0.201	3.95e-24	Hyper
chr1	210605987	210605989	0.24	4.17e-07	Hyper
chr1	211597140	211597142	-0.203	4.37e-22	Hypo
chr1	212061018	212061020	-0.231	2.72e-29	Hypo
chr1	212440627	212440629	0.212	1.06e-17	Hyper
chr1	213677929	213677931	0.21	2.61e-19	Hyper
chr1	214224274	214224276	0.202	7.12e-17	Hyper
chr1	214428004	214428006	0.226	3.99e-33	Hyper
chr1	218349125	218349127	-0.207	2.71e-21	Hypo
chr1	219010397	219010399	0.206	1.28e-05	Hyper
chr1	219129871	219129873	0.205	1.37e-05	Hyper
chr1	219307836	219307838	0.203	4.62e-17	Hyper
chr1	219708551	219708553	0.22	6.18e-17	Hyper
chr1	219729884	219729886	0.215	1.81e-12	Hyper
chr1	221167375	221167377	0.205	4.12e-28	Hyper
chr1	221167420	221167422	0.223	3.14e-35	Hyper
chr1	221439290	221439292	0.202	2.18e-23	Hyper
chr1	221708233	221708235	0.236	1.3e-40	Hyper
chr1	221708334	221708336	0.201	1.58e-26	Hyper
chr1	221713430	221713432	0.239	7.57e-32	Hyper
chr1	221754961	221754963	0.215	1.91e-23	Hyper
chr1	222166809	222166811	0.303	1.14e-28	Hyper
chr1	222174310	222174312	0.241	2.62e-27	Hyper
chr1	222174712	222174714	0.225	3.7e-25	Hyper
chr1	222668512	222668514	-0.353	4.46e-05	Hypo
chr1	223731601	223731603	-0.204	5.56e-22	Hypo
chr1	223733265	223733267	-0.202	5.13e-15	Hypo
chr1	223738604	223738606	-0.21	8.99e-27	Hypo
chr1	224024510	224024512	-0.337	1.8e-18	Hypo
chr1	224649682	224649684	0.236	1.71e-18	Hyper
chr1	225772703	225772705	-0.236	2.58e-30	Hypo
chr1	225857064	225857066	-0.259	8.61e-27	Hypo
chr1	225866136	225866138	0.203	8.34e-19	Hyper
chr1	225951520	225951522	0.227	3.61e-30	Hyper
chr1	226161641	226161643	0.222	7.42e-11	Hyper
chr1	226274249	226274251	-0.211	1.9e-23	Hypo
chr1	226425628	226425630	0.209	6.16e-24	Hyper
chr1	226425742	226425744	0.205	5.11e-22	Hyper
chr1	226643896	226643898	0.204	4.86e-29	Hyper
chr1	226644029	226644031	0.207	4.04e-21	Hyper
chr1	228609605	228609607	-0.23	1.61e-08	Hypo
chr1	228612078	228612080	0.212	0.0119	Hyper
chr1	228617785	228617787	0.247	0.0182	Hyper
chr1	228640073	228640075	-0.251	0.00453	Hypo
chr1	228767909	228767911	-0.212	2.99e-25	Hypo
chr1	228807853	228807855	0.221	2.12e-19	Hyper
chr1	229578939	229578941	0.209	8.17e-18	Hyper
chr1	230186131	230186133	-0.203	1.68e-26	Hypo
chr1	230224644	230224646	-0.202	1.14e-23	Hypo
chr1	231835843	231835845	-0.22	1.23e-25	Hypo
chr1	231835846	231835848	-0.204	1.24e-22	Hypo
chr1	232090799	232090801	0.207	1.46e-18	Hyper
chr1	233299345	233299347	-0.214	1.7e-06	Hypo
chr1	234473517	234473519	0.297	0.00135	Hyper
chr1	234534450	234534452	-0.202	3.35e-26	Hypo
chr1	234889854	234889856	-0.202	2.25e-18	Hypo
chr1	235423340	235423342	0.207	1.95e-21	Hyper
chr1	235831354	235831356	0.201	6.06e-24	Hyper
chr1	235868209	235868211	0.207	1.58e-20	Hyper
chr1	235868232	235868234	0.212	5.86e-06	Hyper
chr1	236027223	236027225	0.208	1.34e-17	Hyper
chr1	236143649	236143651	0.213	5.29e-29	Hyper
chr1	236160339	236160341	0.231	5.46e-24	Hyper
chr1	236953873	236953875	-0.276	1.68e-37	Hypo
chr1	236956847	236956849	-0.282	2.97e-30	Hypo
chr1	238335436	238335438	-0.202	3.33e-25	Hypo
chr1	238335571	238335573	-0.217	5.3e-20	Hypo
chr1	239426240	239426242	0.234	2.49e-17	Hyper
chr1	239720007	239720009	0.215	1.29e-34	Hyper
chr1	239720488	239720490	0.202	4.66e-27	Hyper
chr1	239720500	239720502	0.212	1.03e-19	Hyper
chr1	239720700	239720702	0.206	4.9e-22	Hyper
chr1	239720718	239720720	0.213	6.91e-25	Hyper
chr1	240418352	240418354	0.232	8.42e-20	Hyper
chr1	240433949	240433951	0.248	3.79e-17	Hyper
chr1	241552256	241552258	0.217	3.16e-21	Hyper
chr1	242043773	242043775	0.206	1.42e-14	Hyper
chr1	242119942	242119944	0.23	9.69e-16	Hyper
chr1	242197829	242197831	0.239	1.53e-19	Hyper
chr1	244319730	244319732	0.214	1.96e-32	Hyper
chr1	244454628	244454630	-0.213	1.39e-21	Hypo
chr1	244660013	244660015	-0.207	5.99e-31	Hypo
chr1	245180781	245180783	0.216	9.77e-21	Hyper
chr1	247322659	247322661	0.205	1.33e-28	Hyper
chr1	247322673	247322675	0.226	5.25e-34	Hyper
chr1	247373574	247373576	-0.237	0.00325	Hypo
chr1	247687172	247687174	0.228	0.000159	Hyper
chr1	247954994	247954996	0.212	4.23e-07	Hyper
chr1	248642851	248642853	0.212	1.28e-05	Hyper
chr1	248655099	248655101	0.215	0.000795	Hyper
chr1	248676829	248676831	0.209	0.00198	Hyper
chr10	35667	35669	0.229	0.00654	Hyper
chr10	434809	434811	0.268	7.9e-23	Hyper
chr10	1236336	1236338	-0.245	0.000157	Hypo
chr10	1236360	1236362	-0.257	0.000266	Hypo
chr10	1236384	1236386	-0.355	2.25e-05	Hypo
chr10	2232380	2232382	0.205	6.65e-05	Hyper
chr10	2337429	2337431	0.226	4.6e-10	Hyper
chr10	3127024	3127026	-0.223	6.14e-25	Hypo
chr10	3127052	3127054	-0.201	7.75e-22	Hypo
chr10	3485601	3485603	0.206	6.04e-27	Hyper
chr10	5010126	5010128	-0.242	8.06e-11	Hypo
chr10	5010278	5010280	-0.204	2.13e-16	Hypo
chr10	5674496	5674498	0.239	7.68e-24	Hyper
chr10	5781166	5781168	0.21	2.37e-15	Hyper
chr10	6062218	6062220	0.225	1.29e-26	Hyper
chr10	6062266	6062268	0.222	8.43e-26	Hyper
chr10	6062271	6062273	0.224	2.39e-26	Hyper
chr10	6062311	6062313	0.206	1.54e-20	Hyper
chr10	6062348	6062350	0.202	6.94e-17	Hyper
chr10	6072687	6072689	0.208	8e-26	Hyper
chr10	6273620	6273622	-0.21	1.06e-21	Hypo
chr10	7095878	7095880	0.238	0.0152	Hyper
chr10	9478093	9478095	0.26	8.27e-05	Hyper
chr10	10520853	10520855	0.232	1.37e-25	Hyper
chr10	10726270	10726272	-0.22	3.59e-31	Hypo
chr10	10797839	10797841	-0.206	4.09e-22	Hypo
chr10	11167718	11167720	0.206	1.74e-22	Hyper
chr10	11833085	11833087	-0.203	1.05e-15	Hypo
chr10	12827993	12827995	0.285	1.3e-27	Hyper
chr10	13700847	13700849	0.207	1.03e-05	Hyper
chr10	15323175	15323177	0.205	1.3e-14	Hyper
chr10	15323376	15323378	0.214	3.1e-15	Hyper
chr10	15483611	15483613	-0.205	1.93e-05	Hypo
chr10	16646827	16646829	0.219	3.01e-33	Hyper
chr10	17003224	17003226	0.207	4.17e-26	Hyper
chr10	17003290	17003292	0.229	1.41e-31	Hyper
chr10	17003334	17003336	0.229	7.84e-35	Hyper
chr10	17006988	17006990	-0.216	3.24e-19	Hypo
chr10	17863685	17863687	0.207	3.02e-31	Hyper
chr10	18185733	18185735	-0.214	2.23e-34	Hypo
chr10	18263960	18263962	-0.201	1.55e-23	Hypo
chr10	25218253	25218255	0.202	3.37e-20	Hyper
chr10	26439557	26439559	0.213	3.53e-26	Hyper
chr10	29535130	29535132	-0.211	3.34e-22	Hypo
chr10	30027951	30027953	-0.214	1.69e-30	Hypo
chr10	30141096	30141098	-0.314	1e-08	Hypo
chr10	31755244	31755246	-0.201	1.73e-20	Hypo
chr10	31755260	31755262	-0.218	2.85e-22	Hypo
chr10	31970482	31970484	-0.245	0.00879	Hypo
chr10	34745827	34745829	-0.261	9.96e-24	Hypo
chr10	34802836	34802838	0.204	3.43e-21	Hyper
chr10	35058388	35058390	0.203	7.88e-28	Hyper
chr10	35058409	35058411	0.21	1.26e-25	Hyper
chr10	35760800	35760802	0.222	1.3e-18	Hyper
chr10	37871169	37871171	-0.22	8.72e-19	Hypo
chr10	38126201	38126203	0.211	1.33e-25	Hyper
chr10	38365067	38365069	0.216	8.27e-21	Hyper
chr10	39542370	39542372	-0.256	4.18e-06	Hypo
chr10	39688554	39688556	0.225	0.00304	Hyper
chr10	39693631	39693633	0.202	0.00357	Hyper
chr10	39697029	39697031	-0.229	0.0286	Hypo
chr10	39700816	39700818	-0.217	0.00548	Hypo
chr10	39709603	39709605	0.224	0.0128	Hyper
chr10	39731621	39731623	-0.276	0.0031	Hypo
chr10	39735930	39735932	0.242	0.00387	Hyper
chr10	39758723	39758725	0.377	3.13e-06	Hyper
chr10	39759899	39759901	0.271	0.0179	Hyper
chr10	39776889	39776891	-0.301	0.0119	Hypo
chr10	39793998	39794000	-0.295	0.00699	Hypo
chr10	39807823	39807825	-0.206	0.00766	Hypo
chr10	39814222	39814224	0.293	8.1e-05	Hyper
chr10	39815548	39815550	0.222	2.45e-05	Hyper
chr10	39817361	39817363	-0.392	0.00179	Hypo
chr10	39818855	39818857	-0.205	0.0476	Hypo
chr10	39821851	39821853	-0.234	0.00189	Hypo
chr10	39822747	39822749	0.238	0.0152	Hyper
chr10	39824255	39824257	-0.23	0.00824	Hypo
chr10	39837196	39837198	0.412	0.00202	Hyper
chr10	39838770	39838772	0.201	0.000938	Hyper
chr10	39861726	39861728	0.201	0.015	Hyper
chr10	39874312	39874314	-0.223	0.00522	Hypo
chr10	39894032	39894034	0.254	0.00458	Hyper
chr10	39907730	39907732	0.315	0.00699	Hyper
chr10	39911349	39911351	0.293	0.0152	Hyper
chr10	39927050	39927052	0.242	0.015	Hyper
chr10	39932172	39932174	-0.273	0.00481	Hypo
chr10	39932487	39932489	-0.336	0.00794	Hypo
chr10	39932876	39932878	-0.287	1.75e-06	Hypo
chr10	39947864	39947866	0.264	2.23e-05	Hyper
chr10	39948168	39948170	-0.209	0.0182	Hypo
chr10	40006597	40006599	0.213	3e-07	Hyper
chr10	40007666	40007668	-0.323	0.00323	Hypo
chr10	40051469	40051471	-0.239	0.00781	Hypo
chr10	40063586	40063588	0.259	0.0152	Hyper
chr10	40074197	40074199	0.218	0.000368	Hyper
chr10	40094238	40094240	0.238	0.0152	Hyper
chr10	40143749	40143751	0.234	0.00189	Hyper
chr10	40215073	40215075	0.278	0.0032	Hyper
chr10	40243649	40243651	0.204	0.00752	Hyper
chr10	40260580	40260582	0.229	2.55e-06	Hyper
chr10	40273302	40273304	0.226	0.00998	Hyper
chr10	40278690	40278692	-0.413	4.93e-07	Hypo
chr10	40281630	40281632	-0.202	0.00316	Hypo
chr10	40306708	40306710	-0.224	0.000371	Hypo
chr10	40330352	40330354	0.214	0.0476	Hyper
chr10	40368029	40368031	0.32	6.74e-05	Hyper
chr10	40402548	40402550	-0.203	0.0152	Hypo
chr10	40434803	40434805	-0.216	0.00608	Hypo
chr10	40482298	40482300	0.215	0.000388	Hyper
chr10	40569133	40569135	0.271	0.00045	Hyper
chr10	40585625	40585627	0.286	0.000694	Hyper
chr10	40600223	40600225	0.271	3.46e-05	Hyper
chr10	40674742	40674744	0.207	0.00603	Hyper
chr10	40710232	40710234	0.298	0.0011	Hyper
chr10	40726496	40726498	0.205	1.37e-14	Hyper
chr10	40758391	40758393	0.272	4.26e-06	Hyper
chr10	40780698	40780700	0.234	0.00169	Hyper
chr10	40810797	40810799	0.271	0.00159	Hyper
chr10	40825639	40825641	0.282	3.56e-09	Hyper
chr10	40826331	40826333	0.234	0.00684	Hyper
chr10	40830156	40830158	-0.208	5.02e-05	Hypo
chr10	40842968	40842970	0.271	0.0179	Hyper
chr10	40867394	40867396	0.201	0.00401	Hyper
chr10	40875368	40875370	0.209	0.0182	Hyper
chr10	40886897	40886899	0.229	0.0286	Hyper
chr10	40905078	40905080	0.602	8.6e-06	Hyper
chr10	40927785	40927787	-0.203	9.98e-05	Hypo
chr10	40946473	40946475	0.237	0.00126	Hyper
chr10	40990288	40990290	0.229	0.0286	Hyper
chr10	41044127	41044129	0.315	7.51e-13	Hyper
chr10	41058382	41058384	0.216	0.00905	Hyper
chr10	41063452	41063454	0.23	0.00222	Hyper
chr10	41083940	41083942	-0.408	0.000714	Hypo
chr10	41099622	41099624	0.262	0.00905	Hyper
chr10	41128440	41128442	0.208	0.00636	Hyper
chr10	41212565	41212567	0.21	2.57e-12	Hyper
chr10	41214908	41214910	0.251	0.000928	Hyper
chr10	41291877	41291879	0.221	0.00374	Hyper
chr10	41293424	41293426	0.242	0.000254	Hyper
chr10	41303610	41303612	0.349	9.74e-05	Hyper
chr10	41308025	41308027	0.321	0.000371	Hyper
chr10	41439647	41439649	0.237	0.000814	Hyper
chr10	41441963	41441965	-0.265	6.05e-05	Hypo
chr10	41464944	41464946	0.203	0.00222	Hyper
chr10	41504814	41504816	-0.334	0.00168	Hypo
chr10	41549095	41549097	0.237	0.00573	Hyper
chr10	41697459	41697461	-0.216	0.000824	Hypo
chr10	43672252	43672254	-0.218	1.8e-25	Hypo
chr10	44723374	44723376	0.203	1.19e-16	Hyper
chr10	45206072	45206074	-0.214	1.84e-15	Hypo
chr10	45915700	45915702	-0.216	1.24e-09	Hypo
chr10	46114666	46114668	-0.241	3.15e-05	Hypo
chr10	46209730	46209732	-0.22	0.022	Hypo
chr10	46214012	46214014	0.274	0.000167	Hyper
chr10	46512755	46512757	0.318	0.00466	Hyper
chr10	46575399	46575401	-0.217	0.00955	Hypo
chr10	46909965	46909967	-0.368	0.00476	Hypo
chr10	47393010	47393012	0.204	1.75e-09	Hyper
chr10	47916031	47916033	-0.217	0.000518	Hypo
chr10	48665799	48665801	0.211	1.91e-25	Hyper
chr10	49135158	49135160	-0.202	7.31e-14	Hypo
chr10	52332913	52332915	-0.216	1.76e-17	Hypo
chr10	52854986	52854988	0.221	4.54e-23	Hyper
chr10	53797790	53797792	0.205	3.5e-06	Hyper
chr10	53878510	53878512	-0.243	8.09e-12	Hypo
chr10	54537122	54537124	0.227	2.48e-19	Hyper
chr10	55146076	55146078	0.278	5.34e-21	Hyper
chr10	55749574	55749576	0.206	8.71e-17	Hyper
chr10	59617061	59617063	0.27	9.47e-37	Hyper
chr10	59654070	59654072	0.202	9.06e-25	Hyper
chr10	59885920	59885922	0.206	1.71e-05	Hyper
chr10	60987993	60987995	-0.202	1.5e-13	Hypo
chr10	63261558	63261560	0.208	8.45e-20	Hyper
chr10	67262688	67262690	0.202	5.54e-17	Hyper
chr10	67262889	67262891	0.211	1.45e-23	Hyper
chr10	67692601	67692603	-0.244	3.38e-14	Hypo
chr10	67692609	67692611	-0.267	2.31e-14	Hypo
chr10	68526205	68526207	-0.208	4.07e-23	Hypo
chr10	68724079	68724081	0.229	0.0286	Hyper
chr10	69044826	69044828	0.202	2.55e-18	Hyper
chr10	69229724	69229726	0.216	2.48e-22	Hyper
chr10	69472734	69472736	0.213	1.67e-32	Hyper
chr10	69472741	69472743	0.21	6.07e-31	Hyper
chr10	69823465	69823467	0.202	9.18e-19	Hyper
chr10	69836958	69836960	0.208	8.9e-15	Hyper
chr10	70687888	70687890	-0.347	0.000364	Hypo
chr10	71640677	71640679	0.208	2.49e-19	Hyper
chr10	71661445	71661447	-0.207	2.09e-14	Hypo
chr10	71663978	71663980	0.231	1.56e-21	Hyper
chr10	73572903	73572905	-0.214	2.73e-23	Hypo
chr10	75399435	75399437	-0.206	7.12e-23	Hypo
chr10	75399468	75399470	-0.215	8.79e-25	Hypo
chr10	75399596	75399598	-0.219	6.52e-24	Hypo
chr10	75399624	75399626	-0.225	7.42e-25	Hypo
chr10	75509207	75509209	0.21	8.84e-26	Hyper
chr10	76164135	76164137	-0.217	9.23e-13	Hypo
chr10	76962202	76962204	0.22	1.84e-30	Hyper
chr10	77487909	77487911	0.21	5.4e-20	Hyper
chr10	78658442	78658444	0.208	1.83e-24	Hyper
chr10	78896261	78896263	-0.201	1.97e-24	Hypo
chr10	78896268	78896270	-0.215	1.14e-26	Hypo
chr10	79248526	79248528	0.202	1.18e-23	Hyper
chr10	79248593	79248595	0.21	3.38e-23	Hyper
chr10	79286730	79286732	0.205	7.01e-23	Hyper
chr10	79286793	79286795	0.222	1.34e-25	Hyper
chr10	79388773	79388775	0.203	1.12e-08	Hyper
chr10	86413730	86413732	0.203	7.46e-17	Hyper
chr10	87270952	87270954	0.336	0.00466	Hyper
chr10	87360562	87360564	0.258	0.00507	Hyper
chr10	87361570	87361572	0.295	0.000915	Hyper
chr10	87368625	87368627	0.206	0.00619	Hyper
chr10	87391058	87391060	0.296	0.000828	Hyper
chr10	88132032	88132034	-0.201	2.72e-21	Hypo
chr10	92375691	92375693	-0.276	0.00279	Hypo
chr10	95543329	95543331	-0.215	4.61e-28	Hypo
chr10	95543352	95543354	-0.251	7.15e-35	Hypo
chr10	97111280	97111282	0.237	3.29e-19	Hyper
chr10	97332687	97332689	-0.214	2.27e-21	Hypo
chr10	98361600	98361602	0.207	2.92e-21	Hyper
chr10	98361618	98361620	0.225	2.4e-23	Hyper
chr10	99870362	99870364	0.226	3.61e-22	Hyper
chr10	99870366	99870368	0.215	1.76e-20	Hyper
chr10	100093498	100093500	-0.286	0.00135	Hypo
chr10	102658308	102658310	-0.247	4.91e-29	Hypo
chr10	102658368	102658370	-0.209	1.52e-18	Hypo
chr10	103471076	103471078	0.201	1.19e-18	Hyper
chr10	107773318	107773320	-0.263	3.09e-16	Hypo
chr10	110945239	110945241	0.207	7.96e-24	Hyper
chr10	112491106	112491108	-0.224	1.56e-21	Hypo
chr10	114613500	114613502	-0.208	1.22e-24	Hypo
chr10	119113096	119113098	-0.213	9.2e-15	Hypo
chr10	119306105	119306107	0.224	4.16e-26	Hyper
chr10	119306240	119306242	0.239	2.33e-33	Hyper
chr10	119306550	119306552	0.21	3e-24	Hyper
chr10	119394274	119394276	0.213	2.74e-09	Hyper
chr10	119394493	119394495	0.216	0.00633	Hyper
chr10	120215087	120215089	-0.238	0.000529	Hypo
chr10	121573158	121573160	-0.213	2.7e-25	Hypo
chr10	123535869	123535871	0.21	2.02e-17	Hyper
chr10	123567037	123567039	0.22	2.43e-19	Hyper
chr10	124316119	124316121	-0.323	9.93e-30	Hypo
chr10	124564417	124564419	0.241	1.95e-20	Hyper
chr10	125027776	125027778	0.216	3.25e-13	Hyper
chr10	126105040	126105042	0.215	3.98e-27	Hyper
chr10	126784817	126784819	-0.212	1.06e-20	Hypo
chr10	127517297	127517299	0.246	4.46e-22	Hyper
chr10	128632136	128632138	0.253	1.35e-25	Hyper
chr10	129057986	129057988	0.204	2.39e-26	Hyper
chr10	129058006	129058008	0.203	4.13e-27	Hyper
chr10	129058010	129058012	0.229	1.09e-32	Hyper
chr10	129058111	129058113	0.21	5.93e-28	Hyper
chr10	131997696	131997698	-0.226	2.33e-14	Hypo
chr10	132047680	132047682	-0.303	0.000613	Hypo
chr10	132102637	132102639	0.205	2.84e-12	Hyper
chr10	132164351	132164353	0.217	1.16e-13	Hyper
chr10	132180707	132180709	-0.231	4.81e-26	Hypo
chr10	132205919	132205921	-0.224	2.46e-06	Hypo
chr10	132232508	132232510	0.219	4.89e-21	Hyper
chr10	132372125	132372127	0.202	4.83e-18	Hyper
chr10	132372135	132372137	0.209	9.05e-19	Hyper
chr10	133029884	133029886	0.21	6.58e-21	Hyper
chr10	133030125	133030127	0.239	6.95e-17	Hyper
chr10	133030154	133030156	0.207	1.71e-16	Hyper
chr10	133140262	133140264	-0.246	2.38e-06	Hypo
chr10	133140273	133140275	-0.204	3.22e-05	Hypo
chr10	133292409	133292411	0.241	0.00238	Hyper
chr10	133745948	133745950	0.291	0.0286	Hyper
chr10	133748325	133748327	0.323	0.00323	Hyper
chr11	105792	105794	-0.216	0.00976	Hypo
chr11	401186	401188	0.233	2.53e-05	Hyper
chr11	402826	402828	-0.238	5.45e-05	Hypo
chr11	403008	403010	0.215	0.00248	Hyper
chr11	451378	451380	-0.216	8.66e-20	Hypo
chr11	469089	469091	-0.223	9.37e-05	Hypo
chr11	469345	469347	-0.232	0.000304	Hypo
chr11	469421	469423	-0.215	1.66e-06	Hypo
chr11	469449	469451	-0.206	1.22e-06	Hypo
chr11	881116	881118	0.248	1.94e-16	Hyper
chr11	883590	883592	0.247	4.8e-21	Hyper
chr11	953537	953539	-0.24	2.86e-16	Hypo
chr11	1074400	1074402	0.202	7.06e-12	Hyper
chr11	1303008	1303010	-0.201	2.56e-13	Hypo
chr11	1304238	1304240	-0.209	7.37e-21	Hypo
chr11	1310981	1310983	0.213	5.4e-21	Hyper
chr11	1311383	1311385	0.219	1.06e-18	Hyper
chr11	1641839	1641841	-0.265	0.0017	Hypo
chr11	1662914	1662916	0.204	4.54e-24	Hyper
chr11	1758611	1758613	0.219	1.31e-15	Hyper
chr11	1839817	1839819	0.211	4.68e-13	Hyper
chr11	1852855	1852857	0.211	9.12e-16	Hyper
chr11	1926746	1926748	0.216	3.17e-15	Hyper
chr11	2302471	2302473	0.204	2e-13	Hyper
chr11	2302620	2302622	0.225	2.91e-20	Hyper
chr11	2302628	2302630	0.206	7.16e-18	Hyper
chr11	2302698	2302700	0.219	5.09e-21	Hyper
chr11	2384441	2384443	-0.219	7.95e-05	Hypo
chr11	2450730	2450732	0.207	1.94e-17	Hyper
chr11	2481088	2481090	0.204	8.81e-28	Hyper
chr11	3022518	3022520	0.212	2.85e-24	Hyper
chr11	3256591	3256593	0.219	0.000557	Hyper
chr11	3290688	3290690	0.215	2.43e-05	Hyper
chr11	3301897	3301899	-0.229	0.0286	Hypo
chr11	3302761	3302763	0.239	0.00216	Hyper
chr11	4060710	4060712	-0.233	1.85e-29	Hypo
chr11	4282766	4282768	0.211	0.0256	Hyper
chr11	4587311	4587313	0.25	1.2e-31	Hyper
chr11	5666018	5666020	-0.208	1.25e-20	Hypo
chr11	5666077	5666079	-0.214	1.98e-15	Hypo
chr11	5764613	5764615	0.251	2.77e-25	Hyper
chr11	5791717	5791719	0.221	2.59e-19	Hyper
chr11	6402685	6402687	0.212	2.13e-17	Hyper
chr11	8380660	8380662	0.205	9.22e-21	Hyper
chr11	9567162	9567164	-0.213	5.23e-24	Hypo
chr11	10455554	10455556	0.201	1.16e-15	Hyper
chr11	11124361	11124363	0.214	2.48e-16	Hyper
chr11	11130880	11130882	-0.239	1.31e-19	Hypo
chr11	11302942	11302944	0.213	6.09e-25	Hyper
chr11	11319032	11319034	0.217	3.87e-30	Hyper
chr11	16926269	16926271	-0.209	0.00187	Hypo
chr11	16974851	16974853	0.245	8.82e-07	Hyper
chr11	16974897	16974899	0.237	2.75e-06	Hyper
chr11	18228322	18228324	-0.233	1.54e-16	Hypo
chr11	20000798	20000800	-0.207	5.03e-24	Hypo
chr11	23477500	23477502	0.249	1.13e-22	Hyper
chr11	25168266	25168268	0.329	0.00181	Hyper
chr11	32484401	32484403	-0.221	2.76e-17	Hypo
chr11	32866965	32866967	-0.211	0.0181	Hypo
chr11	33692255	33692257	-0.21	6.5e-27	Hypo
chr11	33893470	33893472	0.201	3.4e-32	Hyper
chr11	34600610	34600612	-0.205	1.27e-17	Hypo
chr11	35192385	35192387	-0.207	4.09e-31	Hypo
chr11	35972145	35972147	0.206	1.48e-20	Hyper
chr11	36300841	36300843	-0.202	2.23e-17	Hypo
chr11	37132328	37132330	0.279	1.53e-26	Hyper
chr11	37434655	37434657	0.216	8.57e-15	Hyper
chr11	38737363	38737365	-0.228	8.17e-25	Hypo
chr11	40476485	40476487	0.22	4.34e-20	Hyper
chr11	40485360	40485362	0.236	1.27e-21	Hyper
chr11	41623161	41623163	0.274	1.31e-23	Hyper
chr11	44574503	44574505	0.218	1.63e-17	Hyper
chr11	44725344	44725346	-0.224	9.8e-18	Hypo
chr11	44725346	44725348	-0.213	3.12e-16	Hypo
chr11	45921719	45921721	-0.228	2.69e-17	Hypo
chr11	46937383	46937385	-0.204	2.41e-13	Hypo
chr11	47389828	47389830	0.201	1.02e-13	Hyper
chr11	47890717	47890719	-0.213	8.62e-15	Hypo
chr11	47893138	47893140	-0.204	1.26e-07	Hypo
chr11	50177387	50177389	-0.226	0.00216	Hypo
chr11	51391981	51391983	-0.206	0.00686	Hypo
chr11	51546087	51546089	0.257	1.15e-17	Hyper
chr11	51554593	51554595	0.234	0.00643	Hyper
chr11	51869978	51869980	0.21	0.00393	Hyper
chr11	52059344	52059346	-0.266	0.00548	Hypo
chr11	52101330	52101332	-0.305	0.00162	Hypo
chr11	52101339	52101341	-0.279	0.00195	Hypo
chr11	52233743	52233745	0.29	0.000173	Hyper
chr11	52311549	52311551	0.342	0.00606	Hyper
chr11	52408817	52408819	0.203	1.56e-14	Hyper
chr11	52555666	52555668	-0.28	0.00472	Hypo
chr11	52751386	52751388	0.215	6.49e-13	Hyper
chr11	52808096	52808098	0.212	0.000564	Hyper
chr11	52888092	52888094	-0.205	1.42e-05	Hypo
chr11	52935866	52935868	0.229	0.00131	Hyper
chr11	52971068	52971070	-0.299	0.00109	Hypo
chr11	52983269	52983271	-0.281	0.00699	Hypo
chr11	53063962	53063964	0.227	3.53e-06	Hyper
chr11	53086062	53086064	0.232	0.000806	Hyper
chr11	53106693	53106695	0.202	1.78e-05	Hyper
chr11	53255680	53255682	0.268	4.58e-18	Hyper
chr11	53261396	53261398	0.216	0.000379	Hyper
chr11	53312404	53312406	0.247	0.00052	Hyper
chr11	53515177	53515179	-0.21	9.45e-06	Hypo
chr11	53871069	53871071	-0.211	8e-04	Hypo
chr11	54360778	54360780	0.204	0.000269	Hyper
chr11	58573728	58573730	0.203	1.81e-19	Hyper
chr11	58575412	58575414	0.212	1.16e-22	Hyper
chr11	58606099	58606101	0.222	5.02e-20	Hyper
chr11	59077476	59077478	0.239	4.94e-33	Hyper
chr11	59111531	59111533	-0.203	5.09e-23	Hypo
chr11	59217070	59217072	0.205	2.05e-29	Hyper
chr11	60077959	60077961	0.237	4.64e-14	Hyper
chr11	61166010	61166012	-0.205	5.82e-18	Hypo
chr11	61769706	61769708	-0.202	7.44e-16	Hypo
chr11	61769721	61769723	-0.225	7.13e-18	Hypo
chr11	62321691	62321693	0.204	1.29e-21	Hyper
chr11	62427916	62427918	0.202	8.89e-25	Hyper
chr11	63886188	63886190	-0.39	2.58e-06	Hypo
chr11	64172239	64172241	-0.327	0.0021	Hypo
chr11	64207399	64207401	0.201	8.21e-19	Hyper
chr11	65239613	65239615	0.251	9.53e-05	Hyper
chr11	65268576	65268578	-0.211	2.46e-25	Hypo
chr11	65640556	65640558	0.215	3.98e-19	Hyper
chr11	65647158	65647160	-0.204	3.01e-13	Hypo
chr11	65647364	65647366	-0.204	1.2e-11	Hypo
chr11	65647622	65647624	-0.206	4.88e-12	Hypo
chr11	65647674	65647676	-0.206	3.5e-12	Hypo
chr11	65647676	65647678	-0.219	1.37e-13	Hypo
chr11	65952401	65952403	-0.21	5.75e-24	Hypo
chr11	67485224	67485226	0.218	1.42e-21	Hyper
chr11	67493167	67493169	0.23	6.26e-13	Hyper
chr11	68472228	68472230	0.217	2.5e-30	Hyper
chr11	69278356	69278358	-0.205	5.6e-19	Hypo
chr11	69643777	69643779	-0.224	2.35e-17	Hypo
chr11	69884227	69884229	-0.205	5.61e-18	Hypo
chr11	69884241	69884243	-0.203	1.01e-17	Hypo
chr11	70212373	70212375	-0.223	1.33e-19	Hypo
chr11	70365167	70365169	0.213	6.54e-25	Hyper
chr11	70541235	70541237	0.261	2.07e-14	Hyper
chr11	70588845	70588847	0.216	9.4e-33	Hyper
chr11	70593733	70593735	-0.218	2.57e-28	Hypo
chr11	70888267	70888269	0.249	9.93e-37	Hyper
chr11	71536295	71536297	0.215	2.54e-18	Hyper
chr11	71780941	71780943	-0.206	3.55e-15	Hypo
chr11	72331988	72331990	0.214	5.17e-17	Hyper
chr11	72373225	72373227	-0.218	8.88e-25	Hypo
chr11	73384807	73384809	0.225	1.09e-17	Hyper
chr11	74289095	74289097	0.221	2e-17	Hyper
chr11	74495981	74495983	0.227	1.66e-25	Hyper
chr11	74519365	74519367	0.256	1.24e-25	Hyper
chr11	74630289	74630291	0.223	3.08e-25	Hyper
chr11	75443021	75443023	0.28	4.62e-35	Hyper
chr11	75444092	75444094	0.306	2.94e-31	Hyper
chr11	75477213	75477215	-0.205	3.56e-21	Hypo
chr11	75564225	75564227	-0.203	9.86e-19	Hypo
chr11	76288266	76288268	0.216	6.63e-18	Hyper
chr11	77151934	77151936	0.216	1.35e-23	Hyper
chr11	77152143	77152145	0.202	1.15e-20	Hyper
chr11	77218060	77218062	0.209	2e-08	Hyper
chr11	79249926	79249928	-0.247	8.01e-35	Hypo
chr11	83623990	83623992	-0.236	2.74e-21	Hypo
chr11	83683592	83683594	0.215	2.81e-38	Hyper
chr11	89834594	89834596	0.231	1.97e-05	Hyper
chr11	89848076	89848078	0.267	3.55e-05	Hyper
chr11	89945306	89945308	0.208	7.69e-18	Hyper
chr11	89978184	89978186	0.201	0.00012	Hyper
chr11	90003335	90003337	0.382	0.00794	Hyper
chr11	93733552	93733554	0.227	3.4e-29	Hyper
chr11	95438144	95438146	0.324	0.00833	Hyper
chr11	95705058	95705060	-0.201	5.85e-19	Hypo
chr11	96014292	96014294	0.202	1.71e-25	Hyper
chr11	96014465	96014467	0.218	1.14e-30	Hyper
chr11	97055730	97055732	0.207	5.62e-15	Hyper
chr11	99353237	99353239	0.236	2.19e-21	Hyper
chr11	100192524	100192526	0.296	1.38e-41	Hyper
chr11	101091095	101091097	0.266	0.00506	Hyper
chr11	101511436	101511438	0.205	5.06e-19	Hyper
chr11	102594043	102594045	0.229	8.89e-24	Hyper
chr11	102774373	102774375	0.234	1.1e-14	Hyper
chr11	102814647	102814649	0.241	2.98e-18	Hyper
chr11	103646116	103646118	-0.222	3e-20	Hypo
chr11	104474077	104474079	0.208	1.91e-23	Hyper
chr11	104957378	104957380	0.253	7.05e-30	Hyper
chr11	105611550	105611552	-0.292	0.00155	Hypo
chr11	108199930	108199932	0.205	2.3e-21	Hyper
chr11	108652006	108652008	-0.201	4.46e-17	Hypo
chr11	109557333	109557335	-0.268	5.45e-05	Hypo
chr11	110078007	110078009	0.202	4.47e-26	Hyper
chr11	110148278	110148280	0.216	1.12e-20	Hyper
chr11	110153249	110153251	-0.216	2.4e-21	Hypo
chr11	111706953	111706955	-0.236	2.83e-17	Hypo
chr11	111707065	111707067	-0.215	1.88e-23	Hypo
chr11	111707093	111707095	-0.207	1.9e-21	Hypo
chr11	111707351	111707353	-0.212	2.36e-28	Hypo
chr11	111983239	111983241	-0.217	1.21e-26	Hypo
chr11	114115445	114115447	-0.204	9.13e-19	Hypo
chr11	114180383	114180385	-0.201	1.1e-23	Hypo
chr11	115098645	115098647	-0.281	0.0103	Hypo
chr11	115593844	115593846	-0.237	9.33e-12	Hypo
chr11	115804988	115804990	-0.206	2e-25	Hypo
chr11	115848779	115848781	0.204	1.85e-28	Hyper
chr11	116500872	116500874	0.218	2.45e-15	Hyper
chr11	118011069	118011071	0.202	1.81e-18	Hyper
chr11	118692722	118692724	0.204	1.22e-22	Hyper
chr11	118854348	118854350	-0.211	4.02e-20	Hypo
chr11	119674032	119674034	0.21	1.59e-25	Hyper
chr11	119674089	119674091	0.21	2.59e-27	Hyper
chr11	121557575	121557577	0.21	2.07e-29	Hyper
chr11	121915340	121915342	0.243	8.52e-19	Hyper
chr11	122707783	122707785	-0.277	4.9e-08	Hypo
chr11	124417489	124417491	-0.237	5.68e-17	Hypo
chr11	124422468	124422470	-0.215	2.51e-18	Hypo
chr11	126499284	126499286	0.208	1.05e-24	Hyper
chr11	126711866	126711868	0.202	1.42e-18	Hyper
chr11	127203829	127203831	-0.213	1.11e-06	Hypo
chr11	128579945	128579947	0.206	5.61e-21	Hyper
chr11	131175490	131175492	-0.229	6.7e-32	Hypo
chr11	132343565	132343567	-0.217	1.19e-24	Hypo
chr11	133140741	133140743	-0.238	0.000787	Hypo
chr11	133533174	133533176	0.202	1.44e-24	Hyper
chr11	133559566	133559568	-0.202	1.23e-26	Hypo
chr11	134583740	134583742	0.202	1.01e-12	Hyper
chr12	1504843	1504845	0.263	1.92e-18	Hyper
chr12	1533450	1533452	0.203	1.45e-22	Hyper
chr12	1533478	1533480	0.203	2.57e-24	Hyper
chr12	1699009	1699011	-0.217	3.18e-27	Hypo
chr12	3000880	3000882	0.216	1.09e-22	Hyper
chr12	3287228	3287230	0.207	6.86e-22	Hyper
chr12	3315773	3315775	-0.23	0.000551	Hypo
chr12	5762228	5762230	0.211	1.08e-24	Hyper
chr12	5827147	5827149	-0.214	3.25e-30	Hypo
chr12	6182049	6182051	-0.209	1.95e-21	Hypo
chr12	6951332	6951334	0.222	1.62e-19	Hyper
chr12	6951400	6951402	0.218	3.39e-20	Hyper
chr12	6951571	6951573	0.226	2.02e-21	Hyper
chr12	6956625	6956627	0.208	1.1e-15	Hyper
chr12	7628774	7628776	-0.203	5.75e-05	Hypo
chr12	8343256	8343258	0.471	0.000295	Hyper
chr12	8409365	8409367	-0.214	0.0476	Hypo
chr12	8422542	8422544	0.255	0.0101	Hyper
chr12	8433774	8433776	-0.214	0.0476	Hypo
chr12	8437125	8437127	0.275	0.00548	Hyper
chr12	8437543	8437545	0.533	0.000125	Hyper
chr12	10444607	10444609	0.213	6.62e-15	Hyper
chr12	11836336	11836338	0.228	1.47e-34	Hyper
chr12	11836339	11836341	0.205	1.36e-26	Hyper
chr12	11990372	11990374	0.215	1.07e-20	Hyper
chr12	12007882	12007884	0.203	2.68e-23	Hyper
chr12	12472796	12472798	-0.216	1.13e-07	Hypo
chr12	13127657	13127659	-0.207	6.78e-21	Hypo
chr12	13201036	13201038	0.206	3.88e-25	Hyper
chr12	14956284	14956286	0.201	2.39e-26	Hyper
chr12	14959096	14959098	0.208	9.88e-25	Hyper
chr12	14959366	14959368	0.202	8.17e-28	Hyper
chr12	17467591	17467593	0.412	0.00202	Hyper
chr12	18244676	18244678	0.216	2.54e-12	Hyper
chr12	20507220	20507222	0.211	3.31e-23	Hyper
chr12	24963737	24963739	0.21	3.01e-18	Hyper
chr12	25568971	25568973	0.226	1.19e-20	Hyper
chr12	26785592	26785594	-0.355	0.00226	Hypo
chr12	27460271	27460273	0.207	1e-22	Hyper
chr12	27714772	27714774	0.247	3.01e-20	Hyper
chr12	28915419	28915421	0.209	2.4e-27	Hyper
chr12	29079580	29079582	-0.232	2.77e-12	Hypo
chr12	29988381	29988383	0.218	1.64e-28	Hyper
chr12	31897093	31897095	0.234	1.31e-20	Hyper
chr12	31927467	31927469	0.206	3.47e-19	Hyper
chr12	33133759	33133761	0.253	1.54e-11	Hyper
chr12	33146626	33146628	0.219	1.95e-12	Hyper
chr12	33237091	33237093	0.319	1.74e-09	Hyper
chr12	33239073	33239075	0.273	7.24e-13	Hyper
chr12	34802884	34802886	0.251	0.00722	Hyper
chr12	34821207	34821209	0.336	3.03e-05	Hyper
chr12	34893794	34893796	0.375	0.00135	Hyper
chr12	34971305	34971307	0.402	0.0014	Hyper
chr12	35119784	35119786	0.209	9.58e-07	Hyper
chr12	35267154	35267156	0.259	0.000309	Hyper
chr12	35295265	35295267	-0.205	0.0476	Hypo
chr12	35446079	35446081	0.206	0.00766	Hyper
chr12	35456607	35456609	0.208	1.34e-06	Hyper
chr12	35456954	35456956	0.319	1.89e-12	Hyper
chr12	35520302	35520304	0.264	8.11e-06	Hyper
chr12	35748800	35748802	0.228	3.74e-05	Hyper
chr12	35819956	35819958	0.201	0.00043	Hyper
chr12	35867979	35867981	-0.302	0.0152	Hypo
chr12	35876817	35876819	-0.336	0.00466	Hypo
chr12	35943788	35943790	0.239	0.011	Hyper
chr12	36073038	36073040	0.296	0.005	Hyper
chr12	36162115	36162117	0.225	0.0139	Hyper
chr12	36230264	36230266	0.248	0.00361	Hyper
chr12	36656906	36656908	0.221	0.000436	Hyper
chr12	36680488	36680490	0.249	2.94e-05	Hyper
chr12	36717632	36717634	0.24	0.0063	Hyper
chr12	36739502	36739504	-0.255	0.00386	Hypo
chr12	36854185	36854187	0.239	0.000495	Hyper
chr12	37045400	37045402	0.248	0.000137	Hyper
chr12	37139372	37139374	0.281	0.00699	Hyper
chr12	44286391	44286393	0.216	3.49e-23	Hyper
chr12	45670389	45670391	0.207	1.99e-23	Hyper
chr12	47078627	47078629	-0.217	2.66e-33	Hypo
chr12	47509598	47509600	-0.252	2.87e-33	Hypo
chr12	47887189	47887191	0.22	1.39e-17	Hyper
chr12	50022555	50022557	-0.362	2.06e-07	Hypo
chr12	51323158	51323160	0.227	2.79e-20	Hyper
chr12	51400035	51400037	-0.238	8.67e-22	Hypo
chr12	51770003	51770005	-0.239	1.19e-28	Hypo
chr12	51836074	51836076	-0.217	5.5e-15	Hypo
chr12	52014934	52014936	-0.205	1.02e-08	Hypo
chr12	52014969	52014971	-0.228	2.29e-10	Hypo
chr12	52015057	52015059	-0.247	9.88e-15	Hypo
chr12	52015078	52015080	-0.213	7.04e-13	Hypo
chr12	52015121	52015123	-0.232	1.1e-13	Hypo
chr12	52015156	52015158	-0.21	6.71e-09	Hypo
chr12	52015202	52015204	-0.206	4.85e-07	Hypo
chr12	52234035	52234037	-0.202	4.13e-09	Hypo
chr12	52234080	52234082	-0.205	7.54e-07	Hypo
chr12	52247231	52247233	-0.227	1.93e-21	Hypo
chr12	52304149	52304151	0.311	0.00132	Hyper
chr12	55880209	55880211	-0.249	2.01e-22	Hypo
chr12	55900549	55900551	-0.296	9.56e-26	Hypo
chr12	55900643	55900645	-0.325	2.4e-16	Hypo
chr12	55918257	55918259	-0.268	8.33e-18	Hypo
chr12	55924258	55924260	-0.235	3.42e-20	Hypo
chr12	56523629	56523631	-0.206	7.68e-26	Hypo
chr12	56523631	56523633	-0.23	1.17e-30	Hypo
chr12	56524804	56524806	-0.208	3.86e-24	Hypo
chr12	56789395	56789397	-0.212	0.0058	Hypo
chr12	57291194	57291196	0.201	7.05e-15	Hyper
chr12	57738458	57738460	-0.22	5.62e-05	Hypo
chr12	62616545	62616547	0.215	6.04e-22	Hyper
chr12	62733066	62733068	0.215	6.93e-25	Hyper
chr12	64518073	64518075	0.23	3.02e-15	Hyper
chr12	64542854	64542856	-0.21	2.56e-17	Hypo
chr12	64671936	64671938	-0.239	5.77e-29	Hypo
chr12	64877473	64877475	0.201	4.79e-25	Hyper
chr12	64943730	64943732	0.222	4.13e-28	Hyper
chr12	64943847	64943849	0.205	7.98e-31	Hyper
chr12	64943937	64943939	0.217	9.64e-33	Hyper
chr12	66776993	66776995	0.201	2.83e-29	Hyper
chr12	68451255	68451257	0.207	2.31e-30	Hyper
chr12	69068024	69068026	-0.222	1.64e-33	Hypo
chr12	75706983	75706985	0.214	4.64e-26	Hyper
chr12	75874727	75874729	0.21	2.45e-24	Hyper
chr12	80462022	80462024	0.259	2.98e-17	Hyper
chr12	83059069	83059071	0.212	1.58e-22	Hyper
chr12	87749042	87749044	0.297	8.46e-05	Hyper
chr12	88434331	88434333	0.203	1.25e-21	Hyper
chr12	89406930	89406932	-0.308	0.00366	Hypo
chr12	89514702	89514704	-0.209	7.51e-14	Hypo
chr12	93065335	93065337	0.335	0.0049	Hyper
chr12	94178800	94178802	0.214	6.14e-23	Hyper
chr12	94546674	94546676	-0.204	1.37e-25	Hypo
chr12	95841191	95841193	0.242	0.00387	Hyper
chr12	95922593	95922595	0.23	1.93e-05	Hyper
chr12	96263558	96263560	-0.226	7.31e-27	Hypo
chr12	96263634	96263636	-0.217	4.49e-24	Hypo
chr12	96263636	96263638	-0.218	6.09e-23	Hypo
chr12	101290150	101290152	0.208	1.4e-16	Hyper
chr12	104372226	104372228	0.202	1.49e-23	Hyper
chr12	104695579	104695581	0.229	2.68e-31	Hyper
chr12	105764399	105764401	0.208	3.85e-20	Hyper
chr12	106134620	106134622	0.222	5.99e-31	Hyper
chr12	107386506	107386508	-0.249	0.0117	Hypo
chr12	110314473	110314475	0.211	1.26e-27	Hyper
chr12	110605881	110605883	0.202	3.7e-20	Hyper
chr12	110661913	110661915	0.221	4.07e-29	Hyper
chr12	111914049	111914051	-0.303	7.51e-39	Hypo
chr12	112041739	112041741	-0.289	2.47e-26	Hypo
chr12	112144595	112144597	-0.222	6.3e-33	Hypo
chr12	112415249	112415251	-0.572	1.24e-19	Hypo
chr12	112520152	112520154	-0.216	8.71e-20	Hypo
chr12	112520907	112520909	-0.23	4.62e-23	Hypo
chr12	112521723	112521725	-0.207	2.86e-30	Hypo
chr12	112543720	112543722	-0.214	3.24e-25	Hypo
chr12	113233211	113233213	0.202	1.56e-17	Hyper
chr12	113246547	113246549	-0.222	3e-21	Hypo
chr12	113863244	113863246	0.21	3.93e-08	Hyper
chr12	115279139	115279141	-0.226	1.74e-16	Hypo
chr12	116018397	116018399	-0.211	7.99e-26	Hypo
chr12	116172276	116172278	0.201	5.36e-27	Hyper
chr12	116172565	116172567	0.202	9.39e-26	Hyper
chr12	116409421	116409423	-0.397	9.23e-21	Hypo
chr12	116444453	116444455	0.225	1.12e-25	Hyper
chr12	116559294	116559296	0.206	2.52e-20	Hyper
chr12	119268381	119268383	0.212	3.61e-19	Hyper
chr12	119333171	119333173	0.207	3.29e-16	Hyper
chr12	121093094	121093096	0.221	4.12e-37	Hyper
chr12	121201853	121201855	-0.226	1.18e-15	Hypo
chr12	121292458	121292460	0.217	6.95e-19	Hyper
chr12	121629176	121629178	0.246	1.58e-24	Hyper
chr12	121629196	121629198	0.228	4.02e-22	Hyper
chr12	121629254	121629256	0.208	1.23e-18	Hyper
chr12	121629267	121629269	0.203	2.24e-18	Hyper
chr12	121980636	121980638	0.207	7.02e-21	Hyper
chr12	123113129	123113131	-0.214	1.78e-29	Hypo
chr12	123113137	123113139	-0.204	3.15e-27	Hypo
chr12	123767672	123767674	0.203	9.69e-20	Hyper
chr12	123767738	123767740	0.256	1.63e-33	Hyper
chr12	123767743	123767745	0.217	2.19e-25	Hyper
chr12	124387753	124387755	-0.223	1.17e-15	Hypo
chr12	124422558	124422560	-0.215	4.37e-16	Hypo
chr12	124494688	124494690	0.206	2.03e-13	Hyper
chr12	124545755	124545757	0.222	9.92e-21	Hyper
chr12	124646443	124646445	0.212	1.58e-17	Hyper
chr12	126427889	126427891	-0.216	1.67e-18	Hypo
chr12	129003398	129003400	0.236	1.14e-07	Hyper
chr12	131013555	131013557	-0.25	3.99e-22	Hypo
chr12	131014448	131014450	-0.222	9.66e-18	Hypo
chr12	131015420	131015422	-0.236	1.85e-20	Hypo
chr12	131018562	131018564	-0.203	2.89e-16	Hypo
chr12	131019845	131019847	-0.208	5.66e-08	Hypo
chr12	131019852	131019854	-0.227	6.42e-08	Hypo
chr12	131021546	131021548	-0.24	1.7e-18	Hypo
chr12	131021602	131021604	-0.238	9.48e-18	Hypo
chr12	131021636	131021638	-0.21	9.99e-15	Hypo
chr12	131021684	131021686	-0.219	2.4e-14	Hypo
chr12	131356531	131356533	0.222	5.23e-23	Hyper
chr12	131433312	131433314	-0.236	0.00255	Hypo
chr12	131594717	131594719	0.268	0.00121	Hyper
chr12	132066414	132066416	0.236	1.16e-33	Hyper
chr12	132150050	132150052	0.253	2.83e-05	Hyper
chr12	132180156	132180158	0.216	1.23e-09	Hyper
chr12	132387768	132387770	-0.204	0.00185	Hypo
chr12	132427290	132427292	-0.215	1.22e-07	Hypo
chr12	132427320	132427322	-0.223	2.7e-05	Hypo
chr12	132427341	132427343	-0.293	5.18e-06	Hypo
chr12	132439585	132439587	0.205	1.75e-20	Hyper
chr12	132688994	132688996	-0.266	0.000283	Hypo
chr12	132689044	132689046	-0.217	0.00117	Hypo
chr12	132784758	132784760	-0.203	2.86e-32	Hypo
chr12	132792836	132792838	-0.227	1.98e-12	Hypo
chr12	132802910	132802912	-0.249	1.46e-16	Hypo
chr12	132802916	132802918	-0.288	1.64e-20	Hypo
chr12	132884979	132884981	0.213	9.48e-24	Hyper
chr12	132981040	132981042	-0.211	0.000544	Hypo
chr12	133235763	133235765	-0.201	6.61e-06	Hypo
chr13	16330934	16330936	0.329	1.94e-06	Hyper
chr13	16561945	16561947	-0.239	0.00193	Hypo
chr13	16698662	16698664	0.271	0.00241	Hyper
chr13	16979262	16979264	-0.476	0.000251	Hypo
chr13	17052837	17052839	0.201	0.000373	Hyper
chr13	17053041	17053043	0.336	0.00794	Hyper
chr13	17406715	17406717	0.271	0.0179	Hyper
chr13	17450796	17450798	0.267	5.43e-07	Hyper
chr13	17453099	17453101	0.21	0.000633	Hyper
chr13	17494223	17494225	0.212	0.021	Hyper
chr13	17569699	17569701	0.256	0.00049	Hyper
chr13	17580981	17580983	-0.301	0.00235	Hypo
chr13	17714724	17714726	-0.225	0.000227	Hypo
chr13	17724144	17724146	-0.293	0.000286	Hypo
chr13	17728633	17728635	0.201	0.000349	Hyper
chr13	17846381	17846383	0.251	0.00281	Hyper
chr13	17846552	17846554	-0.252	0.0108	Hypo
chr13	17862553	17862555	0.303	5.6e-06	Hyper
chr13	17882258	17882260	-0.239	0.011	Hypo
chr13	17929247	17929249	0.211	4.76e-05	Hyper
chr13	17954403	17954405	0.375	8.09e-07	Hyper
chr13	18285546	18285548	-0.239	3.84e-06	Hypo
chr13	18905962	18905964	0.204	6.43e-06	Hyper
chr13	18906714	18906716	0.419	6.74e-05	Hyper
chr13	18949103	18949105	0.219	5.57e-10	Hyper
chr13	19559539	19559541	0.318	0.000114	Hyper
chr13	19779544	19779546	-0.213	0.00895	Hypo
chr13	24187549	24187551	0.23	3.39e-27	Hyper
chr13	24190736	24190738	0.223	1.26e-28	Hyper
chr13	25060096	25060098	0.203	2.97e-24	Hyper
chr13	26619463	26619465	0.231	2.18e-34	Hyper
chr13	26619490	26619492	0.225	1.46e-32	Hyper
chr13	29210796	29210798	-0.234	6.24e-23	Hypo
chr13	30326142	30326144	-0.288	1.35e-31	Hypo
chr13	32000417	32000419	0.248	2.78e-05	Hyper
chr13	34485641	34485643	-0.264	3.32e-05	Hypo
chr13	38493969	38493971	0.531	0.000155	Hyper
chr13	40599931	40599933	0.243	1.96e-26	Hyper
chr13	41270897	41270899	0.215	1.09e-17	Hyper
chr13	42726475	42726477	0.209	3.54e-24	Hyper
chr13	42979543	42979545	0.217	4.09e-14	Hyper
chr13	45380472	45380474	-0.285	0.00169	Hypo
chr13	45414484	45414486	-0.204	2.79e-23	Hypo
chr13	46177436	46177438	0.201	2.49e-21	Hyper
chr13	46467277	46467279	-0.204	8.28e-06	Hypo
chr13	46560024	46560026	-0.242	8.09e-27	Hypo
chr13	46564653	46564655	-0.202	1.76e-21	Hypo
chr13	47713324	47713326	-0.201	2.69e-06	Hypo
chr13	50298842	50298844	0.202	8.05e-20	Hyper
chr13	50510903	50510905	0.209	1.41e-21	Hyper
chr13	50513454	50513456	-0.209	8.12e-29	Hypo
chr13	50560089	50560091	0.216	9.14e-25	Hyper
chr13	50562602	50562604	0.245	2.2e-22	Hyper
chr13	50572669	50572671	0.212	6.24e-16	Hyper
chr13	50892733	50892735	0.227	7.63e-30	Hyper
chr13	52981815	52981817	-0.215	2.36e-14	Hypo
chr13	53465493	53465495	-0.258	4.31e-19	Hypo
chr13	60900298	60900300	0.235	1.09e-32	Hyper
chr13	60901104	60901106	0.239	5.99e-37	Hyper
chr13	60903364	60903366	0.224	1.25e-14	Hyper
chr13	60919860	60919862	0.23	3.38e-34	Hyper
chr13	60929304	60929306	0.208	7.95e-32	Hyper
chr13	60936596	60936598	0.276	6.21e-29	Hyper
chr13	60949990	60949992	0.236	2.08e-33	Hyper
chr13	63755474	63755476	-0.318	0.00466	Hypo
chr13	64272183	64272185	0.233	7.27e-23	Hyper
chr13	64787236	64787238	-0.341	9.79e-10	Hypo
chr13	67311790	67311792	-0.233	2.4e-05	Hypo
chr13	73989979	73989981	-0.408	4.76e-14	Hypo
chr13	74601525	74601527	-0.208	1.53e-14	Hypo
chr13	75223608	75223610	0.205	2.01e-15	Hyper
chr13	76067416	76067418	0.204	5.14e-16	Hyper
chr13	77324740	77324742	0.208	3.38e-24	Hyper
chr13	79816955	79816957	-0.216	4.52e-18	Hypo
chr13	81872191	81872193	0.208	1.04e-16	Hyper
chr13	86263409	86263411	0.259	1.34e-07	Hyper
chr13	94351510	94351512	0.214	3.05e-30	Hyper
chr13	95367073	95367075	0.207	5.58e-22	Hyper
chr13	96464358	96464360	0.209	5.34e-18	Hyper
chr13	98407538	98407540	0.205	2.6e-19	Hyper
chr13	98409123	98409125	0.221	5.91e-20	Hyper
chr13	98423296	98423298	0.207	1.36e-21	Hyper
chr13	98507401	98507403	-0.209	7.45e-30	Hypo
chr13	98650732	98650734	-0.206	5.79e-16	Hypo
chr13	98791866	98791868	0.201	6.24e-19	Hyper
chr13	98982190	98982192	0.207	2.01e-23	Hyper
chr13	99354790	99354792	0.204	3.19e-31	Hyper
chr13	99906702	99906704	0.23	5.95e-17	Hyper
chr13	99906712	99906714	0.232	2.17e-14	Hyper
chr13	100964014	100964016	-0.244	0.000667	Hypo
chr13	103601219	103601221	-0.235	2.44e-12	Hypo
chr13	105407038	105407040	0.226	2.41e-30	Hyper
chr13	105407046	105407048	0.225	1.58e-30	Hyper
chr13	106632164	106632166	0.256	0.000243	Hyper
chr13	108119285	108119287	0.217	3.08e-19	Hyper
chr13	112722286	112722288	-0.223	3.47e-08	Hypo
chr13	112893815	112893817	-0.223	2.03e-14	Hypo
chr13	113587142	113587144	0.202	4.34e-18	Hyper
chr13	113647976	113647978	-0.212	3.09e-21	Hypo
chr13	113648305	113648307	-0.207	8.67e-18	Hypo
chr13	114006535	114006537	0.252	0.00442	Hyper
chr13	114010648	114010650	0.281	0.000258	Hyper
chr13	114049391	114049393	0.216	2.45e-31	Hyper
chr13	114065983	114065985	0.215	7.11e-24	Hyper
chr13	114069800	114069802	-0.325	2.59e-05	Hypo
chr14	16034661	16034663	-0.231	0.00173	Hypo
chr14	16042383	16042385	-0.245	0.00879	Hypo
chr14	16054701	16054703	0.303	0.000382	Hyper
chr14	16055027	16055029	0.249	0.00205	Hyper
chr14	16102724	16102726	0.235	0.00257	Hyper
chr14	16233767	16233769	-0.229	0.0286	Hypo
chr14	16472293	16472295	0.228	0.00752	Hyper
chr14	16522945	16522947	-0.318	0.000629	Hypo
chr14	16528264	16528266	0.223	0.00262	Hyper
chr14	16534653	16534655	-0.263	0.00135	Hypo
chr14	16537637	16537639	0.229	0.0286	Hyper
chr14	16605211	16605213	-0.209	0.0182	Hypo
chr14	16647946	16647948	0.207	0.00278	Hyper
chr14	16723487	16723489	-0.204	0.00598	Hypo
chr14	16746216	16746218	0.202	0.0052	Hyper
chr14	16884643	16884645	0.226	8.98e-05	Hyper
chr14	17029133	17029135	0.236	0.011	Hyper
chr14	17113140	17113142	0.305	0.00079	Hyper
chr14	17458348	17458350	0.307	0.000651	Hyper
chr14	17534265	17534267	-0.254	0.0147	Hypo
chr14	17618864	17618866	0.305	0.000251	Hyper
chr14	17618873	17618875	0.223	0.00103	Hyper
chr14	17643383	17643385	0.212	0.021	Hyper
chr14	17663759	17663761	0.232	0.00032	Hyper
chr14	17676920	17676922	0.235	1.82e-08	Hyper
chr14	17698411	17698413	-0.229	0.0286	Hypo
chr14	17723236	17723238	0.217	0.000318	Hyper
chr14	17744972	17744974	-0.315	0.000129	Hypo
chr14	17761319	17761321	0.356	0.00366	Hyper
chr14	17839189	17839191	-0.221	0.000943	Hypo
chr14	17884645	17884647	0.286	0.00117	Hyper
chr14	17936716	17936718	0.234	3.29e-05	Hyper
chr14	17938266	17938268	-0.237	0.021	Hypo
chr14	17975645	17975647	-0.209	0.000222	Hypo
chr14	17995863	17995865	0.285	0.00398	Hyper
chr14	18006808	18006810	0.227	0.000196	Hyper
chr14	18023089	18023091	0.208	0.000167	Hyper
chr14	18024419	18024421	0.232	1.46e-10	Hyper
chr14	18054687	18054689	0.214	0.0476	Hyper
chr14	18076678	18076680	0.337	1.08e-15	Hyper
chr14	18082753	18082755	-0.224	0.000373	Hypo
chr14	18089082	18089084	0.39	0.000171	Hyper
chr14	18096280	18096282	0.318	0.00481	Hyper
chr14	18172304	18172306	0.348	1.91e-05	Hyper
chr14	18339567	18339569	0.212	0.000867	Hyper
chr14	18492704	18492706	-0.4	0.000874	Hypo
chr14	18883323	18883325	-0.276	0.0031	Hypo
chr14	18911866	18911868	0.246	0.00293	Hyper
chr14	19052921	19052923	0.296	0.000165	Hyper
chr14	19066295	19066297	0.295	2.17e-05	Hyper
chr14	19301376	19301378	-0.299	0.000307	Hypo
chr14	19301801	19301803	0.206	0.00766	Hyper
chr14	19334447	19334449	0.23	0.00824	Hyper
chr14	19337711	19337713	-0.391	3.35e-05	Hypo
chr14	19376008	19376010	0.201	0.015	Hyper
chr14	19437719	19437721	-0.31	1.21e-05	Hypo
chr14	19475706	19475708	0.226	0.000227	Hyper
chr14	19633777	19633779	-0.214	8.59e-06	Hypo
chr14	19634927	19634929	0.309	0.0063	Hyper
chr14	19646468	19646470	-0.253	4.82e-05	Hypo
chr14	19650797	19650799	-0.293	1.85e-05	Hypo
chr14	20193991	20193993	0.264	4.66e-20	Hyper
chr14	20723498	20723500	0.201	3.84e-12	Hyper
chr14	20801889	20801891	-0.204	1.39e-24	Hypo
chr14	22352215	22352217	-0.248	9.46e-17	Hypo
chr14	22355172	22355174	-0.239	1.55e-21	Hypo
chr14	22468384	22468386	-0.219	1.66e-18	Hypo
chr14	25095841	25095843	0.219	1.06e-25	Hyper
chr14	29858518	29858520	0.203	4.08e-24	Hyper
chr14	31625513	31625515	0.205	5.21e-13	Hyper
chr14	33544513	33544515	0.218	1.38e-29	Hyper
chr14	33606704	33606706	0.208	1.57e-19	Hyper
chr14	34203210	34203212	0.233	2.74e-32	Hyper
chr14	34735089	34735091	-0.305	4.27e-11	Hypo
chr14	34735097	34735099	-0.281	6.06e-09	Hypo
chr14	34735107	34735109	-0.23	8.44e-07	Hypo
chr14	35285293	35285295	0.206	6.82e-23	Hyper
chr14	35336425	35336427	-0.204	9.42e-25	Hypo
chr14	35986392	35986394	0.201	3.61e-26	Hyper
chr14	36218407	36218409	-0.201	3.53e-26	Hypo
chr14	36430682	36430684	-0.21	9.12e-22	Hypo
chr14	37512308	37512310	-0.228	8.38e-15	Hypo
chr14	38246039	38246041	0.32	4.85e-37	Hyper
chr14	38549136	38549138	0.227	2.22e-17	Hyper
chr14	47227603	47227605	0.208	4.06e-26	Hyper
chr14	47610465	47610467	-0.211	4.72e-21	Hypo
chr14	48192955	48192957	-0.215	0.00922	Hypo
chr14	49096762	49096764	0.205	5.63e-22	Hyper
chr14	49163466	49163468	0.209	5.05e-29	Hyper
chr14	49899810	49899812	0.215	3.04e-19	Hyper
chr14	50065147	50065149	0.207	2.56e-26	Hyper
chr14	52311827	52311829	0.209	2.59e-31	Hyper
chr14	53669216	53669218	0.209	4.82e-15	Hyper
chr14	55926198	55926200	-0.201	5.35e-26	Hypo
chr14	58940216	58940218	0.214	1.9e-13	Hyper
chr14	60753994	60753996	0.222	6.86e-31	Hyper
chr14	61578963	61578965	0.24	1.1e-29	Hyper
chr14	61700551	61700553	0.208	2.75e-21	Hyper
chr14	61720412	61720414	0.203	1.42e-26	Hyper
chr14	61720433	61720435	0.231	1.03e-32	Hyper
chr14	63116862	63116864	0.212	0.000125	Hyper
chr14	64659242	64659244	0.204	1.25e-22	Hyper
chr14	64659310	64659312	0.216	1.24e-28	Hyper
chr14	67530154	67530156	-0.202	8.89e-25	Hypo
chr14	68630193	68630195	-0.201	3.78e-12	Hypo
chr14	69714060	69714062	-0.253	3.03e-09	Hypo
chr14	71142566	71142568	0.204	6.04e-28	Hyper
chr14	72443891	72443893	0.203	1.14e-26	Hyper
chr14	72451814	72451816	0.239	5.71e-33	Hyper
chr14	73533443	73533445	-0.241	4.72e-08	Hypo
chr14	75333787	75333789	0.202	2.29e-11	Hyper
chr14	75333953	75333955	0.203	6.19e-11	Hyper
chr14	76822019	76822021	0.219	0.00153	Hyper
chr14	77026634	77026636	-0.203	2.44e-30	Hypo
chr14	77026658	77026660	-0.219	1.08e-36	Hypo
chr14	77204643	77204645	-0.205	3.3e-24	Hypo
chr14	77852060	77852062	-0.224	2.69e-17	Hypo
chr14	77855050	77855052	-0.233	7.05e-26	Hypo
chr14	77881949	77881951	-0.22	2.76e-23	Hypo
chr14	79609345	79609347	0.202	2.41e-17	Hyper
chr14	79731064	79731066	0.213	1.29e-27	Hyper
chr14	85554151	85554153	-0.207	8e-20	Hypo
chr14	88265754	88265756	0.207	7.45e-17	Hyper
chr14	89176484	89176486	-0.206	3.41e-27	Hypo
chr14	89201839	89201841	0.21	9.4e-24	Hyper
chr14	89626711	89626713	0.215	1.24e-21	Hyper
chr14	89815714	89815716	-0.203	4.01e-17	Hypo
chr14	92555844	92555846	0.204	1.66e-18	Hyper
chr14	92555847	92555849	0.225	8.42e-21	Hyper
chr14	92666025	92666027	0.202	1.08e-23	Hyper
chr14	92730104	92730106	0.207	1.76e-20	Hyper
chr14	96751586	96751588	0.253	3.27e-22	Hyper
chr14	98403092	98403094	0.238	4.71e-27	Hyper
chr14	100069008	100069010	0.215	1.59e-23	Hyper
chr14	100168698	100168700	0.233	1.62e-07	Hyper
chr14	100669772	100669774	-0.207	3.04e-32	Hypo
chr14	101115535	101115537	0.295	1.4e-08	Hyper
chr14	101227572	101227574	0.212	9.21e-15	Hyper
chr14	101504705	101504707	-0.247	3.84e-11	Hypo
chr14	102508920	102508922	-0.224	7.59e-24	Hypo
chr14	102617560	102617562	-0.202	8.04e-14	Hypo
chr14	102780138	102780140	0.211	3.1e-23	Hyper
chr14	102807998	102808000	0.235	1.18e-27	Hyper
chr14	102967478	102967480	0.22	5.01e-21	Hyper
chr14	103405498	103405500	0.201	7.99e-17	Hyper
chr14	103855827	103855829	-0.206	2.95e-21	Hypo
chr14	104721130	104721132	0.365	3.27e-11	Hyper
chr14	104823489	104823491	-0.201	2.84e-15	Hypo
chr14	105305541	105305543	0.21	2.63e-24	Hyper
chr14	105477868	105477870	0.268	4.25e-05	Hyper
chr14	105477870	105477872	0.282	6.87e-05	Hyper
chr14	105478231	105478233	0.216	5.42e-07	Hyper
chr14	105478249	105478251	0.221	4.2e-06	Hyper
chr14	105478444	105478446	0.233	6.1e-14	Hyper
chr14	105478454	105478456	0.251	4.28e-15	Hyper
chr14	105575557	105575559	0.234	1.22e-08	Hyper
chr14	105605232	105605234	0.214	3.9e-17	Hyper
chr14	105648456	105648458	0.227	1.34e-22	Hyper
chr14	105648489	105648491	0.211	8.01e-22	Hyper
chr14	105648495	105648497	0.206	9.57e-22	Hyper
chr14	105793994	105793996	0.201	2.69e-14	Hyper
chr14	105793998	105794000	0.208	1.98e-14	Hyper
chr14	106720996	106720998	-0.251	0.00102	Hypo
chr14	106729794	106729796	-0.203	0.00141	Hypo
chr14	106733152	106733154	-0.364	9.63e-05	Hypo
chr14	106733220	106733222	0.223	1.48e-05	Hyper
chr14	106734731	106734733	0.22	0.022	Hyper
chr14	106737404	106737406	0.351	4.62e-05	Hyper
chr14	106737407	106737409	0.393	4.55e-05	Hyper
chr14	106739113	106739115	-0.275	0.00361	Hypo
chr15	17204034	17204036	0.201	0.015	Hyper
chr15	17275721	17275723	-0.264	0.00749	Hypo
chr15	17344450	17344452	0.209	8.34e-05	Hyper
chr15	17354394	17354396	-0.211	0.021	Hypo
chr15	17427735	17427737	-0.24	0.0063	Hypo
chr15	17449581	17449583	-0.301	0.0119	Hypo
chr15	17566305	17566307	-0.281	0.00541	Hypo
chr15	17586847	17586849	0.327	0.00191	Hyper
chr15	17708318	17708320	-0.254	0.000778	Hypo
chr15	17731710	17731712	0.272	0.000793	Hyper
chr15	17743760	17743762	0.237	0.000458	Hyper
chr15	17767676	17767678	-0.217	0.0108	Hypo
chr15	17836724	17836726	0.214	0.0294	Hyper
chr15	17856607	17856609	0.223	0.000788	Hyper
chr15	17905991	17905993	0.21	0.0112	Hyper
chr15	17906090	17906092	0.211	0.0256	Hyper
chr15	17943966	17943968	-0.25	0.000625	Hypo
chr15	17945253	17945255	0.275	9.64e-05	Hyper
chr15	17956818	17956820	0.234	0.00749	Hyper
chr15	17977698	17977700	-0.384	0.0014	Hypo
chr15	18018997	18018999	0.22	0.000824	Hyper
chr15	18037464	18037466	0.336	0.00466	Hyper
chr15	18073756	18073758	0.221	0.000256	Hyper
chr15	18156230	18156232	-0.286	0.00339	Hypo
chr15	18156483	18156485	-0.228	0.00282	Hypo
chr15	18163310	18163312	-0.241	0.00218	Hypo
chr15	18180826	18180828	0.299	1.78e-06	Hyper
chr15	18181337	18181339	-0.211	0.021	Hypo
chr15	18215235	18215237	-0.301	0.0119	Hypo
chr15	18231512	18231514	0.223	1.13e-05	Hyper
chr15	18235974	18235976	0.267	0.00139	Hyper
chr15	18255958	18255960	0.374	4.8e-05	Hyper
chr15	18273168	18273170	0.268	0.014	Hyper
chr15	18290374	18290376	-0.227	0.0128	Hypo
chr15	18427174	18427176	0.351	2.98e-05	Hyper
chr15	18427183	18427185	0.421	2.05e-06	Hyper
chr15	18477604	18477606	-0.242	0.015	Hypo
chr15	18482758	18482760	0.219	3.35e-05	Hyper
chr15	18514461	18514463	0.226	4.75e-06	Hyper
chr15	18514470	18514472	0.209	0.00027	Hyper
chr15	18549044	18549046	0.238	0.00248	Hyper
chr15	18600987	18600989	0.245	0.000646	Hyper
chr15	18601185	18601187	0.201	0.015	Hyper
chr15	18604574	18604576	-0.231	0.0086	Hypo
chr15	18638150	18638152	-0.315	0.00699	Hypo
chr15	18642501	18642503	-0.224	0.0053	Hypo
chr15	18682135	18682137	-0.213	0.00781	Hypo
chr15	18689290	18689292	0.288	0.00165	Hyper
chr15	18689294	18689296	0.213	0.00591	Hyper
chr15	18715876	18715878	0.271	0.0179	Hyper
chr15	18745245	18745247	-0.21	0.00135	Hypo
chr15	18810245	18810247	0.36	0.000414	Hyper
chr15	18854291	18854293	0.238	0.000736	Hyper
chr15	18904762	18904764	0.214	6.28e-05	Hyper
chr15	18904771	18904773	0.251	3.44e-06	Hyper
chr15	18938406	18938408	0.205	5.78e-05	Hyper
chr15	18981612	18981614	-0.223	2.23e-06	Hypo
chr15	19006971	19006973	0.211	0.00212	Hyper
chr15	19049052	19049054	0.215	0.00922	Hyper
chr15	19069395	19069397	0.243	0.00275	Hyper
chr15	19120157	19120159	0.253	0.000565	Hyper
chr15	19168962	19168964	-0.273	0.000614	Hypo
chr15	19218333	19218335	-0.229	0.0286	Hypo
chr15	19229785	19229787	-0.255	0.0152	Hypo
chr15	19229794	19229796	-0.255	0.0152	Hypo
chr15	19265072	19265074	0.317	0.000427	Hyper
chr15	19268515	19268517	0.288	0.0101	Hyper
chr15	19308696	19308698	0.296	0.00172	Hyper
chr15	19310166	19310168	0.238	0.0152	Hyper
chr15	19322940	19322942	0.254	0.00321	Hyper
chr15	19367630	19367632	0.212	0.021	Hyper
chr15	19374036	19374038	-0.212	6.33e-05	Hypo
chr15	19411091	19411093	0.4	0.0014	Hyper
chr15	19411239	19411241	0.205	0.0476	Hyper
chr15	19413454	19413456	0.455	0.000411	Hyper
chr15	19447415	19447417	0.271	0.0179	Hyper
chr15	19504204	19504206	0.303	0.000939	Hyper
chr15	19514780	19514782	0.214	0.00114	Hyper
chr15	19551087	19551089	-0.267	0.011	Hypo
chr15	19578187	19578189	0.463	0.000777	Hyper
chr15	19578196	19578198	0.402	0.0014	Hyper
chr15	19589085	19589087	0.375	6.21e-05	Hyper
chr15	19631516	19631518	0.349	0.000317	Hyper
chr15	19638840	19638842	0.225	0.00138	Hyper
chr15	19645146	19645148	0.24	8.25e-06	Hyper
chr15	19671370	19671372	0.214	0.00478	Hyper
chr15	19679884	19679886	0.21	0.00172	Hyper
chr15	19681599	19681601	0.23	0.00178	Hyper
chr15	19713190	19713192	-0.21	0.00424	Hypo
chr15	20088870	20088872	0.393	0.00303	Hyper
chr15	20158797	20158799	-0.229	0.00148	Hypo
chr15	20175502	20175504	-0.217	0.00148	Hypo
chr15	20458960	20458962	0.21	0.000266	Hyper
chr15	20512170	20512172	0.284	0.00874	Hyper
chr15	20565609	20565611	0.211	0.0192	Hyper
chr15	20577045	20577047	-0.348	0.0016	Hypo
chr15	20756285	20756287	0.201	4.69e-05	Hyper
chr15	20797395	20797397	-0.211	0.0256	Hypo
chr15	20840158	20840160	0.241	0.000112	Hyper
chr15	20893657	20893659	-0.203	0.00142	Hypo
chr15	21074533	21074535	-0.222	0.00843	Hypo
chr15	21092034	21092036	0.229	0.0286	Hyper
chr15	21094018	21094020	-0.217	0.0108	Hypo
chr15	21117468	21117470	0.224	0.0128	Hyper
chr15	21182699	21182701	-0.494	7.58e-05	Hypo
chr15	21191890	21191892	0.413	0.000566	Hyper
chr15	21324841	21324843	0.299	0.000953	Hyper
chr15	21507008	21507010	0.278	0.0032	Hyper
chr15	21695818	21695820	-0.238	0.00155	Hypo
chr15	21769886	21769888	-0.215	0.00501	Hypo
chr15	21851938	21851940	0.22	0.0198	Hyper
chr15	21853089	21853091	0.357	0.000259	Hyper
chr15	21889082	21889084	-0.226	3.53e-05	Hypo
chr15	21889210	21889212	-0.243	0.000255	Hypo
chr15	21889245	21889247	-0.258	0.000141	Hypo
chr15	21910479	21910481	-0.291	0.00699	Hypo
chr15	21944295	21944297	-0.266	0.00555	Hypo
chr15	22032880	22032882	0.287	0.00135	Hyper
chr15	22075374	22075376	0.229	0.0286	Hyper
chr15	22083067	22083069	0.231	0.00717	Hyper
chr15	22099640	22099642	0.215	0.00348	Hyper
chr15	22184985	22184987	0.205	0.00742	Hyper
chr15	22215461	22215463	0.214	0.0476	Hyper
chr15	22254919	22254921	0.234	1.31e-06	Hyper
chr15	22459965	22459967	0.202	0.000277	Hyper
chr15	22471856	22471858	0.205	0.0158	Hyper
chr15	22543776	22543778	-0.374	0.00109	Hypo
chr15	22545538	22545540	0.417	0.00216	Hyper
chr15	23286553	23286555	-0.342	0.00606	Hypo
chr15	23427160	23427162	0.229	0.0286	Hyper
chr15	25637850	25637852	-0.237	1.14e-26	Hypo
chr15	28343230	28343232	0.209	0.0169	Hyper
chr15	28351335	28351337	0.324	0.00833	Hyper
chr15	28368877	28368879	0.212	0.00751	Hyper
chr15	28424030	28424032	0.274	0.00132	Hyper
chr15	28467342	28467344	0.209	0.0182	Hyper
chr15	28481974	28481976	-0.265	3.88e-05	Hypo
chr15	28501604	28501606	0.203	4.93e-06	Hyper
chr15	28534650	28534652	-0.288	2.34e-08	Hypo
chr15	28588379	28588381	0.388	0.000397	Hyper
chr15	28590439	28590441	0.272	1.93e-05	Hyper
chr15	28590441	28590443	0.21	0.000353	Hyper
chr15	29159974	29159976	-0.255	7.09e-19	Hypo
chr15	29160174	29160176	-0.239	1.91e-18	Hypo
chr15	29160796	29160798	-0.209	2.61e-12	Hypo
chr15	29600020	29600022	-0.238	2.2e-21	Hypo
chr15	30132807	30132809	0.336	0.00794	Hyper
chr15	30132822	30132824	0.229	0.0286	Hyper
chr15	30187903	30187905	-0.251	0.00642	Hypo
chr15	30316783	30316785	0.221	0.00172	Hyper
chr15	30381968	30381970	0.224	0.014	Hyper
chr15	30423787	30423789	0.23	0.00133	Hyper
chr15	30450770	30450772	-0.333	0.000427	Hypo
chr15	30473386	30473388	-0.3	8.17e-05	Hypo
chr15	30553754	30553756	0.208	1.11e-06	Hyper
chr15	30598373	30598375	-0.443	0.00126	Hypo
chr15	30823504	30823506	0.214	0.00101	Hyper
chr15	31266864	31266866	0.206	1.64e-20	Hyper
chr15	32159928	32159930	0.28	0.000417	Hyper
chr15	32163775	32163777	0.206	8.63e-07	Hyper
chr15	32168689	32168691	0.204	0.00752	Hyper
chr15	32169585	32169587	0.261	0.00293	Hyper
chr15	32171774	32171776	0.271	0.0179	Hyper
chr15	32178541	32178543	-0.214	0.00478	Hypo
chr15	32264992	32264994	0.264	0.00213	Hyper
chr15	32275791	32275793	-0.324	0.0031	Hypo
chr15	32393341	32393343	-0.205	0.00564	Hypo
chr15	32432529	32432531	0.212	0.0166	Hyper
chr15	32437884	32437886	-0.316	0.0031	Hypo
chr15	32550633	32550635	-0.203	0.0095	Hypo
chr15	33805727	33805729	-0.266	4.8e-10	Hypo
chr15	33932693	33932695	0.262	0.000214	Hyper
chr15	34550161	34550163	-0.25	0.000344	Hypo
chr15	35656725	35656727	-0.372	0.00275	Hypo
chr15	36408752	36408754	-0.204	1.99e-17	Hypo
chr15	36842403	36842405	0.214	5.04e-22	Hyper
chr15	40340517	40340519	-0.206	8.77e-15	Hypo
chr15	40525408	40525410	-0.249	2.6e-21	Hypo
chr15	40549984	40549986	-0.24	1.4e-20	Hypo
chr15	40556693	40556695	-0.289	1.11e-34	Hypo
chr15	40579012	40579014	-0.284	3.39e-27	Hypo
chr15	40582056	40582058	-0.292	5.71e-33	Hypo
chr15	40719111	40719113	0.233	1.59e-25	Hyper
chr15	40728410	40728412	0.213	1.64e-32	Hyper
chr15	40781355	40781357	0.235	6.04e-26	Hyper
chr15	40782147	40782149	0.221	3.36e-23	Hyper
chr15	40918416	40918418	-0.232	2.74e-22	Hypo
chr15	40918442	40918444	-0.209	7.58e-21	Hypo
chr15	41001655	41001657	-0.215	1.36e-32	Hypo
chr15	41013520	41013522	-0.202	4.16e-27	Hypo
chr15	41831460	41831462	0.203	2.07e-30	Hyper
chr15	41845082	41845084	0.229	2.33e-15	Hyper
chr15	41847443	41847445	0.213	4.52e-12	Hyper
chr15	45072448	45072450	-0.464	2.15e-14	Hypo
chr15	45214483	45214485	-0.214	8.8e-10	Hypo
chr15	45658235	45658237	-0.206	4.1e-17	Hypo
chr15	45693229	45693231	0.215	2.59e-19	Hyper
chr15	46163181	46163183	0.236	2.2e-31	Hyper
chr15	47528939	47528941	0.213	6.16e-19	Hyper
chr15	51184746	51184748	-0.223	9.84e-31	Hypo
chr15	54681653	54681655	0.214	5.24e-23	Hyper
chr15	54931447	54931449	-0.324	0.00111	Hypo
chr15	55303697	55303699	0.202	0.000578	Hyper
chr15	55567155	55567157	0.215	6.24e-22	Hyper
chr15	55987297	55987299	-0.26	0.000687	Hypo
chr15	57398702	57398704	-0.217	2.53e-32	Hypo
chr15	58975733	58975735	0.203	1.45e-21	Hyper
chr15	62658680	62658682	0.208	5.33e-25	Hyper
chr15	63019070	63019072	-0.204	3.9e-20	Hypo
chr15	63021110	63021112	-0.201	7.93e-25	Hypo
chr15	63203911	63203913	0.215	1.11e-27	Hyper
chr15	63701645	63701647	-0.226	1.32e-28	Hypo
chr15	63892864	63892866	0.218	1.31e-28	Hyper
chr15	64882371	64882373	0.201	5.71e-25	Hyper
chr15	64883365	64883367	0.202	1.28e-22	Hyper
chr15	64883445	64883447	0.21	5.51e-24	Hyper
chr15	64893702	64893704	0.216	1.86e-14	Hyper
chr15	64893737	64893739	0.206	1.06e-14	Hyper
chr15	64893784	64893786	0.218	3.25e-18	Hyper
chr15	65545743	65545745	-0.243	1.32e-09	Hypo
chr15	65778539	65778541	0.205	2.28e-18	Hyper
chr15	66588024	66588026	-0.209	6.74e-22	Hypo
chr15	66588028	66588030	-0.204	1.12e-20	Hypo
chr15	66764201	66764203	-0.205	5.62e-30	Hypo
chr15	66977654	66977656	0.234	3.57e-28	Hyper
chr15	67928157	67928159	-0.213	2.06e-16	Hypo
chr15	68600912	68600914	0.202	3.29e-19	Hyper
chr15	69107447	69107449	0.201	5.05e-21	Hyper
chr15	69886867	69886869	0.203	1.49e-19	Hyper
chr15	70080135	70080137	-0.22	2.11e-23	Hypo
chr15	70219590	70219592	0.222	4.22e-28	Hyper
chr15	70264396	70264398	0.212	3.58e-19	Hyper
chr15	70486543	70486545	0.207	3.52e-23	Hyper
chr15	70486573	70486575	0.215	7.42e-25	Hyper
chr15	70487025	70487027	0.217	3.69e-18	Hyper
chr15	71415108	71415110	-0.211	9.13e-27	Hypo
chr15	72632082	72632084	-0.255	0.0152	Hypo
chr15	74789089	74789091	0.202	8.32e-17	Hyper
chr15	74789098	74789100	0.218	7.12e-18	Hyper
chr15	74789230	74789232	0.201	1.19e-18	Hyper
chr15	74862437	74862439	0.211	1.11e-13	Hyper
chr15	75277013	75277015	0.216	5.68e-05	Hyper
chr15	76282654	76282656	0.246	7.64e-28	Hyper
chr15	77014393	77014395	0.202	1.84e-23	Hyper
chr15	78019127	78019129	0.204	1.67e-24	Hyper
chr15	78615002	78615004	-0.26	6.34e-28	Hypo
chr15	79408319	79408321	0.219	3.11e-05	Hyper
chr15	81141776	81141778	0.205	8.53e-24	Hyper
chr15	81312101	81312103	0.214	1.09e-26	Hyper
chr15	82440462	82440464	-0.281	0.00522	Hypo
chr15	82446724	82446726	-0.233	2.8e-05	Hypo
chr15	82732528	82732530	0.224	4.36e-25	Hyper
chr15	82885807	82885809	0.229	0.0286	Hyper
chr15	84322950	84322952	0.214	0.0476	Hyper
chr15	84351781	84351783	0.257	0.00275	Hyper
chr15	84351820	84351822	0.296	0.005	Hyper
chr15	84372461	84372463	-0.202	0.00196	Hypo
chr15	84413792	84413794	-0.354	7.91e-05	Hypo
chr15	84414489	84414491	-0.241	0.00276	Hypo
chr15	84427067	84427069	-0.211	0.021	Hypo
chr15	84490016	84490018	-0.263	0.000784	Hypo
chr15	84493362	84493364	0.382	0.00794	Hyper
chr15	84502862	84502864	0.32	0.00105	Hyper
chr15	84508155	84508157	-0.205	0.0476	Hypo
chr15	85318756	85318758	0.215	1.26e-26	Hyper
chr15	85444054	85444056	-0.211	3.25e-25	Hypo
chr15	87255290	87255292	0.202	4.93e-22	Hyper
chr15	88344335	88344337	0.22	4.31e-17	Hyper
chr15	88522707	88522709	-0.202	3.54e-13	Hypo
chr15	88649789	88649791	0.253	3.03e-10	Hyper
chr15	89068613	89068615	0.206	1.56e-28	Hyper
chr15	89926652	89926654	0.262	2.12e-12	Hyper
chr15	89937990	89937992	0.216	2.56e-07	Hyper
chr15	90000187	90000189	-0.201	9.71e-22	Hypo
chr15	90000213	90000215	-0.215	4.45e-23	Hypo
chr15	90000249	90000251	-0.208	4.22e-22	Hypo
chr15	90000312	90000314	-0.226	2.17e-23	Hypo
chr15	90000320	90000322	-0.208	2.01e-20	Hypo
chr15	90047932	90047934	-0.213	5.1e-30	Hypo
chr15	90047939	90047941	-0.208	6.67e-29	Hypo
chr15	90059484	90059486	0.211	1.67e-16	Hyper
chr15	90852824	90852826	0.223	5.26e-28	Hyper
chr15	90981966	90981968	0.246	2.79e-16	Hyper
chr15	92207694	92207696	0.201	1.58e-27	Hyper
chr15	92630956	92630958	0.282	4.53e-05	Hyper
chr15	93368876	93368878	0.234	1.71e-20	Hyper
chr15	94610090	94610092	0.28	1.45e-12	Hyper
chr15	96323965	96323967	0.205	1.33e-20	Hyper
chr15	96347822	96347824	0.207	2.38e-14	Hyper
chr15	96351791	96351793	0.206	3.89e-24	Hyper
chr15	96351806	96351808	0.206	2.24e-23	Hyper
chr15	96351858	96351860	0.217	2.51e-21	Hyper
chr15	99304031	99304033	-0.21	2.35e-31	Hypo
chr15	99304047	99304049	-0.205	1.49e-30	Hypo
chr15	99708566	99708568	-0.213	5.72e-27	Hypo
chr15	100537576	100537578	0.254	5.95e-36	Hyper
chr15	100682582	100682584	0.205	7.2e-23	Hyper
chr15	101175801	101175803	-0.392	8.98e-16	Hypo
chr15	101182261	101182263	-0.207	1.09e-47	Hypo
chr15	101239883	101239885	0.203	7.97e-25	Hyper
chr15	101268420	101268422	-0.235	4.98e-25	Hypo
chr16	16413	16415	0.239	0.000153	Hyper
chr16	153843	153845	0.209	0.0182	Hyper
chr16	628033	628035	-0.211	1.1e-19	Hypo
chr16	646002	646004	-0.201	7.32e-16	Hypo
chr16	664185	664187	-0.452	3.75e-10	Hypo
chr16	877541	877543	0.215	1.3e-23	Hyper
chr16	877576	877578	0.201	1.89e-20	Hyper
chr16	1237254	1237256	-0.305	0.000531	Hypo
chr16	1249190	1249192	-0.212	8.75e-11	Hypo
chr16	1253918	1253920	-0.272	0.000668	Hypo
chr16	1439353	1439355	-0.224	6.83e-15	Hypo
chr16	1443095	1443097	-0.216	6.8e-12	Hypo
chr16	1445297	1445299	-0.229	2.09e-09	Hypo
chr16	1447135	1447137	-0.289	3.43e-18	Hypo
chr16	1527090	1527092	0.202	9.7e-17	Hyper
chr16	1794054	1794056	-0.209	2.86e-10	Hypo
chr16	1808067	1808069	-0.201	1.38e-20	Hypo
chr16	2041416	2041418	-0.218	9.03e-23	Hypo
chr16	2041527	2041529	-0.213	1.06e-24	Hypo
chr16	2041544	2041546	-0.216	4.61e-23	Hypo
chr16	2041566	2041568	-0.24	9.28e-26	Hypo
chr16	2041602	2041604	-0.213	5.63e-20	Hypo
chr16	2041629	2041631	-0.259	8.49e-28	Hypo
chr16	2042507	2042509	-0.275	6.78e-20	Hypo
chr16	2042513	2042515	-0.269	4.08e-18	Hypo
chr16	2212808	2212810	-0.205	2.19e-27	Hypo
chr16	2332167	2332169	-0.203	1.59e-27	Hypo
chr16	2467034	2467036	0.212	1.26e-22	Hyper
chr16	2543189	2543191	0.21	0.0086	Hyper
chr16	2560239	2560241	0.222	9.32e-15	Hyper
chr16	2569877	2569879	-0.395	0.000239	Hypo
chr16	2638589	2638591	-0.263	8.65e-05	Hypo
chr16	2658142	2658144	0.417	0.00216	Hyper
chr16	2686768	2686770	0.206	1.11e-14	Hyper
chr16	3822835	3822837	-0.207	3.86e-20	Hypo
chr16	4218320	4218322	-0.204	4.06e-20	Hypo
chr16	4372917	4372919	-0.207	1.98e-15	Hypo
chr16	4374564	4374566	-0.203	4.1e-13	Hypo
chr16	4374568	4374570	-0.212	2.43e-14	Hypo
chr16	4376399	4376401	-0.216	4.48e-22	Hypo
chr16	4376407	4376409	-0.213	6.21e-22	Hypo
chr16	4376449	4376451	-0.205	4.31e-22	Hypo
chr16	4580351	4580353	-0.243	1.74e-13	Hypo
chr16	4580368	4580370	-0.202	6.83e-13	Hypo
chr16	4919182	4919184	-0.205	1.22e-18	Hypo
chr16	4946532	4946534	0.202	4e-17	Hyper
chr16	5111228	5111230	0.214	1.15e-25	Hyper
chr16	5535654	5535656	-0.218	4.56e-18	Hypo
chr16	8739545	8739547	-0.272	4.47e-30	Hypo
chr16	9475928	9475930	0.21	3.24e-18	Hyper
chr16	10331405	10331407	-0.213	2.87e-25	Hypo
chr16	10829603	10829605	-0.22	1.25e-25	Hypo
chr16	10876851	10876853	0.216	5.26e-29	Hyper
chr16	10876915	10876917	0.215	6.5e-29	Hyper
chr16	10888748	10888750	0.227	3.21e-22	Hyper
chr16	10980353	10980355	-0.202	5.88e-25	Hypo
chr16	10987743	10987745	0.215	1.44e-24	Hyper
chr16	11233038	11233040	0.224	8.26e-23	Hyper
chr16	11233061	11233063	0.253	1.84e-26	Hyper
chr16	11371513	11371515	-0.208	3.66e-20	Hypo
chr16	11912112	11912114	-0.229	3.76e-12	Hypo
chr16	12308578	12308580	-0.206	1.02e-23	Hypo
chr16	12323217	12323219	0.211	3.97e-36	Hyper
chr16	12323286	12323288	0.206	1.61e-30	Hyper
chr16	12547597	12547599	0.238	3.88e-25	Hyper
chr16	14014175	14014177	-0.207	2.29e-21	Hypo
chr16	14656676	14656678	-0.205	8.47e-20	Hypo
chr16	14667800	14667802	-0.212	8.28e-28	Hypo
chr16	14699452	14699454	-0.363	0.00466	Hypo
chr16	14731724	14731726	0.291	0.0286	Hyper
chr16	14738538	14738540	0.417	0.00216	Hyper
chr16	14738594	14738596	0.247	0.0182	Hyper
chr16	14741114	14741116	-0.238	1.12e-13	Hypo
chr16	14741375	14741377	-0.297	0.0032	Hypo
chr16	14853263	14853265	-0.254	1.81e-07	Hypo
chr16	14916965	14916967	-0.278	0.000105	Hypo
chr16	15068051	15068053	0.225	3.44e-19	Hyper
chr16	15096350	15096352	-0.204	3.78e-24	Hypo
chr16	16341889	16341891	0.238	0.0152	Hyper
chr16	16391077	16391079	-0.205	0.0476	Hypo
chr16	16391627	16391629	0.383	0.00113	Hyper
chr16	16394985	16394987	-0.394	0.000337	Hypo
chr16	16416962	16416964	0.211	0.0137	Hyper
chr16	16680965	16680967	-0.261	2.25e-05	Hypo
chr16	16697901	16697903	0.318	0.00466	Hyper
chr16	16722496	16722498	-0.259	0.021	Hypo
chr16	16726692	16726694	0.206	0.00191	Hyper
chr16	16727743	16727745	0.336	0.00466	Hyper
[truncated: 4,800 more rows]

## Sheet: Table S7c
Table S7c. srDMCs identified in IAC vs. CTL samples in LUAD
chrom	start	end	diff	p-value	class
chr1	167721	167723	-0.412	0.00202	Hypo
chr1	191775	191777	0.215	8.5e-39	Hyper
chr1	191805	191807	0.214	6.2e-42	Hyper
chr1	266022	266024	-0.202	1.4e-64	Hypo
chr1	485440	485442	0.389	2.23e-05	Hyper
chr1	488840	488842	0.229	0.0286	Hyper
chr1	526323	526325	-0.301	0.0119	Hypo
chr1	588233	588235	-0.292	6.19e-18	Hypo
chr1	588258	588260	-0.226	8e-12	Hypo
chr1	604541	604543	0.209	0.0182	Hyper
chr1	606424	606426	-0.293	0.0152	Hypo
chr1	631614	631616	0.271	3.52e-180	Hyper
chr1	631624	631626	0.261	9.53e-160	Hyper
chr1	631633	631635	0.264	2.24e-157	Hyper
chr1	631681	631683	-0.325	6.17e-74	Hypo
chr1	631709	631711	0.204	1.59e-43	Hyper
chr1	632983	632985	0.202	2.97e-69	Hyper
chr1	633019	633021	0.225	3.49e-79	Hyper
chr1	633028	633030	0.202	1.38e-69	Hyper
chr1	634461	634463	0.264	2.7e-111	Hyper
chr1	634656	634658	0.272	5.51e-94	Hyper
chr1	634742	634744	0.424	0	Hyper
chr1	634779	634781	0.381	2.68000000000201e-312	Hyper
chr1	634788	634790	0.374	9.11e-300	Hyper
chr1	634840	634842	0.347	3.63e-233	Hyper
chr1	649050	649052	-0.296	1.9e-08	Hypo
chr1	740483	740485	-0.218	2.34e-06	Hypo
chr1	745560	745562	0.695	1.04e-07	Hyper
chr1	779859	779861	-0.237	1.47e-34	Hypo
chr1	779869	779871	-0.233	2.63e-34	Hypo
chr1	779896	779898	-0.269	1.41e-51	Hypo
chr1	779902	779904	-0.256	6e-47	Hypo
chr1	866809	866811	-0.217	1.3e-13	Hypo
chr1	904314	904316	-0.212	5.76e-08	Hypo
chr1	904320	904322	-0.213	7.56e-08	Hypo
chr1	904371	904373	-0.252	1.28e-11	Hypo
chr1	920097	920099	-0.238	2.68e-31	Hypo
chr1	920105	920107	-0.201	4.47e-23	Hypo
chr1	933124	933126	-0.217	1.72e-17	Hypo
chr1	933135	933137	-0.259	4.03e-25	Hypo
chr1	933177	933179	-0.216	7.99e-21	Hypo
chr1	933302	933304	-0.206	3.72e-20	Hypo
chr1	933322	933324	-0.221	1.78e-23	Hypo
chr1	970447	970449	0.21	1.08e-30	Hyper
chr1	970515	970517	0.205	1.08e-24	Hyper
chr1	970528	970530	0.201	1.64e-23	Hyper
chr1	970581	970583	0.211	1.12e-22	Hyper
chr1	970634	970636	0.26	7.59e-36	Hyper
chr1	970832	970834	0.214	1.5e-20	Hyper
chr1	970839	970841	0.208	7.56e-29	Hyper
chr1	970873	970875	0.229	1.63e-19	Hyper
chr1	970969	970971	0.228	3.78e-19	Hyper
chr1	971147	971149	0.216	9.72e-14	Hyper
chr1	976785	976787	-0.224	0.014	Hypo
chr1	976792	976794	-0.427	0.0014	Hypo
chr1	976856	976858	-0.353	0.000331	Hypo
chr1	976881	976883	-0.286	6.56e-05	Hypo
chr1	976913	976915	-0.228	2.79e-07	Hypo
chr1	976920	976922	-0.25	7.15e-10	Hypo
chr1	976945	976947	-0.231	2.37e-12	Hypo
chr1	976952	976954	-0.222	2.18e-13	Hypo
chr1	977021	977023	-0.219	0.0111	Hypo
chr1	977071	977073	-0.327	9.84e-11	Hypo
chr1	977078	977080	-0.283	5.53e-09	Hypo
chr1	977102	977104	-0.352	1.13e-09	Hypo
chr1	977109	977111	-0.403	3.51e-12	Hypo
chr1	977116	977118	-0.219	0.00439	Hypo
chr1	977134	977136	-0.319	5.82e-07	Hypo
chr1	977141	977143	-0.293	4.96e-06	Hypo
chr1	977148	977150	-0.278	0.00267	Hypo
chr1	977173	977175	-0.339	0.000242	Hypo
chr1	977205	977207	-0.245	0.00905	Hypo
chr1	977298	977300	-0.304	0.00084	Hypo
chr1	977329	977331	-0.349	2.85e-05	Hypo
chr1	977361	977363	-0.503	3.52e-07	Hypo
chr1	977393	977395	-0.202	0.00544	Hypo
chr1	977418	977420	-0.325	0.000265	Hypo
chr1	977425	977427	-0.23	0.00541	Hypo
chr1	977941	977943	-0.245	0.00879	Hypo
chr1	977948	977950	-0.209	0.0182	Hypo
chr1	978083	978085	-0.211	8.54e-06	Hypo
chr1	978092	978094	-0.234	6.62e-06	Hypo
chr1	978126	978128	-0.203	2.9e-07	Hypo
chr1	978131	978133	-0.225	1.12e-07	Hypo
chr1	978138	978140	-0.201	6.05e-07	Hypo
chr1	978218	978220	-0.212	4.06e-16	Hypo
chr1	978371	978373	-0.202	3.07e-24	Hypo
chr1	978387	978389	-0.208	4.97e-24	Hypo
chr1	978394	978396	-0.203	3.42e-25	Hypo
chr1	978416	978418	-0.215	1.11e-27	Hypo
chr1	978427	978429	-0.207	2.98e-26	Hypo
chr1	978507	978509	-0.212	5.5e-15	Hypo
chr1	998301	998303	0.21	2.58e-16	Hyper
chr1	998526	998528	0.218	9.62e-19	Hyper
chr1	1024875	1024877	-0.218	2.13e-13	Hypo
chr1	1024901	1024903	-0.219	2.97e-14	Hypo
chr1	1026424	1026426	0.203	1.53e-15	Hyper
chr1	1026431	1026433	0.219	3.7e-18	Hyper
chr1	1032638	1032640	0.231	5.53e-31	Hyper
chr1	1032829	1032831	0.212	9.97e-16	Hyper
chr1	1032835	1032837	0.232	2.15e-18	Hyper
chr1	1032849	1032851	0.218	7.35e-18	Hyper
chr1	1032924	1032926	0.216	5.68e-20	Hyper
chr1	1032952	1032954	0.203	3.7e-16	Hyper
chr1	1032979	1032981	0.26	5.91e-24	Hyper
chr1	1032986	1032988	0.235	2.28e-21	Hyper
chr1	1032992	1032994	0.264	2.99e-24	Hyper
chr1	1033007	1033009	0.223	1.22e-21	Hyper
chr1	1033014	1033016	0.24	1.58e-23	Hyper
chr1	1033016	1033018	0.273	3.89e-33	Hyper
chr1	1033053	1033055	0.232	9.36e-30	Hyper
chr1	1033058	1033060	0.22	9.12e-27	Hyper
chr1	1033063	1033065	0.226	1.1e-26	Hyper
chr1	1033071	1033073	0.202	7.14e-28	Hyper
chr1	1033081	1033083	0.237	2.38e-34	Hyper
chr1	1033091	1033093	0.205	6.92e-27	Hyper
chr1	1033096	1033098	0.21	1.33e-31	Hyper
chr1	1033142	1033144	0.24	6.7e-32	Hyper
chr1	1033145	1033147	0.202	4.37e-26	Hyper
chr1	1033177	1033179	0.231	8.38e-31	Hyper
chr1	1033182	1033184	0.208	4.79e-25	Hyper
chr1	1033199	1033201	0.22	2.85e-32	Hyper
chr1	1033205	1033207	0.201	8.46e-30	Hyper
chr1	1033245	1033247	0.203	8.78e-29	Hyper
chr1	1033250	1033252	0.205	7.32e-26	Hyper
chr1	1033262	1033264	0.206	2.45e-26	Hyper
chr1	1033373	1033375	0.207	1.08e-24	Hyper
chr1	1033393	1033395	0.214	9.51e-22	Hyper
chr1	1033401	1033403	0.231	4.37e-23	Hyper
chr1	1033412	1033414	0.22	8.78e-22	Hyper
chr1	1033440	1033442	0.244	5.23e-25	Hyper
chr1	1033445	1033447	0.234	7.8e-21	Hyper
chr1	1033447	1033449	0.225	3.3e-20	Hyper
chr1	1033453	1033455	0.216	6.01e-19	Hyper
chr1	1033457	1033459	0.212	1.68e-18	Hyper
chr1	1033480	1033482	0.242	3.02e-19	Hyper
chr1	1033493	1033495	0.233	6.86e-18	Hyper
chr1	1033495	1033497	0.245	7.63e-19	Hyper
chr1	1033505	1033507	0.273	5.77e-22	Hyper
chr1	1033509	1033511	0.282	1.03e-23	Hyper
chr1	1033515	1033517	0.251	6.69e-20	Hyper
chr1	1033521	1033523	0.214	5.14e-14	Hyper
chr1	1033531	1033533	0.229	2.72e-17	Hyper
chr1	1033536	1033538	0.261	7.15e-23	Hyper
chr1	1033543	1033545	0.295	8.87e-28	Hyper
chr1	1033546	1033548	0.292	2e-24	Hyper
chr1	1033548	1033550	0.285	1.61e-23	Hyper
chr1	1033563	1033565	0.244	4.62e-16	Hyper
chr1	1033577	1033579	0.267	1.1e-18	Hyper
chr1	1033586	1033588	0.209	3.14e-13	Hyper
chr1	1033605	1033607	0.287	1.39e-18	Hyper
chr1	1033609	1033611	0.26	1.18e-14	Hyper
chr1	1033629	1033631	0.278	9.01e-14	Hyper
chr1	1033643	1033645	0.271	1.33e-13	Hyper
chr1	1033661	1033663	0.359	2.21e-16	Hyper
chr1	1033682	1033684	0.322	6.34e-13	Hyper
chr1	1033739	1033741	0.249	3.03e-11	Hyper
chr1	1033772	1033774	0.205	5.4e-08	Hyper
chr1	1033792	1033794	0.339	1.17e-13	Hyper
chr1	1033798	1033800	0.299	9.92e-12	Hyper
chr1	1033804	1033806	0.324	1.52e-14	Hyper
chr1	1033856	1033858	0.226	2.07e-09	Hyper
chr1	1033859	1033861	0.215	7.55e-10	Hyper
chr1	1033925	1033927	0.229	5.97e-15	Hyper
chr1	1033962	1033964	0.216	5.31e-10	Hyper
chr1	1033975	1033977	0.222	1.39e-10	Hyper
chr1	1033984	1033986	0.205	4.78e-09	Hyper
chr1	1034088	1034090	0.235	2.53e-19	Hyper
chr1	1034121	1034123	0.204	1.22e-15	Hyper
chr1	1034159	1034161	0.209	7.52e-18	Hyper
chr1	1034173	1034175	0.204	1.25e-15	Hyper
chr1	1034186	1034188	0.265	2.92e-24	Hyper
chr1	1034303	1034305	0.216	1.83e-17	Hyper
chr1	1039607	1039609	0.225	1.98e-17	Hyper
chr1	1057788	1057790	-0.216	1.3e-21	Hypo
chr1	1058075	1058077	-0.203	4.21e-24	Hypo
chr1	1071156	1071158	0.204	2.14e-19	Hyper
chr1	1073877	1073879	-0.213	4.99e-22	Hypo
chr1	1073900	1073902	-0.252	1.07e-30	Hypo
chr1	1073922	1073924	-0.229	4.2e-23	Hypo
chr1	1073935	1073937	-0.22	3.84e-21	Hypo
chr1	1074055	1074057	-0.25	4.25e-27	Hypo
chr1	1074172	1074174	-0.205	8.61e-19	Hypo
chr1	1074191	1074193	-0.204	4.57e-19	Hypo
chr1	1074239	1074241	-0.28	1.62e-33	Hypo
chr1	1074256	1074258	-0.275	1.13e-33	Hypo
chr1	1074260	1074262	-0.288	7.22e-39	Hypo
chr1	1077946	1077948	-0.219	7.67e-05	Hypo
chr1	1078165	1078167	-0.245	7.96e-07	Hypo
chr1	1124619	1124621	-0.227	5.5e-25	Hypo
chr1	1124642	1124644	-0.232	1.7e-25	Hypo
chr1	1124688	1124690	-0.242	2.53e-27	Hypo
chr1	1124851	1124853	-0.232	2.62e-23	Hypo
chr1	1124853	1124855	-0.285	8.48e-32	Hypo
chr1	1124941	1124943	-0.256	4.21e-20	Hypo
chr1	1124973	1124975	-0.305	1.16e-18	Hypo
chr1	1124980	1124982	-0.257	9.71e-20	Hypo
chr1	1125067	1125069	-0.231	4.44e-16	Hypo
chr1	1125078	1125080	-0.311	6.26e-29	Hypo
chr1	1125090	1125092	-0.243	4.82e-19	Hypo
chr1	1125111	1125113	-0.226	2.88e-18	Hypo
chr1	1125191	1125193	-0.238	6.4e-20	Hypo
chr1	1125198	1125200	-0.212	7.94e-17	Hypo
chr1	1125343	1125345	-0.248	1.78e-25	Hypo
chr1	1125351	1125353	-0.215	2.44e-20	Hypo
chr1	1162273	1162275	-0.208	7.9e-12	Hypo
chr1	1162722	1162724	-0.204	1.07e-14	Hypo
chr1	1162739	1162741	-0.262	1.07e-21	Hypo
chr1	1162746	1162748	-0.229	8.94e-18	Hypo
chr1	1162831	1162833	-0.208	3.15e-16	Hypo
chr1	1163177	1163179	-0.228	3.24e-14	Hypo
chr1	1163192	1163194	-0.213	1.31e-12	Hypo
chr1	1163197	1163199	-0.225	5.12e-14	Hypo
chr1	1163228	1163230	-0.201	1.96e-11	Hypo
chr1	1163232	1163234	-0.263	1.71e-16	Hypo
chr1	1163265	1163267	-0.207	3.33e-10	Hypo
chr1	1163320	1163322	-0.203	1.07e-11	Hypo
chr1	1163330	1163332	-0.204	1.14e-11	Hypo
chr1	1163468	1163470	-0.338	7.5e-27	Hypo
chr1	1163476	1163478	-0.216	4.52e-14	Hypo
chr1	1163487	1163489	-0.261	1.45e-20	Hypo
chr1	1163512	1163514	-0.239	6.05e-21	Hypo
chr1	1163519	1163521	-0.238	1.59e-21	Hypo
chr1	1163526	1163528	-0.247	2.57e-24	Hypo
chr1	1163599	1163601	-0.243	1.08e-25	Hypo
chr1	1163611	1163613	-0.227	7.53e-23	Hypo
chr1	1163620	1163622	-0.27	8.49e-32	Hypo
chr1	1163670	1163672	-0.247	7.6e-28	Hypo
chr1	1163673	1163675	-0.262	7.54e-30	Hypo
chr1	1163692	1163694	-0.252	3.46e-29	Hypo
chr1	1163698	1163700	-0.243	5.88e-27	Hypo
chr1	1163709	1163711	-0.264	5.25e-31	Hypo
chr1	1163726	1163728	-0.255	8.82e-30	Hypo
chr1	1163742	1163744	-0.205	1.98e-21	Hypo
chr1	1163748	1163750	-0.203	1.25e-20	Hypo
chr1	1163760	1163762	-0.204	3.97e-20	Hypo
chr1	1163785	1163787	-0.226	4.47e-23	Hypo
chr1	1163826	1163828	-0.225	5.81e-23	Hypo
chr1	1163830	1163832	-0.215	6.37e-21	Hypo
chr1	1163842	1163844	-0.23	3.74e-24	Hypo
chr1	1163896	1163898	-0.24	1.33e-25	Hypo
chr1	1163927	1163929	-0.221	7.17e-22	Hypo
chr1	1163984	1163986	-0.205	1.01e-20	Hypo
chr1	1163994	1163996	-0.239	2.72e-28	Hypo
chr1	1164001	1164003	-0.25	7.95e-32	Hypo
chr1	1164007	1164009	-0.239	2.95e-29	Hypo
chr1	1164020	1164022	-0.227	2.45e-28	Hypo
chr1	1164028	1164030	-0.252	1.03e-32	Hypo
chr1	1164050	1164052	-0.239	5.56e-32	Hypo
chr1	1164052	1164054	-0.231	1.89e-28	Hypo
chr1	1164068	1164070	-0.229	7.95e-29	Hypo
chr1	1164081	1164083	-0.207	1.01e-25	Hypo
chr1	1164537	1164539	-0.203	4.64e-25	Hypo
chr1	1164552	1164554	-0.207	1.26e-26	Hypo
chr1	1164605	1164607	-0.214	8.55e-27	Hypo
chr1	1165067	1165069	-0.209	4.09e-25	Hypo
chr1	1165072	1165074	-0.213	7.38e-26	Hypo
chr1	1165109	1165111	-0.206	4.65e-29	Hypo
chr1	1165149	1165151	-0.203	2.97e-25	Hypo
chr1	1170221	1170223	0.221	5.99e-20	Hyper
chr1	1170227	1170229	0.215	8.06e-20	Hyper
chr1	1170248	1170250	0.22	1.28e-16	Hyper
chr1	1170334	1170336	0.214	4.65e-19	Hyper
chr1	1170372	1170374	0.255	2.34e-25	Hyper
chr1	1170386	1170388	0.253	6.01e-22	Hyper
chr1	1170433	1170435	0.279	3.29e-21	Hyper
chr1	1170439	1170441	0.225	1.26e-16	Hyper
chr1	1173783	1173785	0.23	1.14e-30	Hyper
chr1	1173811	1173813	0.221	8.25e-25	Hyper
chr1	1173934	1173936	0.219	1.21e-17	Hyper
chr1	1173967	1173969	0.206	2.51e-17	Hyper
chr1	1174055	1174057	0.205	1.56e-13	Hyper
chr1	1174088	1174090	0.204	1.64e-14	Hyper
chr1	1174095	1174097	0.209	3.24e-12	Hyper
chr1	1174105	1174107	0.208	2.32e-14	Hyper
chr1	1174111	1174113	0.244	5.61e-18	Hyper
chr1	1174115	1174117	0.224	4.46e-16	Hyper
chr1	1174124	1174126	0.217	7.44e-16	Hyper
chr1	1174140	1174142	0.202	7.28e-15	Hyper
chr1	1182783	1182785	0.221	1.64e-15	Hyper
chr1	1182842	1182844	0.228	2.41e-16	Hyper
chr1	1182861	1182863	0.252	4.35e-20	Hyper
chr1	1182863	1182865	0.241	5.62e-19	Hyper
chr1	1183050	1183052	0.219	3.63e-19	Hyper
chr1	1183064	1183066	0.235	3.11e-22	Hyper
chr1	1183183	1183185	0.201	2.82e-18	Hyper
chr1	1192479	1192481	-0.223	4.88e-37	Hypo
chr1	1192671	1192673	-0.25	1.17e-55	Hypo
chr1	1212870	1212872	0.203	2.16e-15	Hyper
chr1	1213028	1213030	0.209	2.25e-20	Hyper
chr1	1213473	1213475	0.235	6.23e-18	Hyper
chr1	1213514	1213516	0.208	2.05e-16	Hyper
chr1	1281816	1281818	-0.223	1.21e-17	Hypo
chr1	1282020	1282022	-0.209	2.53e-20	Hypo
chr1	1282074	1282076	-0.227	3.09e-24	Hypo
chr1	1282086	1282088	-0.271	5.65e-37	Hypo
chr1	1291631	1291633	-0.203	2.8e-22	Hypo
chr1	1317880	1317882	-0.229	8.36e-43	Hypo
chr1	1317888	1317890	-0.239	4.51e-44	Hypo
chr1	1317890	1317892	-0.204	1.3e-31	Hypo
chr1	1317895	1317897	-0.219	1.48e-42	Hypo
chr1	1317965	1317967	-0.203	9.53e-29	Hypo
chr1	1317991	1317993	-0.218	1.88e-23	Hypo
chr1	1318011	1318013	-0.251	3.44e-40	Hypo
chr1	1318015	1318017	-0.247	8.66e-42	Hypo
chr1	1318022	1318024	-0.249	1.02e-42	Hypo
chr1	1318090	1318092	-0.21	4.63e-27	Hypo
chr1	1318111	1318113	-0.233	2.53e-35	Hypo
chr1	1318120	1318122	-0.222	1.79e-29	Hypo
chr1	1318148	1318150	-0.205	3.8e-29	Hypo
chr1	1318158	1318160	-0.243	2.88e-40	Hypo
chr1	1318160	1318162	-0.224	4.18e-36	Hypo
chr1	1318459	1318461	-0.228	1e-28	Hypo
chr1	1318518	1318520	-0.215	2.93e-27	Hypo
chr1	1318581	1318583	-0.217	4.69e-26	Hypo
chr1	1332282	1332284	-0.253	6.97e-45	Hypo
chr1	1332331	1332333	-0.212	2.14e-26	Hypo
chr1	1332352	1332354	-0.255	8.51e-41	Hypo
chr1	1332364	1332366	-0.211	4.76e-27	Hypo
chr1	1332367	1332369	-0.231	1.26e-43	Hypo
chr1	1332699	1332701	-0.211	6.01e-26	Hypo
chr1	1332712	1332714	-0.208	1.54e-40	Hypo
chr1	1332727	1332729	-0.227	2.4e-34	Hypo
chr1	1332763	1332765	-0.287	2.08e-58	Hypo
chr1	1332778	1332780	-0.29	3.02e-62	Hypo
chr1	1332780	1332782	-0.247	2.83e-50	Hypo
chr1	1332790	1332792	-0.292	9.4e-53	Hypo
chr1	1332813	1332815	-0.265	1.03e-36	Hypo
chr1	1332911	1332913	-0.226	2.76e-29	Hypo
chr1	1332915	1332917	-0.202	3.35e-23	Hypo
chr1	1332958	1332960	-0.21	3.94e-25	Hypo
chr1	1332985	1332987	-0.215	7.08e-26	Hypo
chr1	1333088	1333090	-0.229	1.51e-27	Hypo
chr1	1333155	1333157	-0.221	4.35e-22	Hypo
chr1	1333167	1333169	-0.305	1.98e-37	Hypo
chr1	1333169	1333171	-0.22	2.59e-21	Hypo
chr1	1333177	1333179	-0.283	1.23e-34	Hypo
chr1	1333253	1333255	-0.274	1.13e-37	Hypo
chr1	1333263	1333265	-0.253	1.5e-27	Hypo
chr1	1333270	1333272	-0.278	4.27e-34	Hypo
chr1	1333277	1333279	-0.314	9.17e-42	Hypo
chr1	1333279	1333281	-0.303	1.95e-39	Hypo
chr1	1333303	1333305	-0.279	7.34e-34	Hypo
chr1	1333306	1333308	-0.262	7.29e-30	Hypo
chr1	1333350	1333352	-0.304	6.82e-34	Hypo
chr1	1333355	1333357	-0.266	1.94e-29	Hypo
chr1	1333366	1333368	-0.279	2.63e-27	Hypo
chr1	1333385	1333387	-0.26	4.48e-25	Hypo
chr1	1333393	1333395	-0.217	7.01e-16	Hypo
chr1	1333400	1333402	-0.246	2.52e-22	Hypo
chr1	1333506	1333508	-0.218	5.69e-24	Hypo
chr1	1341558	1341560	-0.233	1.35e-18	Hypo
chr1	1347719	1347721	-0.283	1.55e-35	Hypo
chr1	1347742	1347744	-0.276	4.97e-35	Hypo
chr1	1348013	1348015	-0.205	1.62e-21	Hypo
chr1	1348032	1348034	-0.23	8.74e-27	Hypo
chr1	1348075	1348077	-0.224	3.39e-26	Hypo
chr1	1354493	1354495	0.233	1.6e-25	Hyper
chr1	1354495	1354497	0.23	1.19e-22	Hyper
chr1	1354591	1354593	0.201	6.17e-16	Hyper
chr1	1354593	1354595	0.242	7.28e-22	Hyper
chr1	1354834	1354836	0.212	7.5e-23	Hyper
chr1	1354837	1354839	0.211	1.14e-22	Hyper
chr1	1354847	1354849	0.217	2.16e-23	Hyper
chr1	1354875	1354877	0.202	7.39e-20	Hyper
chr1	1354975	1354977	0.242	5.72e-30	Hyper
chr1	1361437	1361439	-0.216	1.74e-05	Hypo
chr1	1363630	1363632	-0.226	2.14e-21	Hypo
chr1	1368990	1368992	-0.22	4.45e-10	Hypo
chr1	1421441	1421443	-0.202	5.65e-17	Hypo
chr1	1421559	1421561	-0.238	1.73e-21	Hypo
chr1	1430045	1430047	-0.203	1.67e-24	Hypo
chr1	1433006	1433008	-0.205	1.22e-14	Hypo
chr1	1433011	1433013	-0.213	1.41e-16	Hypo
chr1	1433024	1433026	-0.253	3.88e-19	Hypo
chr1	1433141	1433143	-0.218	1.16e-15	Hypo
chr1	1442445	1442447	-0.202	1.47e-20	Hypo
chr1	1442456	1442458	-0.234	5.19e-28	Hypo
chr1	1442481	1442483	-0.203	1.48e-24	Hypo
chr1	1448042	1448044	-0.223	2.68e-30	Hypo
chr1	1448074	1448076	-0.236	3.2e-27	Hypo
chr1	1462143	1462145	-0.202	6.24e-20	Hypo
chr1	1464491	1464493	-0.203	3.1e-24	Hypo
chr1	1473064	1473066	-0.24	1.69e-26	Hypo
chr1	1473177	1473179	-0.278	1.41e-23	Hypo
chr1	1500378	1500380	-0.23	1e-26	Hypo
chr1	1500407	1500409	-0.225	7.72e-26	Hypo
chr1	1500411	1500413	-0.273	1.98e-36	Hypo
chr1	1500467	1500469	-0.227	2.72e-24	Hypo
chr1	1500547	1500549	-0.204	1.99e-11	Hypo
chr1	1500748	1500750	-0.22	1.18e-23	Hypo
chr1	1500812	1500814	-0.221	3.84e-25	Hypo
chr1	1500880	1500882	-0.22	8.36e-29	Hypo
chr1	1500887	1500889	-0.258	5.46e-40	Hypo
chr1	1501126	1501128	-0.244	1.57e-38	Hypo
chr1	1501148	1501150	-0.245	1.37e-38	Hypo
chr1	1501156	1501158	-0.236	4.18e-37	Hypo
chr1	1501190	1501192	-0.238	6.36e-32	Hypo
chr1	1501233	1501235	-0.224	5.34e-23	Hypo
chr1	1501241	1501243	-0.22	4.16e-21	Hypo
chr1	1501276	1501278	-0.25	2.91e-21	Hypo
chr1	1501284	1501286	-0.26	8.34e-23	Hypo
chr1	1501295	1501297	-0.221	3.69e-18	Hypo
chr1	1501316	1501318	-0.236	4.54e-24	Hypo
chr1	1501322	1501324	-0.228	5.33e-24	Hypo
chr1	1501346	1501348	-0.268	2.74e-32	Hypo
chr1	1501354	1501356	-0.203	4.86e-20	Hypo
chr1	1501398	1501400	-0.214	3.59e-21	Hypo
chr1	1501410	1501412	-0.278	7.05e-33	Hypo
chr1	1501444	1501446	-0.21	2.63e-20	Hypo
chr1	1501455	1501457	-0.229	3.86e-25	Hypo
chr1	1501475	1501477	-0.241	6.93e-31	Hypo
chr1	1501489	1501491	-0.22	2.64e-27	Hypo
chr1	1501496	1501498	-0.241	7.78e-29	Hypo
chr1	1501500	1501502	-0.209	6.94e-26	Hypo
chr1	1501533	1501535	-0.234	1.99e-28	Hypo
chr1	1501543	1501545	-0.207	4.2e-23	Hypo
chr1	1501549	1501551	-0.244	2.44e-31	Hypo
chr1	1504597	1504599	-0.207	1.16e-21	Hypo
chr1	1504686	1504688	-0.221	4.84e-23	Hypo
chr1	1504716	1504718	-0.206	1.68e-30	Hypo
chr1	1504895	1504897	-0.263	1.75e-42	Hypo
chr1	1504897	1504899	-0.254	2.11e-39	Hypo
chr1	1504950	1504952	-0.232	1.48e-29	Hypo
chr1	1504952	1504954	-0.243	1.01e-31	Hypo
chr1	1539587	1539589	0.213	8.67e-15	Hyper
chr1	1539596	1539598	0.219	1.1e-16	Hyper
chr1	1543731	1543733	-0.24	6.26e-09	Hypo
chr1	1575716	1575718	-0.234	3.84e-34	Hypo
chr1	1575720	1575722	-0.203	1.52e-27	Hypo
chr1	1575765	1575767	-0.211	3.98e-31	Hypo
chr1	1580534	1580536	-0.217	1.71e-25	Hypo
chr1	1586847	1586849	-0.213	1.56e-24	Hypo
chr1	1586945	1586947	-0.219	1.71e-34	Hypo
chr1	1587044	1587046	-0.225	1.11e-32	Hypo
chr1	1587080	1587082	-0.242	5.99e-45	Hypo
chr1	1587111	1587113	-0.239	3.77e-36	Hypo
chr1	1587119	1587121	-0.239	3.64e-38	Hypo
chr1	1587139	1587141	-0.203	6.6e-24	Hypo
chr1	1610073	1610075	-0.236	2.09e-38	Hypo
chr1	1610100	1610102	-0.231	5.39e-39	Hypo
chr1	1610122	1610124	-0.206	1.1e-31	Hypo
chr1	1611054	1611056	-0.227	6.72e-26	Hypo
chr1	1611066	1611068	-0.218	4.96e-24	Hypo
chr1	1611084	1611086	-0.235	2.12e-28	Hypo
chr1	1611719	1611721	-0.22	6.55e-27	Hypo
chr1	1611764	1611766	-0.219	1.4e-25	Hypo
chr1	1611795	1611797	-0.237	2.5e-28	Hypo
chr1	1611816	1611818	-0.243	4.33e-28	Hypo
chr1	1611820	1611822	-0.213	1.72e-22	Hypo
chr1	1611825	1611827	-0.224	6.62e-23	Hypo
chr1	1611853	1611855	-0.223	3.77e-22	Hypo
chr1	1611865	1611867	-0.264	5.17e-29	Hypo
chr1	1611869	1611871	-0.245	1.59e-24	Hypo
chr1	1611930	1611932	-0.264	8.16e-32	Hypo
chr1	1611953	1611955	-0.244	7.25e-28	Hypo
chr1	1611970	1611972	-0.207	1.42e-20	Hypo
chr1	1611982	1611984	-0.285	6.11e-37	Hypo
chr1	1612014	1612016	-0.243	7.85e-28	Hypo
chr1	1612239	1612241	-0.265	2.08e-42	Hypo
chr1	1612272	1612274	-0.252	3.72e-41	Hypo
chr1	1612406	1612408	-0.213	7.67e-33	Hypo
chr1	1612416	1612418	-0.231	1.02e-35	Hypo
chr1	1612578	1612580	-0.23	3.29e-22	Hypo
chr1	1612716	1612718	-0.207	1.03e-30	Hypo
chr1	1613589	1613591	-0.232	3e-34	Hypo
chr1	1613785	1613787	-0.233	4.4e-30	Hypo
chr1	1613890	1613892	-0.204	7.61e-30	Hypo
chr1	1629178	1629180	0.201	4.15e-15	Hyper
chr1	1629234	1629236	0.267	9.21e-24	Hyper
chr1	1629270	1629272	0.212	5.29e-16	Hyper
chr1	1629272	1629274	0.211	1.82e-16	Hyper
chr1	1629413	1629415	0.222	2.9e-17	Hyper
chr1	1629447	1629449	0.219	2.88e-17	Hyper
chr1	1629539	1629541	0.221	3.71e-18	Hyper
chr1	1629581	1629583	0.224	1.36e-16	Hyper
chr1	1629903	1629905	0.232	4.31e-09	Hyper
chr1	1630204	1630206	0.246	1.17e-10	Hyper
chr1	1630216	1630218	0.209	1.63e-08	Hyper
chr1	1630274	1630276	0.218	1.59e-08	Hyper
chr1	1630286	1630288	0.275	1.72e-11	Hyper
chr1	1630292	1630294	0.213	2.15e-09	Hyper
chr1	1630306	1630308	0.246	7.63e-11	Hyper
chr1	1630310	1630312	0.216	3.29e-09	Hyper
chr1	1630313	1630315	0.272	2.22e-12	Hyper
chr1	1630325	1630327	0.272	1.51e-13	Hyper
chr1	1630333	1630335	0.238	3.17e-11	Hyper
chr1	1630335	1630337	0.257	7.83e-13	Hyper
chr1	1630362	1630364	0.212	9.39e-14	Hyper
chr1	1630406	1630408	0.208	4.19e-19	Hyper
chr1	1630419	1630421	0.229	3.94e-20	Hyper
chr1	1630424	1630426	0.226	3.38e-28	Hyper
chr1	1630436	1630438	0.265	1.14e-27	Hyper
chr1	1630442	1630444	0.255	1.47e-29	Hyper
chr1	1630445	1630447	0.276	1.39e-32	Hyper
chr1	1630451	1630453	0.26	3.64e-30	Hyper
chr1	1630460	1630462	0.263	2.39e-32	Hyper
chr1	1630466	1630468	0.241	1.06e-26	Hyper
chr1	1630468	1630470	0.247	5.09e-28	Hyper
chr1	1630475	1630477	0.255	4.99e-29	Hyper
chr1	1630491	1630493	0.242	6.38e-25	Hyper
chr1	1630503	1630505	0.209	6.61e-20	Hyper
chr1	1630505	1630507	0.219	1.08e-21	Hyper
chr1	1630509	1630511	0.23	1.52e-22	Hyper
chr1	1630544	1630546	0.205	4e-20	Hyper
chr1	1630561	1630563	0.201	8.43e-18	Hyper
chr1	1630633	1630635	0.219	9.34e-12	Hyper
chr1	1630664	1630666	0.231	3.38e-07	Hyper
chr1	1630793	1630795	0.301	5.72e-11	Hyper
chr1	1630864	1630866	0.266	4.04e-09	Hyper
chr1	1630872	1630874	0.212	3.62e-07	Hyper
chr1	1630887	1630889	0.227	1.26e-08	Hyper
chr1	1630918	1630920	0.208	4.92e-10	Hyper
chr1	1631002	1631004	0.208	6.58e-11	Hyper
chr1	1631008	1631010	0.205	1.05e-10	Hyper
chr1	1631016	1631018	0.219	1.79e-11	Hyper
chr1	1631029	1631031	0.252	2.54e-15	Hyper
chr1	1631036	1631038	0.239	3.67e-16	Hyper
chr1	1631042	1631044	0.209	6.06e-14	Hyper
chr1	1631053	1631055	0.228	3.89e-22	Hyper
chr1	1631056	1631058	0.213	4.4e-20	Hyper
chr1	1631074	1631076	0.231	1.37e-22	Hyper
chr1	1631076	1631078	0.211	1.37e-17	Hyper
chr1	1631090	1631092	0.241	7.99e-24	Hyper
chr1	1631094	1631096	0.229	2.9e-24	Hyper
chr1	1663492	1663494	-0.202	2.92e-28	Hypo
chr1	1663532	1663534	-0.24	4.37e-44	Hypo
chr1	1663561	1663563	-0.211	2.49e-31	Hypo
chr1	1677827	1677829	0.224	2.79e-22	Hyper
chr1	1678002	1678004	0.205	8.81e-19	Hyper
chr1	1678042	1678044	0.216	1.45e-20	Hyper
chr1	1757992	1757994	-0.207	4.33e-27	Hypo
chr1	1758012	1758014	-0.233	3.95e-26	Hypo
chr1	1758044	1758046	-0.251	5.02e-33	Hypo
chr1	1758059	1758061	-0.208	1.44e-29	Hypo
chr1	1758100	1758102	-0.204	7.75e-32	Hypo
chr1	1758113	1758115	-0.206	2.12e-28	Hypo
chr1	1758116	1758118	-0.201	4.92e-25	Hypo
chr1	1758168	1758170	-0.203	2.02e-24	Hypo
chr1	1758343	1758345	-0.207	8.53e-34	Hypo
chr1	1758387	1758389	-0.242	3.42e-41	Hypo
chr1	1758429	1758431	-0.258	1.15e-44	Hypo
chr1	1758447	1758449	-0.24	1.05e-39	Hypo
chr1	1758449	1758451	-0.255	6.74e-41	Hypo
chr1	1758475	1758477	-0.264	5.51e-48	Hypo
chr1	1758504	1758506	-0.279	2.98e-56	Hypo
chr1	1758511	1758513	-0.257	6.06e-52	Hypo
chr1	1758517	1758519	-0.299	5.04e-60	Hypo
chr1	1758519	1758521	-0.288	6.04e-57	Hypo
chr1	1758523	1758525	-0.289	9.1e-61	Hypo
chr1	1758531	1758533	-0.265	1.37e-41	Hypo
chr1	1758550	1758552	-0.235	1.44e-36	Hypo
chr1	1758859	1758861	-0.208	2.02e-23	Hypo
chr1	1758872	1758874	-0.247	1.03e-29	Hypo
chr1	1758882	1758884	-0.216	4.1e-24	Hypo
chr1	1758892	1758894	-0.218	1.94e-23	Hypo
chr1	1758894	1758896	-0.237	5.69e-27	Hypo
chr1	1758949	1758951	-0.204	2.25e-20	Hypo
chr1	1759167	1759169	-0.21	8.39e-22	Hypo
chr1	1759196	1759198	-0.212	9.12e-23	Hypo
chr1	1762811	1762813	-0.219	1.56e-26	Hypo
chr1	1762955	1762957	-0.277	6.72e-38	Hypo
chr1	1762968	1762970	-0.324	1.73e-53	Hypo
chr1	1763026	1763028	-0.305	1.8e-48	Hypo
chr1	1763063	1763065	-0.317	6.68e-57	Hypo
chr1	1763071	1763073	-0.289	1.95e-55	Hypo
chr1	1763079	1763081	-0.298	8.7e-56	Hypo
chr1	1763106	1763108	-0.3	2.94e-50	Hypo
chr1	1763143	1763145	-0.254	3.42e-44	Hypo
chr1	1763161	1763163	-0.256	1.92e-40	Hypo
chr1	1763205	1763207	-0.277	3.17e-42	Hypo
chr1	1763221	1763223	-0.236	8.05e-41	Hypo
chr1	1763258	1763260	-0.236	2.03e-44	Hypo
chr1	1763265	1763267	-0.225	2.85e-39	Hypo
chr1	1763298	1763300	-0.283	3.02e-52	Hypo
chr1	1763339	1763341	-0.231	7.66e-37	Hypo
chr1	1763343	1763345	-0.234	2.57e-44	Hypo
chr1	1763355	1763357	-0.203	1.17e-30	Hypo
chr1	1763980	1763982	-0.26	4.05e-39	Hypo
chr1	1776131	1776133	-0.227	6.35e-35	Hypo
chr1	1776232	1776234	-0.234	2.15e-31	Hypo
chr1	1776257	1776259	-0.226	6.61e-29	Hypo
chr1	1869641	1869643	0.224	6.56e-28	Hyper
chr1	1894633	1894635	-0.213	4.15e-19	Hypo
chr1	1894690	1894692	-0.231	4.68e-21	Hypo
chr1	1896747	1896749	-0.202	2.34e-16	Hypo
chr1	1896818	1896820	-0.253	1.61e-34	Hypo
chr1	1896887	1896889	-0.29	1.85e-44	Hypo
chr1	1896914	1896916	-0.22	7.09e-26	Hypo
chr1	1896952	1896954	-0.232	4.98e-37	Hypo
chr1	1896954	1896956	-0.222	4.49e-33	Hypo
chr1	1897036	1897038	-0.278	1.33e-36	Hypo
chr1	1897040	1897042	-0.272	4.25e-35	Hypo
chr1	1897052	1897054	-0.233	4.37e-26	Hypo
chr1	1897186	1897188	-0.251	3.87e-17	Hypo
chr1	1897276	1897278	-0.308	3.26e-36	Hypo
chr1	1897595	1897597	-0.252	1.89e-37	Hypo
chr1	1897621	1897623	-0.226	1.19e-33	Hypo
chr1	1897637	1897639	-0.254	9.84e-38	Hypo
chr1	1928044	1928046	-0.209	6.61e-18	Hypo
chr1	1937213	1937215	-0.216	4.99e-28	Hypo
chr1	1937221	1937223	-0.211	9.38e-27	Hypo
chr1	1937227	1937229	-0.215	3.19e-28	Hypo
chr1	1946773	1946775	-0.201	7.09e-21	Hypo
chr1	1947536	1947538	-0.227	6.73e-32	Hypo
chr1	1947634	1947636	-0.213	2.57e-26	Hypo
chr1	1947764	1947766	-0.238	8.94e-32	Hypo
chr1	1949304	1949306	-0.236	6.24e-26	Hypo
chr1	1949311	1949313	-0.25	1.14e-29	Hypo
chr1	1949449	1949451	-0.213	1.6e-26	Hypo
chr1	1972378	1972380	-0.209	1.82e-30	Hypo
chr1	1972387	1972389	-0.223	4.64e-33	Hypo
chr1	1972397	1972399	-0.233	4.25e-30	Hypo
chr1	1972444	1972446	-0.229	4.17e-31	Hypo
chr1	1972452	1972454	-0.201	2.41e-23	Hypo
chr1	1972459	1972461	-0.216	2.27e-27	Hypo
chr1	1972594	1972596	-0.265	6.51e-39	Hypo
chr1	1990416	1990418	0.211	2.39e-14	Hyper
chr1	1990502	1990504	0.242	1.47e-23	Hyper
chr1	2022768	2022770	-0.219	3.28e-26	Hypo
chr1	2023018	2023020	-0.201	5.72e-17	Hypo
chr1	2026687	2026689	-0.246	3.34e-30	Hypo
chr1	2026694	2026696	-0.224	1.86e-24	Hypo
chr1	2027086	2027088	-0.231	5.6e-30	Hypo
chr1	2042918	2042920	-0.213	1.16e-20	Hypo
chr1	2043338	2043340	-0.248	2.08e-34	Hypo
chr1	2043343	2043345	-0.23	2.29e-31	Hypo
chr1	2043394	2043396	-0.229	7.97e-31	Hypo
chr1	2043404	2043406	-0.203	9.88e-24	Hypo
chr1	2043424	2043426	-0.206	2.61e-25	Hypo
chr1	2043496	2043498	-0.221	1.5e-21	Hypo
chr1	2105340	2105342	-0.215	1.45e-26	Hypo
chr1	2105491	2105493	-0.207	7.46e-28	Hypo
chr1	2128384	2128386	-0.21	3.48e-23	Hypo
chr1	2128390	2128392	-0.239	8.28e-30	Hypo
chr1	2128406	2128408	-0.24	6.98e-28	Hypo
chr1	2132435	2132437	0.205	6.86e-28	Hyper
chr1	2132466	2132468	0.201	1.54e-25	Hyper
chr1	2148773	2148775	0.247	1.1e-34	Hyper
chr1	2148806	2148808	0.218	9.64e-28	Hyper
chr1	2148842	2148844	0.209	6.23e-20	Hyper
chr1	2148955	2148957	0.21	1.92e-26	Hyper
chr1	2148958	2148960	0.203	8.39e-26	Hyper
chr1	2151490	2151492	0.226	2.73e-32	Hyper
chr1	2190332	2190334	-0.213	3.15e-22	Hypo
chr1	2190356	2190358	-0.207	1.06e-20	Hypo
chr1	2190362	2190364	-0.211	1.54e-21	Hypo
chr1	2190427	2190429	-0.206	1.95e-25	Hypo
chr1	2208179	2208181	-0.203	6.14e-21	Hypo
chr1	2220212	2220214	-0.201	2.21e-19	Hypo
chr1	2220240	2220242	-0.266	3.74e-33	Hypo
chr1	2220422	2220424	-0.24	5.61e-32	Hypo
chr1	2223060	2223062	-0.203	1.97e-28	Hypo
chr1	2223136	2223138	-0.228	1.73e-23	Hypo
chr1	2223170	2223172	-0.207	5e-18	Hypo
chr1	2223224	2223226	-0.206	2.93e-17	Hypo
chr1	2223271	2223273	-0.246	5.95e-28	Hypo
chr1	2223273	2223275	-0.214	4.02e-21	Hypo
chr1	2224288	2224290	0.216	8.47e-28	Hyper
chr1	2246539	2246541	0.201	5.5e-21	Hyper
chr1	2248426	2248428	-0.224	5.5e-27	Hypo
chr1	2248429	2248431	-0.203	1.02e-21	Hypo
chr1	2248479	2248481	-0.203	1.54e-20	Hypo
chr1	2248493	2248495	-0.231	9.2e-27	Hypo
chr1	2248555	2248557	-0.208	7.15e-23	Hypo
chr1	2248587	2248589	-0.24	2.1e-32	Hypo
chr1	2248592	2248594	-0.236	8.75e-32	Hypo
chr1	2248595	2248597	-0.244	3.28e-34	Hypo
chr1	2248602	2248604	-0.202	7.85e-25	Hypo
chr1	2248735	2248737	-0.234	5.03e-30	Hypo
chr1	2248804	2248806	-0.267	1.41e-40	Hypo
chr1	2248817	2248819	-0.266	3.14e-40	Hypo
chr1	2248874	2248876	-0.289	2.06e-43	Hypo
chr1	2248958	2248960	-0.259	3.15e-37	Hypo
chr1	2248960	2248962	-0.25	4.9e-35	Hypo
chr1	2248968	2248970	-0.249	6.78e-37	Hypo
chr1	2248976	2248978	-0.243	2.12e-33	Hypo
chr1	2249026	2249028	-0.225	2.16e-32	Hypo
chr1	2249057	2249059	-0.261	5.93e-47	Hypo
chr1	2249087	2249089	-0.251	9.18e-40	Hypo
chr1	2249135	2249137	-0.245	5.13e-36	Hypo
chr1	2257983	2257985	-0.201	2.26e-28	Hypo
chr1	2266189	2266191	0.208	2.95e-26	Hyper
chr1	2289235	2289237	-0.212	1.4e-22	Hypo
chr1	2289316	2289318	-0.218	2.24e-19	Hypo
chr1	2289332	2289334	-0.255	4.41e-29	Hypo
chr1	2289682	2289684	-0.203	1.24e-15	Hypo
chr1	2289939	2289941	-0.22	2.98e-25	Hypo
chr1	2290061	2290063	-0.239	8.25e-25	Hypo
chr1	2290064	2290066	-0.245	2.97e-23	Hypo
chr1	2294505	2294507	0.27	1.79e-26	Hyper
chr1	2300711	2300713	0.204	2.64e-20	Hyper
chr1	2300853	2300855	0.202	8.86e-22	Hyper
chr1	2300871	2300873	0.206	2.19e-19	Hyper
chr1	2300882	2300884	0.216	1.62e-23	Hyper
chr1	2300898	2300900	0.217	7.87e-24	Hyper
chr1	2300907	2300909	0.227	2.35e-24	Hyper
chr1	2300918	2300920	0.253	8.43e-34	Hyper
chr1	2300923	2300925	0.264	8.91e-34	Hyper
chr1	2300963	2300965	0.22	4.31e-35	Hyper
chr1	2301038	2301040	0.229	2.3e-34	Hyper
chr1	2301041	2301043	0.211	3.82e-31	Hyper
chr1	2301085	2301087	0.225	4.29e-28	Hyper
chr1	2301087	2301089	0.218	8.07e-27	Hyper
chr1	2301129	2301131	0.23	1.09e-31	Hyper
chr1	2301133	2301135	0.286	9.16e-42	Hyper
chr1	2301139	2301141	0.242	2.21e-35	Hyper
chr1	2301156	2301158	0.269	1.48e-38	Hyper
chr1	2301166	2301168	0.273	4.27e-39	Hyper
chr1	2301176	2301178	0.294	3.57e-46	Hyper
chr1	2301209	2301211	0.273	5.32e-37	Hyper
chr1	2301240	2301242	0.262	8.56e-33	Hyper
chr1	2301253	2301255	0.263	7.17e-30	Hyper
chr1	2301260	2301262	0.3	2.41e-44	Hyper
chr1	2301283	2301285	0.261	2.63e-31	Hyper
chr1	2301290	2301292	0.264	1.05e-27	Hyper
chr1	2301369	2301371	0.267	3.83e-33	Hyper
chr1	2301397	2301399	0.27	3.31e-32	Hyper
chr1	2301403	2301405	0.221	3.28e-23	Hyper
chr1	2301413	2301415	0.278	1.09e-29	Hyper
chr1	2301417	2301419	0.275	1.77e-30	Hyper
chr1	2301537	2301539	0.218	1e-19	Hyper
chr1	2352414	2352416	-0.206	1.42e-20	Hypo
chr1	2376999	2377001	-0.227	4.45e-29	Hypo
chr1	2494411	2494413	-0.21	1.45e-24	Hypo
chr1	2494413	2494415	-0.209	7.48e-26	Hypo
chr1	2494595	2494597	-0.218	2.74e-31	Hypo
chr1	2505578	2505580	-0.208	1.12e-27	Hypo
chr1	2505609	2505611	-0.219	3.73e-26	Hypo
chr1	2531315	2531317	-0.205	2.63e-16	Hypo
chr1	2535294	2535296	-0.219	5.01e-25	Hypo
chr1	2535345	2535347	-0.242	3.35e-23	Hypo
chr1	2536667	2536669	-0.217	7.54e-34	Hypo
chr1	2537310	2537312	-0.216	6.93e-29	Hypo
chr1	2537446	2537448	-0.211	8.94e-26	Hypo
chr1	2537461	2537463	-0.203	2.48e-23	Hypo
chr1	2537685	2537687	-0.262	4.76e-25	Hypo
chr1	2537738	2537740	-0.209	1.75e-19	Hypo
chr1	2537746	2537748	-0.244	9.46e-25	Hypo
chr1	2537753	2537755	-0.204	5.74e-19	Hypo
chr1	2550352	2550354	0.202	4.41e-15	Hyper
chr1	2554943	2554945	0.249	4.27e-16	Hyper
chr1	2566162	2566164	-0.209	2.16e-21	Hypo
chr1	2566200	2566202	-0.242	4.54e-20	Hypo
chr1	2566220	2566222	-0.268	1.43e-25	Hypo
chr1	2566224	2566226	-0.255	3.21e-22	Hypo
chr1	2566268	2566270	-0.247	6.63e-19	Hypo
chr1	2566351	2566353	-0.211	7.66e-18	Hypo
chr1	2566433	2566435	-0.271	1.46e-22	Hypo
chr1	2580991	2580993	-0.202	2.15e-40	Hypo
chr1	2581034	2581036	-0.212	1.44e-28	Hypo
chr1	2581105	2581107	-0.217	1.96e-25	Hypo
chr1	2581845	2581847	0.203	3.95e-17	Hyper
chr1	2583838	2583840	-0.203	1.22e-26	Hypo
chr1	2584044	2584046	-0.208	6.51e-24	Hypo
chr1	2584129	2584131	-0.293	2.76e-37	Hypo
chr1	2585076	2585078	0.218	1.79e-26	Hyper
chr1	2585103	2585105	0.255	6.54e-26	Hyper
chr1	2585109	2585111	0.263	3.12e-30	Hyper
chr1	2585129	2585131	0.203	1.91e-18	Hyper
chr1	2585143	2585145	0.229	4.55e-22	Hyper
chr1	2585163	2585165	0.212	6.46e-24	Hyper
chr1	2585186	2585188	0.205	1.15e-17	Hyper
chr1	2585246	2585248	0.209	2.59e-20	Hyper
chr1	2595510	2595512	-0.226	9.98e-18	Hypo
chr1	2602256	2602258	-0.204	8.29e-23	Hypo
chr1	2603015	2603017	-0.209	1.83e-20	Hypo
chr1	2632166	2632168	-0.233	3.05e-12	Hypo
chr1	2632314	2632316	-0.22	7.79e-20	Hypo
chr1	2632351	2632353	-0.21	1.06e-20	Hypo
chr1	2632529	2632531	-0.212	4.97e-25	Hypo
chr1	2651024	2651026	-0.208	8.72e-24	Hypo
chr1	2651418	2651420	-0.215	3.74e-37	Hypo
chr1	2651818	2651820	-0.207	2.08e-37	Hypo
chr1	2652900	2652902	-0.21	7.15e-179	Hypo
chr1	2653101	2653103	-0.207	1.27e-195	Hypo
chr1	2653743	2653745	-0.208	0	Hypo
chr1	2653983	2653985	-0.233	0	Hypo
chr1	2654706	2654708	-0.252	4.61e-172	Hypo
chr1	2655828	2655830	-0.228	9.26e-189	Hypo
chr1	2656018	2656020	-0.209	3.31e-168	Hypo
chr1	2656993	2656995	-0.218	1.83e-21	Hypo
chr1	2657403	2657405	-0.275	9.03e-162	Hypo
chr1	2657479	2657481	-0.253	2.23e-96	Hypo
chr1	2657483	2657485	-0.237	1.65e-88	Hypo
chr1	2657563	2657565	-0.223	6.33e-40	Hypo
chr1	2657675	2657677	-0.204	1.78e-11	Hypo
chr1	2657917	2657919	-0.225	1.56e-79	Hypo
chr1	2658107	2658109	-0.241	0	Hypo
chr1	2658237	2658239	-0.231	9.3e-110	Hypo
chr1	2658406	2658408	-0.249	1.96e-42	Hypo
chr1	2658438	2658440	-0.224	7.52e-33	Hypo
chr1	2658942	2658944	-0.215	2.48e-23	Hypo
chr1	2658973	2658975	-0.228	9.8e-24	Hypo
chr1	2659401	2659403	-0.241	0.00124	Hypo
chr1	2659566	2659568	-0.201	1.55e-10	Hypo
chr1	2659650	2659652	-0.215	4.32e-25	Hypo
chr1	2659781	2659783	-0.226	3.89e-44	Hypo
chr1	2659822	2659824	-0.203	1.68e-46	Hypo
chr1	2660083	2660085	-0.217	7.44e-229	Hypo
chr1	2660365	2660367	-0.226	1.17e-11	Hypo
chr1	2660493	2660495	-0.251	2.14e-07	Hypo
chr1	2660512	2660514	-0.368	2.29e-10	Hypo
chr1	2660644	2660646	-0.212	3.87e-11	Hypo
chr1	2661508	2661510	-0.216	2.11e-06	Hypo
chr1	2661728	2661730	-0.334	3.42e-09	Hypo
chr1	2662171	2662173	-0.234	6.77e-08	Hypo
chr1	2662333	2662335	-0.202	1.22e-24	Hypo
chr1	2662581	2662583	-0.218	2.48e-10	Hypo
chr1	2662635	2662637	-0.241	7.27e-10	Hypo
chr1	2662832	2662834	-0.247	3.91e-06	Hypo
chr1	2666344	2666346	-0.273	3.82e-20	Hypo
chr1	2666386	2666388	-0.326	3.41e-11	Hypo
chr1	2666479	2666481	-0.297	0.000151	Hypo
chr1	2671813	2671815	-0.239	2.51000002074409e-316	Hypo
chr1	2671889	2671891	-0.206	3.3e-275	Hypo
chr1	2671893	2671895	-0.206	5.84e-307	Hypo
chr1	2671973	2671975	-0.22	1.17e-127	Hypo
chr1	2672327	2672329	-0.244	7.35e-40	Hypo
chr1	2672447	2672449	-0.201	9.1e-18	Hypo
chr1	2672464	2672466	-0.231	4.3e-16	Hypo
chr1	2672480	2672482	-0.344	4.02e-28	Hypo
chr1	2672496	2672498	-0.256	3.4e-19	Hypo
chr1	2673362	2673364	-0.207	2.49e-20	Hypo
chr1	2674060	2674062	-0.203	5.88e-13	Hypo
chr1	2674191	2674193	-0.225	4e-39	Hypo
chr1	2674493	2674495	-0.232	2.96e-08	Hypo
chr1	2674871	2674873	-0.246	1.14e-08	Hypo
chr1	2674903	2674905	-0.207	5.22e-09	Hypo
chr1	2675054	2675056	-0.219	1.12e-22	Hypo
chr1	2675284	2675286	-0.229	1.09e-27	Hypo
chr1	2676545	2676547	-0.215	0.00184	Hypo
chr1	2677303	2677305	-0.209	5.26e-11	Hypo
chr1	2677987	2677989	-0.256	3.78e-23	Hypo
chr1	2678266	2678268	-0.209	3.71e-11	Hypo
chr1	2681037	2681039	-0.233	1.12e-20	Hypo
chr1	2682482	2682484	-0.29	6.19e-11	Hypo
chr1	2684250	2684252	-0.215	6.94e-215	Hypo
chr1	2685412	2685414	-0.284	4.26e-73	Hypo
chr1	2686174	2686176	-0.211	2.16e-35	Hypo
chr1	2686335	2686337	-0.212	9.84e-144	Hypo
chr1	2686937	2686939	-0.21	1.75e-41	Hypo
chr1	2687098	2687100	-0.205	3.5e-37	Hypo
chr1	2687208	2687210	-0.275	4.34e-78	Hypo
chr1	2687219	2687221	-0.254	2.19e-70	Hypo
chr1	2687741	2687743	-0.207	2.17e-51	Hypo
chr1	2688181	2688183	-0.203	1.85e-99	Hypo
chr1	2688343	2688345	-0.217	4.37e-81	Hypo
chr1	2688574	2688576	-0.231	4.94e-41	Hypo
chr1	2689670	2689672	-0.278	6.81e-07	Hypo
chr1	2690482	2690484	-0.222	6.69e-35	Hypo
chr1	2690522	2690524	-0.23	1.05e-23	Hypo
chr1	2691316	2691318	-0.205	1.29e-19	Hypo
chr1	2691397	2691399	-0.225	4.81e-19	Hypo
chr1	2691516	2691518	-0.249	1.68e-30	Hypo
chr1	2691878	2691880	-0.253	2.32e-11	Hypo
chr1	2692558	2692560	-0.284	8.81e-52	Hypo
chr1	2692879	2692881	-0.231	1.82e-15	Hypo
chr1	2693044	2693046	-0.207	1e-19	Hypo
chr1	2693080	2693082	-0.245	3.35e-31	Hypo
chr1	2694404	2694406	-0.22	6.17e-19	Hypo
chr1	2694524	2694526	-0.201	3.64e-25	Hypo
chr1	2695877	2695879	-0.216	9.64e-10	Hypo
chr1	2696654	2696656	-0.205	2.56e-10	Hypo
chr1	2696734	2696736	-0.213	7.76e-13	Hypo
chr1	2696855	2696857	-0.229	2.67e-08	Hypo
chr1	2698379	2698381	-0.225	1.38e-13	Hypo
chr1	2698421	2698423	-0.205	5.87e-25	Hypo
chr1	2698541	2698543	-0.216	5.1e-48	Hypo
chr1	2698621	2698623	-0.202	4.2e-43	Hypo
chr1	2699233	2699235	-0.234	1.77e-46	Hypo
chr1	2699448	2699450	-0.215	1.72e-21	Hypo
chr1	2699748	2699750	-0.257	6.72e-10	Hypo
chr1	2699827	2699829	-0.244	4.15e-08	Hypo
chr1	2746354	2746356	-0.215	5.29e-12	Hypo
chr1	2746365	2746367	-0.233	3.03e-13	Hypo
chr1	2747170	2747172	-0.472	4.93e-05	Hypo
chr1	2748828	2748830	-0.227	2.78e-49	Hypo
chr1	2750940	2750942	-0.209	8.73e-22	Hypo
chr1	2752909	2752911	-0.202	1.18e-64	Hypo
chr1	2752949	2752951	-0.244	1.22e-68	Hypo
chr1	2753831	2753833	-0.201	1.65e-38	Hypo
chr1	2754032	2754034	-0.205	9.04e-26	Hypo
chr1	2756281	2756283	-0.262	4.87e-12	Hypo
chr1	2756801	2756803	-0.201	3.9e-66	Hypo
chr1	2757484	2757486	-0.21	2.02e-08	Hypo
chr1	2757795	2757797	-0.216	5.24e-83	Hypo
chr1	2757806	2757808	-0.204	2.05e-57	Hypo
chr1	2758531	2758533	-0.247	1.79e-27	Hypo
chr1	2759372	2759374	-0.219	1.04e-20	Hypo
chr1	2767420	2767422	-0.228	1.28e-20	Hypo
chr1	2767658	2767660	-0.21	4.07e-18	Hypo
chr1	2770271	2770273	-0.454	8.88e-07	Hypo
chr1	2770907	2770909	-0.211	0.00565	Hypo
chr1	2772018	2772020	-0.203	5.47e-05	Hypo
chr1	2773831	2773833	-0.207	9.16e-30	Hypo
chr1	2775738	2775740	-0.209	1.12e-27	Hypo
chr1	2784606	2784608	-0.237	8.19e-41	Hypo
chr1	2786174	2786176	-0.261	8.4e-20	Hypo
chr1	2787488	2787490	-0.206	5.11e-18	Hypo
chr1	2788713	2788715	-0.236	7.92e-28	Hypo
chr1	2789695	2789697	0.21	4.79e-23	Hyper
chr1	2789855	2789857	0.207	1.49e-22	Hyper
chr1	2790052	2790054	0.201	4.38e-24	Hyper
chr1	2792244	2792246	-0.21	1.06e-26	Hypo
chr1	2792884	2792886	-0.201	2.6e-30	Hypo
chr1	2798701	2798703	-0.4	4.44e-10	Hypo
chr1	2804090	2804092	-0.202	1.33e-24	Hypo
chr1	2804135	2804137	-0.266	1.03e-36	Hypo
chr1	2804139	2804141	-0.22	2.65e-26	Hypo
chr1	2812982	2812984	-0.21	1.43e-40	Hypo
chr1	2813001	2813003	-0.251	2.08e-40	Hypo
chr1	2828833	2828835	-0.203	1.44e-30	Hypo
chr1	2829188	2829190	-0.228	3.55e-30	Hypo
chr1	2829204	2829206	-0.241	2.54e-28	Hypo
chr1	2846827	2846829	-0.246	2.58e-41	Hypo
chr1	2852028	2852030	-0.205	1.18e-33	Hypo
chr1	2852247	2852249	-0.208	7.17e-44	Hypo
chr1	2852444	2852446	-0.24	1.35e-32	Hypo
chr1	2866834	2866836	-0.206	4.43e-22	Hypo
chr1	2866850	2866852	-0.273	1.61e-37	Hypo
chr1	2867190	2867192	-0.222	4.29e-31	Hypo
chr1	2867272	2867274	-0.217	4.69e-27	Hypo
chr1	2867303	2867305	-0.248	4.67e-31	Hypo
chr1	2867337	2867339	-0.22	4.96e-25	Hypo
chr1	2867421	2867423	-0.203	1.81e-23	Hypo
chr1	2874419	2874421	-0.231	5.26e-30	Hypo
chr1	2874515	2874517	-0.22	1.2e-28	Hypo
chr1	2891345	2891347	-0.237	4.81e-27	Hypo
chr1	2891373	2891375	-0.226	3.06e-21	Hypo
chr1	2891381	2891383	-0.23	4.48e-21	Hypo
chr1	2893161	2893163	-0.209	5.06e-10	Hypo
chr1	2893700	2893702	-0.201	2.14e-39	Hypo
chr1	2894478	2894480	-0.237	1.12e-23	Hypo
chr1	2897008	2897010	-0.202	1.09e-79	Hypo
chr1	2905357	2905359	-0.211	1.26e-16	Hypo
chr1	2905706	2905708	-0.21	1.45e-19	Hypo
chr1	2905733	2905735	-0.267	2.48e-31	Hypo
chr1	2905736	2905738	-0.233	3.97e-25	Hypo
chr1	2907856	2907858	-0.262	1.88e-21	Hypo
chr1	2907910	2907912	-0.217	1.85e-15	Hypo
chr1	2911820	2911822	-0.318	4.01e-15	Hypo
chr1	2921559	2921561	-0.223	2.87e-13	Hypo
chr1	2922075	2922077	-0.239	1.04e-21	Hypo
chr1	2922121	2922123	-0.225	1.1e-17	Hypo
chr1	2922301	2922303	-0.241	7.46e-25	Hypo
chr1	2922681	2922683	-0.234	4.34e-35	Hypo
chr1	2932952	2932954	-0.204	5.75e-21	Hypo
chr1	2933201	2933203	-0.206	4.4e-12	Hypo
chr1	2933499	2933501	-0.233	3.18e-18	Hypo
chr1	2933696	2933698	-0.208	4.26e-17	Hypo
chr1	2933718	2933720	-0.218	7.57e-17	Hypo
chr1	2934974	2934976	-0.205	2.4e-22	Hypo
chr1	2935036	2935038	-0.206	3.83e-25	Hypo
chr1	2948138	2948140	-0.204	1.17e-23	Hypo
chr1	2948299	2948301	-0.228	5.28e-18	Hypo
chr1	2952054	2952056	-0.215	2.28e-26	Hypo
chr1	2962065	2962067	-0.219	1.1e-22	Hypo
chr1	3000446	3000448	-0.235	3.71e-26	Hypo
chr1	3001541	3001543	-0.205	1.24e-20	Hypo
chr1	3001993	3001995	-0.206	5.38e-21	Hypo
chr1	3002546	3002548	-0.212	6.97e-25	Hypo
chr1	3010462	3010464	-0.244	4.82e-35	Hypo
chr1	3010494	3010496	-0.216	2.02e-28	Hypo
chr1	3010524	3010526	-0.219	1.09e-23	Hypo
chr1	3054290	3054292	-0.21	5.64e-18	Hypo
chr1	3134032	3134034	-0.204	1.34e-19	Hypo
chr1	3134105	3134107	-0.219	1.92e-22	Hypo
chr1	3134177	3134179	-0.221	5.67e-18	Hypo
chr1	3134249	3134251	-0.225	1.07e-20	Hypo
chr1	3134254	3134256	-0.27	4.47e-27	Hypo
chr1	3134272	3134274	-0.22	1.27e-19	Hypo
chr1	3134565	3134567	-0.219	1.12e-14	Hypo
chr1	3134576	3134578	-0.252	1.83e-16	Hypo
chr1	3134611	3134613	-0.23	7e-17	Hypo
chr1	3134633	3134635	-0.275	1.42e-27	Hypo
chr1	3134682	3134684	-0.282	1.21e-33	Hypo
chr1	3134723	3134725	-0.298	3.53e-39	Hypo
chr1	3134857	3134859	-0.212	2.24e-23	Hypo
chr1	3142096	3142098	0.211	5.13e-26	Hyper
chr1	3142105	3142107	0.216	4.31e-27	Hyper
chr1	3142126	3142128	0.227	2.55e-30	Hyper
chr1	3142136	3142138	0.207	8.09e-23	Hyper
chr1	3155335	3155337	0.256	7.23e-33	Hyper
chr1	3155337	3155339	0.234	8.99e-28	Hyper
chr1	3155398	3155400	0.201	6.44e-23	Hyper
chr1	3155421	3155423	0.207	8.75e-23	Hyper
chr1	3155502	3155504	0.214	1.85e-22	Hyper
chr1	3155570	3155572	0.255	1.51e-21	Hyper
chr1	3168326	3168328	-0.213	3.86e-09	Hypo
chr1	3183562	3183564	0.237	2.56e-22	Hyper
chr1	3183572	3183574	0.227	1.88e-20	Hyper
chr1	3183581	3183583	0.217	1.23e-19	Hyper
chr1	3183595	3183597	0.258	3.22e-27	Hyper
chr1	3183694	3183696	0.226	1.59e-24	Hyper
chr1	3183711	3183713	0.261	3.4e-31	Hyper
chr1	3183778	3183780	0.207	3.3e-24	Hyper
chr1	3183812	3183814	0.241	1.41e-32	Hyper
chr1	3183906	3183908	0.211	4.99e-23	Hyper
chr1	3188425	3188427	-0.224	4.31e-32	Hypo
chr1	3188434	3188436	-0.223	1.51e-30	Hypo
chr1	3188493	3188495	-0.245	2.33e-33	Hypo
chr1	3188503	3188505	-0.227	2.33e-29	Hypo
chr1	3188505	3188507	-0.23	1.34e-30	Hypo
chr1	3188519	3188521	-0.232	1.78e-28	Hypo
chr1	3188528	3188530	-0.226	2.05e-26	Hypo
chr1	3188536	3188538	-0.247	2.91e-30	Hypo
chr1	3196853	3196855	0.202	3.85e-16	Hyper
chr1	3202232	3202234	0.202	3.12e-18	Hyper
chr1	3207334	3207336	0.226	2.64e-27	Hyper
chr1	3215617	3215619	0.202	2.18e-15	Hyper
chr1	3215740	3215742	0.26	1.62e-19	Hyper
chr1	3215752	3215754	0.202	1.97e-13	Hyper
chr1	3219271	3219273	-0.229	1.87e-29	Hypo
chr1	3219282	3219284	-0.201	1.18e-24	Hypo
chr1	3238186	3238188	-0.245	6.33e-20	Hypo
chr1	3238228	3238230	-0.204	1.1e-17	Hypo
chr1	3238272	3238274	-0.247	1.8e-26	Hypo
chr1	3238275	3238277	-0.295	8.46e-36	Hypo
chr1	3238301	3238303	-0.24	7.92e-26	Hypo
chr1	3238335	3238337	-0.213	2.37e-21	Hypo
chr1	3238556	3238558	-0.259	3.6e-32	Hypo
chr1	3238666	3238668	-0.212	2.02e-24	Hypo
chr1	3238936	3238938	-0.205	1.47e-22	Hypo
chr1	3247485	3247487	0.219	4.98e-22	Hyper
chr1	3247512	3247514	0.211	5.73e-21	Hyper
chr1	3247531	3247533	0.234	1.17e-21	Hyper
chr1	3247540	3247542	0.259	3.54e-28	Hyper
chr1	3247547	3247549	0.231	2.3e-24	Hyper
chr1	3247556	3247558	0.257	1.89e-26	Hyper
chr1	3247567	3247569	0.232	5.24e-22	Hyper
chr1	3247578	3247580	0.215	3.03e-19	Hyper
chr1	3247605	3247607	0.215	1.18e-21	Hyper
chr1	3247607	3247609	0.209	3.42e-19	Hyper
chr1	3247637	3247639	0.205	9.7e-20	Hyper
chr1	3247667	3247669	0.208	1.83e-24	Hyper
chr1	3247687	3247689	0.211	6.21e-29	Hyper
chr1	3247732	3247734	0.212	1.45e-30	Hyper
chr1	3247774	3247776	0.206	3.14e-29	Hyper
chr1	3247776	3247778	0.232	7.1e-37	Hyper
chr1	3247961	3247963	0.201	2.97e-22	Hyper
chr1	3337225	3337227	-0.238	1.34e-49	Hypo
chr1	3337363	3337365	-0.286	5.76e-42	Hypo
chr1	3337619	3337621	-0.242	5.58e-33	Hypo
chr1	3337755	3337757	-0.221	9.04e-28	Hypo
chr1	3365382	3365384	0.217	6.13e-14	Hyper
chr1	3381683	3381685	-0.22	1.19e-24	Hypo
chr1	3393302	3393304	0.203	2.27e-27	Hyper
chr1	3393426	3393428	0.21	1.14e-28	Hyper
chr1	3394068	3394070	0.202	4.19e-10	Hyper
chr1	3394152	3394154	0.224	3.79e-12	Hyper
chr1	3394154	3394156	0.215	1.27e-12	Hyper
chr1	3394177	3394179	0.206	6.45e-13	Hyper
chr1	3394191	3394193	0.226	6.88e-14	Hyper
chr1	3394220	3394222	0.22	3.28e-15	Hyper
chr1	3394399	3394401	0.212	6.9e-05	Hyper
chr1	3394416	3394418	0.249	5.12e-07	Hyper
chr1	3394454	3394456	0.234	5.71e-09	Hyper
chr1	3394466	3394468	0.251	1.5e-11	Hyper
chr1	3394469	3394471	0.226	7.93e-09	Hyper
chr1	3402276	3402278	0.217	1.53e-18	Hyper
chr1	3443909	3443911	-0.202	3.78e-26	Hypo
chr1	3444001	3444003	-0.208	3.18e-27	Hypo
chr1	3444010	3444012	-0.226	2.89e-32	Hypo
chr1	3485791	3485793	-0.211	5.36e-27	Hypo
chr1	3485862	3485864	-0.204	2.26e-32	Hypo
chr1	3485917	3485919	-0.204	3.98e-17	Hypo
chr1	3530350	3530352	-0.231	6e-22	Hypo
chr1	3570175	3570177	-0.213	7.32e-22	Hypo
chr1	3570184	3570186	-0.218	4.56e-23	Hypo
chr1	3570259	3570261	-0.221	2.67e-22	Hypo
chr1	3570307	3570309	-0.236	1.21e-25	Hypo
chr1	3581500	3581502	0.202	8.24e-21	Hyper
chr1	3593970	3593972	0.203	1.76e-13	Hyper
chr1	3597621	3597623	0.205	3.67e-20	Hyper
chr1	3597662	3597664	0.204	1.44e-22	Hyper
chr1	3613223	3613225	-0.255	1.98e-35	Hypo
chr1	3613802	3613804	-0.237	3.51e-36	Hypo
chr1	3613815	3613817	-0.237	6.13e-33	Hypo
chr1	3613845	3613847	-0.218	4.71e-25	Hypo
chr1	3613875	3613877	-0.203	8.87e-19	Hypo
chr1	3675424	3675426	-0.23	3.74e-20	Hypo
chr1	3681089	3681091	-0.203	3.74e-30	Hypo
chr1	3681214	3681216	-0.203	6.12e-25	Hypo
chr1	3684176	3684178	0.22	6.84e-19	Hyper
chr1	3684202	3684204	0.209	4.65e-17	Hyper
chr1	3684222	3684224	0.203	2e-15	Hyper
chr1	3684227	3684229	0.212	9.32e-16	Hyper
chr1	3684236	3684238	0.258	5.08e-20	Hyper
chr1	3684248	3684250	0.222	1.38e-15	Hyper
chr1	3684269	3684271	0.252	5.1e-19	Hyper
chr1	3684274	3684276	0.201	1.41e-13	Hyper
chr1	3704271	3704273	0.222	3.05e-34	Hyper
chr1	3707595	3707597	0.211	1.99e-20	Hyper
chr1	3707637	3707639	0.208	2.26e-21	Hyper
chr1	3707832	3707834	0.222	1.14e-20	Hyper
chr1	3723215	3723217	-0.215	2.17e-23	Hypo
chr1	3767191	3767193	-0.211	2.5e-26	Hypo
chr1	3767219	3767221	-0.212	3.75e-25	Hypo
chr1	3776736	3776738	-0.26	2.09e-26	Hypo
chr1	3776846	3776848	-0.209	6.61e-18	Hypo
chr1	3776863	3776865	-0.219	1.23e-20	Hypo
chr1	3776900	3776902	-0.202	5e-17	Hypo
chr1	3776946	3776948	-0.245	2.55e-18	Hypo
chr1	3777270	3777272	-0.224	5.08e-40	Hypo
chr1	3864799	3864801	-0.234	1.95e-30	Hypo
chr1	3864837	3864839	-0.25	7.5e-40	Hypo
chr1	3864839	3864841	-0.259	3.58e-41	Hypo
chr1	3864976	3864978	-0.241	3.48e-27	Hypo
chr1	3865085	3865087	-0.219	3.56e-17	Hypo
chr1	3865139	3865141	-0.227	8.82e-23	Hypo
chr1	3865230	3865232	-0.235	6e-29	Hypo
chr1	3865256	3865258	-0.261	1.14e-46	Hypo
chr1	3865265	3865267	-0.28	3.37e-42	Hypo
chr1	3865291	3865293	-0.285	3.72e-51	Hypo
chr1	3865305	3865307	-0.266	3.45e-39	Hypo
chr1	3865405	3865407	-0.202	5.7e-24	Hypo
chr1	3865414	3865416	-0.262	1.72e-29	Hypo
chr1	3922482	3922484	-0.216	1.36e-27	Hypo
chr1	3942801	3942803	-0.217	9.94e-31	Hypo
chr1	3943064	3943066	-0.206	3.55e-28	Hypo
chr1	3948430	3948432	-0.22	1.1e-26	Hypo
chr1	3949794	3949796	-0.318	2.11e-39	Hypo
chr1	3950143	3950145	-0.232	3.71e-33	Hypo
chr1	3956494	3956496	-0.232	2.22e-26	Hypo
chr1	3956559	3956561	-0.235	3.14e-17	Hypo
chr1	3970804	3970806	-0.22	1.31e-40	Hypo
chr1	3975914	3975916	-0.218	1.51e-26	Hypo
chr1	3985484	3985486	-0.24	2.43e-19	Hypo
chr1	3994044	3994046	-0.204	9.86e-33	Hypo
chr1	3994675	3994677	-0.209	6.28e-27	Hypo
chr1	3996474	3996476	-0.211	3.51e-27	Hypo
chr1	3997824	3997826	-0.201	8.38e-32	Hypo
chr1	3997862	3997864	-0.228	1.99e-36	Hypo
chr1	3999165	3999167	-0.207	1.79e-31	Hypo
chr1	3999189	3999191	-0.252	8.61e-38	Hypo
chr1	4003021	4003023	-0.201	4.84e-23	Hypo
chr1	4006448	4006450	-0.27	4.05e-36	Hypo
chr1	4012943	4012945	-0.259	9.89e-33	Hypo
chr1	4019883	4019885	-0.205	1.13e-26	Hypo
chr1	4019893	4019895	-0.212	5.36e-22	Hypo
chr1	4020643	4020645	-0.243	7.73e-32	Hypo
chr1	4020663	4020665	-0.215	4.55e-30	Hypo
chr1	4022420	4022422	-0.22	3.3e-29	Hypo
chr1	4023340	4023342	-0.229	4.5e-29	Hypo
chr1	4028580	4028582	-0.204	3.02e-27	Hypo
chr1	4028622	4028624	-0.22	4.72e-28	Hypo
chr1	4030524	4030526	-0.202	4.42e-17	Hypo
chr1	4032223	4032225	-0.205	8.62e-19	Hypo
chr1	4044059	4044061	-0.216	8.44e-23	Hypo
chr1	4051203	4051205	-0.221	2.15e-22	Hypo
chr1	4052141	4052143	-0.207	7.74e-23	Hypo
chr1	4052367	4052369	-0.24	2.85e-26	Hypo
chr1	4056588	4056590	-0.218	1.12e-23	Hypo
chr1	4057620	4057622	-0.211	1.6e-24	Hypo
chr1	4057702	4057704	-0.206	2.69e-22	Hypo
chr1	4057886	4057888	-0.214	6.24e-26	Hypo
chr1	4058432	4058434	-0.208	3.96e-26	Hypo
chr1	4061949	4061951	-0.205	1.24e-19	Hypo
chr1	4063211	4063213	-0.216	7.33e-23	Hypo
chr1	4072567	4072569	-0.204	4.18e-30	Hypo
chr1	4076121	4076123	-0.264	3.46e-32	Hypo
chr1	4081971	4081973	-0.234	1.76e-29	Hypo
chr1	4083735	4083737	-0.201	3.26e-27	Hypo
chr1	4085703	4085705	-0.208	1.6e-28	Hypo
chr1	4085712	4085714	-0.251	7.97e-38	Hypo
chr1	4089514	4089516	-0.208	1.27e-30	Hypo
chr1	4090826	4090828	-0.204	8.73e-21	Hypo
chr1	4092547	4092549	-0.232	1.49e-33	Hypo
chr1	4093976	4093978	-0.203	3.83e-11	Hypo
chr1	4094371	4094373	-0.207	5.63e-27	Hypo
chr1	4096800	4096802	-0.212	5.36e-12	Hypo
chr1	4096950	4096952	-0.217	5.71e-27	Hypo
chr1	4097059	4097061	-0.249	2e-33	Hypo
chr1	4104896	4104898	-0.205	2.26e-24	Hypo
chr1	4106565	4106567	-0.225	7.53e-32	Hypo
chr1	4106776	4106778	-0.213	5.06e-31	Hypo
chr1	4108483	4108485	-0.208	1.1e-26	Hypo
chr1	4110223	4110225	-0.239	2.8e-33	Hypo
chr1	4110343	4110345	-0.25	4.24e-39	Hypo
chr1	4110450	4110452	-0.202	6.03e-20	Hypo
chr1	4110957	4110959	-0.23	1.64e-28	Hypo
chr1	4111533	4111535	-0.235	2.09e-24	Hypo
chr1	4116847	4116849	-0.204	3.34e-21	Hypo
chr1	4120962	4120964	-0.245	1.15e-37	Hypo
chr1	4122143	4122145	-0.208	8.42e-30	Hypo
chr1	4123196	4123198	-0.236	5.42e-35	Hypo
chr1	4123287	4123289	-0.206	4.96e-32	Hypo
chr1	4124965	4124967	-0.206	2.46e-23	Hypo
chr1	4125608	4125610	-0.234	1.29e-28	Hypo
chr1	4126826	4126828	-0.205	2.86e-30	Hypo
chr1	4129829	4129831	-0.206	1.34e-23	Hypo
chr1	4129857	4129859	-0.26	5.03e-34	Hypo
chr1	4129889	4129891	-0.205	4.94e-24	Hypo
chr1	4131679	4131681	-0.201	5.96e-26	Hypo
chr1	4134893	4134895	-0.215	1.96e-34	Hypo
chr1	4142600	4142602	-0.217	1.83e-23	Hypo
chr1	4144116	4144118	-0.211	1.06e-29	Hypo
chr1	4145664	4145666	-0.208	1.45e-27	Hypo
chr1	4146012	4146014	-0.203	1.38e-25	Hypo
chr1	4146227	4146229	-0.267	1.79e-36	Hypo
chr1	4146682	4146684	-0.225	1.48e-38	Hypo
chr1	4150026	4150028	-0.21	1.83e-39	Hypo
chr1	4150043	4150045	-0.223	8.99e-37	Hypo
chr1	4151498	4151500	-0.257	9.36e-37	Hypo
chr1	4151512	4151514	-0.202	3.17e-25	Hypo
chr1	4155054	4155056	-0.21	1.67e-26	Hypo
chr1	4157485	4157487	-0.201	2.1e-23	Hypo
chr1	4157933	4157935	-0.201	3.11e-18	Hypo
chr1	4158615	4158617	-0.215	1.2e-26	Hypo
chr1	4161099	4161101	-0.217	1.3e-20	Hypo
chr1	4164765	4164767	-0.235	9.23e-31	Hypo
chr1	4166515	4166517	-0.202	2.52e-30	Hypo
chr1	4167370	4167372	-0.207	3.65e-29	Hypo
chr1	4167405	4167407	-0.212	2.16e-36	Hypo
chr1	4169359	4169361	-0.201	3.08e-31	Hypo
chr1	4169431	4169433	-0.229	5.05e-46	Hypo
chr1	4169822	4169824	-0.21	8.17e-26	Hypo
chr1	4175241	4175243	-0.218	3.01e-28	Hypo
chr1	4175993	4175995	-0.211	3.7e-25	Hypo
chr1	4176036	4176038	-0.207	1.77e-26	Hypo
chr1	4182201	4182203	-0.231	2.17e-33	Hypo
chr1	4183405	4183407	-0.208	3.2e-31	Hypo
chr1	4183516	4183518	-0.211	3.33e-32	Hypo
chr1	4183978	4183980	-0.205	9.48e-25	Hypo
chr1	4189883	4189885	-0.22	5.62e-33	Hypo
chr1	4192386	4192388	-0.209	1.02e-25	Hypo
chr1	4195991	4195993	-0.226	3.17e-30	Hypo
chr1	4196014	4196016	-0.203	3.91e-31	Hypo
chr1	4200197	4200199	-0.205	9.94e-30	Hypo
chr1	4206182	4206184	-0.209	5.67e-29	Hypo
chr1	4206526	4206528	-0.204	1.49e-28	Hypo
chr1	4207919	4207921	-0.22	2.77e-26	Hypo
chr1	4211157	4211159	-0.206	9.78e-23	Hypo
chr1	4211182	4211184	-0.202	4.96e-21	Hypo
chr1	4212627	4212629	-0.215	4.5e-26	Hypo
chr1	4215586	4215588	-0.205	2.41e-34	Hypo
chr1	4218691	4218693	-0.209	3.59e-27	Hypo
chr1	4218698	4218700	-0.247	2.12e-41	Hypo
chr1	4219189	4219191	-0.222	1.86e-36	Hypo
chr1	4219618	4219620	-0.231	7.29e-34	Hypo
chr1	4220572	4220574	-0.222	1.11e-27	Hypo
chr1	4221373	4221375	-0.218	1.55e-38	Hypo
chr1	4222455	4222457	-0.226	4.81e-31	Hypo
chr1	4222465	4222467	-0.216	1.57e-25	Hypo
chr1	4223722	4223724	-0.218	1.75e-24	Hypo
chr1	4228414	4228416	-0.216	2.61e-23	Hypo
chr1	4228701	4228703	-0.21	1.69e-22	Hypo
chr1	4228749	4228751	-0.201	3.86e-25	Hypo
chr1	4228797	4228799	-0.228	7.15e-31	Hypo
chr1	4228801	4228803	-0.223	3.86e-36	Hypo
chr1	4231715	4231717	-0.213	1.03e-32	Hypo
chr1	4232623	4232625	-0.23	1.91e-31	Hypo
chr1	4236476	4236478	-0.217	2.76e-26	Hypo
chr1	4237380	4237382	-0.203	6.31e-32	Hypo
chr1	4253544	4253546	-0.21	2.14e-24	Hypo
chr1	4255634	4255636	-0.212	7.73e-18	Hypo
chr1	4257953	4257955	-0.215	7.67e-33	Hypo
chr1	4258670	4258672	-0.222	5.16e-32	Hypo
chr1	4263435	4263437	-0.212	3.75e-22	Hypo
chr1	4267972	4267974	-0.223	6.9e-25	Hypo
chr1	4279977	4279979	-0.208	2.12e-35	Hypo
chr1	4280024	4280026	-0.223	1.18e-37	Hypo
chr1	4281910	4281912	-0.212	4.05e-25	Hypo
chr1	4284132	4284134	-0.212	3.72e-31	Hypo
chr1	4288935	4288937	-0.207	2.18e-20	Hypo
chr1	4293546	4293548	-0.205	2.38e-27	Hypo
chr1	4294290	4294292	-0.236	2.57e-41	Hypo
chr1	4294319	4294321	-0.225	2.42e-33	Hypo
chr1	4295649	4295651	-0.206	1.63e-24	Hypo
chr1	4295798	4295800	-0.208	5.08e-29	Hypo
chr1	4295827	4295829	-0.203	1.9e-43	Hypo
chr1	4297398	4297400	-0.248	1.32e-35	Hypo
chr1	4298992	4298994	-0.239	2.97e-36	Hypo
chr1	4303977	4303979	-0.235	6.91e-29	Hypo
chr1	4305175	4305177	-0.248	3.83e-25	Hypo
chr1	4306691	4306693	-0.206	1.76e-27	Hypo
chr1	4310294	4310296	-0.21	2.31e-25	Hypo
chr1	4311658	4311660	-0.219	1.64e-27	Hypo
chr1	4312805	4312807	-0.222	6.07e-34	Hypo
chr1	4317940	4317942	-0.201	1.88e-22	Hypo
chr1	4318964	4318966	-0.247	1.6e-32	Hypo
chr1	4318978	4318980	-0.204	3.52e-24	Hypo
chr1	4325173	4325175	-0.228	7.49e-35	Hypo
chr1	4327803	4327805	-0.228	4.31e-29	Hypo
chr1	4338418	4338420	-0.208	5.25e-27	Hypo
chr1	4340689	4340691	-0.204	2.5e-26	Hypo
chr1	4347351	4347353	-0.215	4.65e-31	Hypo
chr1	4348788	4348790	-0.24	1.21e-31	Hypo
chr1	4348980	4348982	-0.245	2.54e-25	Hypo
chr1	4350764	4350766	-0.215	1.37e-26	Hypo
chr1	4350913	4350915	-0.204	7.48e-23	Hypo
chr1	4351071	4351073	-0.251	1.7e-27	Hypo
chr1	4355049	4355051	-0.205	9.34e-20	Hypo
chr1	4355397	4355399	-0.201	3.56e-27	Hypo
chr1	4355431	4355433	-0.205	7.61e-29	Hypo
chr1	4356626	4356628	-0.223	2.87e-24	Hypo
chr1	4356815	4356817	-0.237	1.49e-28	Hypo
chr1	4356827	4356829	-0.206	4.02e-23	Hypo
chr1	4357580	4357582	-0.207	3.86e-26	Hypo
chr1	4357590	4357592	-0.217	1.05e-28	Hypo
chr1	4359741	4359743	-0.212	6.37e-21	Hypo
chr1	4361293	4361295	-0.203	3.58e-22	Hypo
chr1	4368334	4368336	-0.217	5.97e-29	Hypo
chr1	4369604	4369606	-0.224	1.27e-22	Hypo
chr1	4373094	4373096	-0.225	9.32e-22	Hypo
chr1	4375460	4375462	-0.205	4.27e-29	Hypo
chr1	4377027	4377029	-0.225	4.01e-35	Hypo
chr1	4377229	4377231	-0.211	8.16e-42	Hypo
chr1	4377270	4377272	-0.201	1.47e-27	Hypo
chr1	4377756	4377758	-0.201	3.98e-23	Hypo
chr1	4377763	4377765	-0.204	1.11e-29	Hypo
chr1	4378185	4378187	-0.201	9.65e-26	Hypo
chr1	4390010	4390012	-0.247	6.09e-24	Hypo
chr1	4395671	4395673	-0.211	7.71e-35	Hypo
chr1	4395819	4395821	-0.201	2.42e-27	Hypo
chr1	4395855	4395857	-0.228	6.84e-38	Hypo
chr1	4396030	4396032	-0.241	4.77e-38	Hypo
chr1	4396087	4396089	-0.22	1.5e-31	Hypo
chr1	4400808	4400810	-0.201	1.56e-28	Hypo
chr1	4401561	4401563	-0.216	9.98e-28	Hypo
chr1	4401840	4401842	-0.244	1.52e-30	Hypo
chr1	4402122	4402124	-0.22	4.94e-22	Hypo
chr1	4402536	4402538	-0.203	1.61e-30	Hypo
chr1	4407159	4407161	-0.221	1.37e-30	Hypo
chr1	4408942	4408944	-0.201	3.35e-32	Hypo
chr1	4410556	4410558	-0.207	5.12e-28	Hypo
chr1	4411223	4411225	-0.222	2.26e-22	Hypo
chr1	4411246	4411248	-0.215	1.75e-24	Hypo
chr1	4416306	4416308	-0.205	1.86e-28	Hypo
chr1	4422024	4422026	-0.206	1.53e-29	Hypo
chr1	4424730	4424732	-0.202	2.34e-19	Hypo
chr1	4425706	4425708	-0.218	1.94e-30	Hypo
chr1	4425717	4425719	-0.204	2.9e-27	Hypo
chr1	4426067	4426069	-0.225	7.11e-09	Hypo
chr1	4430035	4430037	-0.237	5.81e-25	Hypo
chr1	4430076	4430078	-0.203	4.55e-11	Hypo
chr1	4434581	4434583	-0.213	2.35e-29	Hypo
chr1	4437035	4437037	-0.207	2.2e-23	Hypo
chr1	4438460	4438462	-0.225	1.36e-18	Hypo
chr1	4439846	4439848	-0.21	6.57e-28	Hypo
chr1	4440344	4440346	-0.214	6.64e-22	Hypo
chr1	4440383	4440385	-0.238	2.58e-33	Hypo
chr1	4440414	4440416	-0.215	7.72e-24	Hypo
chr1	4440619	4440621	-0.229	1.23e-30	Hypo
chr1	4444743	4444745	-0.213	1.29e-31	Hypo
chr1	4447487	4447489	-0.201	1.21e-25	Hypo
chr1	4448465	4448467	-0.216	9.38e-24	Hypo
chr1	4449410	4449412	-0.241	1.85e-33	Hypo
chr1	4452034	4452036	-0.202	6.05e-22	Hypo
chr1	4452043	4452045	-0.213	1.31e-25	Hypo
chr1	4454063	4454065	-0.246	1.69e-23	Hypo
chr1	4454540	4454542	-0.206	8.13e-23	Hypo
chr1	4456558	4456560	-0.209	2.8e-24	Hypo
chr1	4456598	4456600	-0.206	1.33e-25	Hypo
chr1	4459531	4459533	-0.209	1.74e-30	Hypo
chr1	4461320	4461322	-0.241	1.49e-35	Hypo
chr1	4467507	4467509	-0.248	1.43e-27	Hypo
chr1	4467517	4467519	-0.21	6.11e-22	Hypo
chr1	4467910	4467912	-0.203	6.81e-27	Hypo
chr1	4469483	4469485	-0.214	1.46e-26	Hypo
chr1	4473210	4473212	-0.204	2.95e-26	Hypo
chr1	4473384	4473386	-0.205	4.17e-24	Hypo
chr1	4473570	4473572	-0.207	1.32e-26	Hypo
chr1	4474618	4474620	-0.21	9.36e-26	Hypo
chr1	4478583	4478585	-0.206	5e-23	Hypo
chr1	4480583	4480585	-0.254	5.34e-56	Hypo
chr1	4481737	4481739	-0.216	1.44e-27	Hypo
chr1	4483416	4483418	-0.206	3.47e-23	Hypo
chr1	4484245	4484247	-0.234	3.63e-24	Hypo
chr1	4485914	4485916	-0.209	2.82e-21	Hypo
chr1	4487213	4487215	-0.208	1.04e-39	Hypo
chr1	4487386	4487388	-0.201	1.39e-21	Hypo
chr1	4489205	4489207	-0.211	8.01e-30	Hypo
chr1	4489856	4489858	-0.229	6.06e-41	Hypo
chr1	4490698	4490700	-0.22	4.97e-52	Hypo
chr1	4491410	4491412	-0.216	8.74e-23	Hypo
chr1	4491572	4491574	-0.22	7.82e-27	Hypo
chr1	4491841	4491843	-0.206	4.69e-30	Hypo
chr1	4502942	4502944	-0.273	4.67e-19	Hypo
chr1	4503436	4503438	-0.204	1.71e-22	Hypo
chr1	4506835	4506837	-0.229	4.26e-33	Hypo
chr1	4506843	4506845	-0.226	2.75e-35	Hypo
chr1	4511648	4511650	-0.214	2.08e-26	Hypo
chr1	4511656	4511658	-0.204	4.91e-27	Hypo
chr1	4517304	4517306	-0.206	2.52e-31	Hypo
chr1	4518703	4518705	-0.213	3.23e-28	Hypo
chr1	4519221	4519223	-0.206	2.3e-23	Hypo
chr1	4520040	4520042	-0.206	3.1e-32	Hypo
chr1	4521541	4521543	-0.235	1.13e-33	Hypo
chr1	4523376	4523378	-0.216	5.19e-44	Hypo
chr1	4523543	4523545	-0.226	2.21e-34	Hypo
chr1	4524762	4524764	-0.232	4.43e-40	Hypo
chr1	4525663	4525665	-0.229	6.63e-32	Hypo
chr1	4527130	4527132	-0.201	1.47e-24	Hypo
chr1	4527546	4527548	-0.208	1.5e-33	Hypo
chr1	4528898	4528900	-0.206	2.68e-14	Hypo
chr1	4529713	4529715	-0.207	7.17e-27	Hypo
chr1	4532132	4532134	-0.21	3.57e-31	Hypo
chr1	4532320	4532322	-0.203	9.78e-27	Hypo
chr1	4542801	4542803	-0.222	3.22e-38	Hypo
chr1	4545953	4545955	-0.255	1.05e-36	Hypo
chr1	4546511	4546513	-0.241	2.09e-41	Hypo
chr1	4546976	4546978	-0.214	5.91e-23	Hypo
chr1	4547174	4547176	-0.231	7.09e-42	Hypo
chr1	4547183	4547185	-0.208	5.25e-43	Hypo
chr1	4547340	4547342	-0.21	6.08e-28	Hypo
chr1	4548049	4548051	-0.201	3.32e-20	Hypo
chr1	4548643	4548645	-0.225	1.56e-24	Hypo
chr1	4549091	4549093	-0.235	2.13e-32	Hypo
chr1	4551409	4551411	-0.228	3.73e-41	Hypo
chr1	4560111	4560113	-0.247	4.22e-41	Hypo
chr1	4562049	4562051	-0.212	4.65e-20	Hypo
chr1	4568008	4568010	-0.232	1.15e-30	Hypo
chr1	4572165	4572167	-0.209	2.97e-23	Hypo
chr1	4572528	4572530	-0.209	1.04e-36	Hypo
chr1	4574223	4574225	-0.208	1.89e-28	Hypo
chr1	4576190	4576192	-0.208	2.9e-24	Hypo
chr1	4576340	4576342	-0.207	4.25e-29	Hypo
chr1	4577976	4577978	-0.216	4.51e-24	Hypo
chr1	4583437	4583439	-0.212	8.92e-29	Hypo
chr1	4583514	4583516	-0.21	1.92e-32	Hypo
chr1	4586793	4586795	-0.269	6.55e-37	Hypo
chr1	4591639	4591641	-0.207	3.29e-31	Hypo
chr1	4591691	4591693	-0.207	7.52e-32	Hypo
chr1	4595626	4595628	-0.21	1.52e-30	Hypo
chr1	4597092	4597094	-0.222	1.99e-26	Hypo
chr1	4604376	4604378	-0.203	1.57e-42	Hypo
chr1	4604564	4604566	-0.205	5.29e-36	Hypo
chr1	4606259	4606261	-0.213	3.92e-27	Hypo
chr1	4610745	4610747	-0.259	9.97e-39	Hypo
chr1	4610954	4610956	-0.228	5.92e-38	Hypo
chr1	4613617	4613619	-0.255	9.12e-36	Hypo
chr1	4616244	4616246	-0.216	4.59e-23	Hypo
chr1	4621505	4621507	-0.221	1.91e-27	Hypo
chr1	4625765	4625767	-0.203	1.24e-31	Hypo
chr1	4627453	4627455	-0.214	6.2e-27	Hypo
chr1	4631599	4631601	-0.203	4.39e-30	Hypo
chr1	4635687	4635689	-0.263	2.91e-40	Hypo
chr1	4635695	4635697	-0.213	1.8e-25	Hypo
chr1	4635867	4635869	-0.237	4.72e-36	Hypo
chr1	4639310	4639312	-0.211	8.16e-29	Hypo
chr1	4648885	4648887	-0.278	2.19e-56	Hypo
chr1	4649092	4649094	-0.21	1.56e-28	Hypo
chr1	4654259	4654261	0.207	1.3e-19	Hyper
chr1	4654270	4654272	0.202	2.19e-15	Hyper
chr1	4654342	4654344	0.228	1.34e-14	Hyper
chr1	4654472	4654474	0.217	2.37e-09	Hyper
chr1	4654650	4654652	0.228	6.56e-19	Hyper
chr1	4654747	4654749	0.255	1.13e-32	Hyper
chr1	4654919	4654921	0.216	1.31e-25	Hyper
chr1	4655132	4655134	0.216	1.58e-28	Hyper
chr1	4655347	4655349	0.204	9.68e-36	Hyper
chr1	4666528	4666530	-0.222	1.54e-12	Hypo
chr1	4667741	4667743	-0.216	1.01e-27	Hypo
chr1	4668074	4668076	-0.203	2.92e-30	Hypo
chr1	4671133	4671135	-0.214	1.42e-23	Hypo
chr1	4671240	4671242	-0.223	2.07e-29	Hypo
chr1	4671354	4671356	-0.223	3.25e-19	Hypo
chr1	4675094	4675096	-0.211	3.65e-24	Hypo
chr1	4675955	4675957	-0.202	9.77e-26	Hypo
chr1	4675977	4675979	-0.211	1.01e-30	Hypo
chr1	4676129	4676131	-0.228	7.93e-26	Hypo
chr1	4676169	4676171	-0.216	1.46e-35	Hypo
chr1	4676884	4676886	-0.214	5.88e-32	Hypo
chr1	4676921	4676923	-0.209	3.31e-31	Hypo
chr1	4677680	4677682	-0.224	1.38e-29	Hypo
chr1	4677898	4677900	-0.223	5.55e-33	Hypo
chr1	4678911	4678913	-0.206	7.56e-35	Hypo
chr1	4681825	4681827	-0.224	1.06e-30	Hypo
chr1	4681848	4681850	-0.248	4.08e-36	Hypo
chr1	4682238	4682240	-0.213	5.6e-44	Hypo
chr1	4684632	4684634	-0.261	7.75e-44	Hypo
chr1	4684735	4684737	-0.244	7.08e-35	Hypo
chr1	4685664	4685666	-0.212	1.61e-08	Hypo
chr1	4685701	4685703	-0.209	6.32e-18	Hypo
chr1	4685719	4685721	-0.239	6.32e-23	Hypo
chr1	4686212	4686214	-0.223	1.51e-38	Hypo
chr1	4691775	4691777	-0.205	6.62e-20	Hypo
chr1	4695048	4695050	-0.244	5.86e-37	Hypo
chr1	4695816	4695818	-0.216	1.77e-23	Hypo
chr1	4702067	4702069	-0.253	1.38e-36	Hypo
chr1	4707161	4707163	-0.229	5.85e-36	Hypo
chr1	4707181	4707183	-0.238	4.72e-32	Hypo
chr1	4707206	4707208	-0.231	3.61e-29	Hypo
chr1	4718109	4718111	-0.209	5.26e-45	Hypo
chr1	4723487	4723489	-0.205	2.64e-14	Hypo
chr1	4724269	4724271	-0.265	3.28e-32	Hypo
chr1	4728068	4728070	-0.211	3.06e-27	Hypo
chr1	4728999	4729001	-0.205	6.06e-22	Hypo
chr1	4729005	4729007	-0.201	2.25e-21	Hypo
chr1	4729281	4729283	-0.206	1.48e-29	Hypo
chr1	4729462	4729464	-0.221	1.91e-26	Hypo
chr1	4738744	4738746	-0.225	5e-22	Hypo
chr1	4740701	4740703	-0.242	2.65e-26	Hypo
chr1	4740709	4740711	-0.267	4.3e-29	Hypo
chr1	4745229	4745231	-0.201	1.74e-29	Hypo
chr1	4751714	4751716	-0.278	3.19e-49	Hypo
chr1	4757934	4757936	-0.217	9.14e-25	Hypo
chr1	4758731	4758733	-0.229	7.11e-32	Hypo
chr1	4761532	4761534	-0.211	1.21e-29	Hypo
chr1	4765462	4765464	-0.206	6.92e-20	Hypo
chr1	4766030	4766032	-0.22	1.37e-46	Hypo
chr1	4766658	4766660	-0.208	2.55e-31	Hypo
chr1	4768615	4768617	-0.217	3.17e-31	Hypo
chr1	4769983	4769985	-0.216	7.16e-24	Hypo
chr1	4773897	4773899	-0.204	2.87e-32	Hypo
chr1	4778566	4778568	-0.229	3.1e-20	Hypo
chr1	4780504	4780506	-0.208	1.76e-15	Hypo
chr1	4782043	4782045	-0.206	1.08e-16	Hypo
chr1	4786430	4786432	-0.214	5.73e-27	Hypo
chr1	4786506	4786508	-0.258	5e-47	Hypo
chr1	4795014	4795016	-0.201	9.16e-29	Hypo
chr1	4795256	4795258	-0.206	1.92e-34	Hypo
chr1	4799173	4799175	-0.208	3.08e-30	Hypo
chr1	4800780	4800782	-0.229	1.87e-36	Hypo
chr1	4800803	4800805	-0.226	5.99e-32	Hypo
chr1	4801668	4801670	-0.243	5.6e-35	Hypo
chr1	4804673	4804675	-0.224	1.33e-34	Hypo
chr1	4809848	4809850	-0.212	5.72e-27	Hypo
chr1	4812503	4812505	-0.214	4.11e-20	Hypo
chr1	4829998	4830000	-0.236	5.07e-38	Hypo
chr1	4832962	4832964	-0.202	4.2e-31	Hypo
chr1	4833484	4833486	-0.213	1.46e-35	Hypo
chr1	4833971	4833973	-0.216	3.87e-33	Hypo
chr1	4834895	4834897	-0.205	2.47e-19	Hypo
chr1	4839274	4839276	-0.216	2.33e-29	Hypo
chr1	4849403	4849405	-0.216	2.28e-33	Hypo
chr1	4853138	4853140	-0.241	3.86e-34	Hypo
chr1	4853733	4853735	-0.227	2.53e-33	Hypo
chr1	4853800	4853802	-0.223	8.8e-34	Hypo
chr1	4856460	4856462	-0.209	5.29e-24	Hypo
chr1	4857038	4857040	-0.221	2.69e-35	Hypo
chr1	4866527	4866529	-0.213	3.25e-28	Hypo
chr1	4866751	4866753	-0.228	3.8e-33	Hypo
chr1	4866792	4866794	-0.261	2.27e-41	Hypo
chr1	4874416	4874418	-0.206	1.66e-24	Hypo
chr1	4874436	4874438	-0.207	1.09e-23	Hypo
chr1	4878003	4878005	-0.209	2.35e-30	Hypo
chr1	4879100	4879102	-0.22	1.37e-26	Hypo
chr1	4879267	4879269	-0.218	1.53e-31	Hypo
chr1	4880590	4880592	-0.215	1.64e-36	Hypo
chr1	4883190	4883192	-0.23	5.92e-37	Hypo
chr1	4885352	4885354	-0.208	7.47e-30	Hypo
chr1	4885988	4885990	-0.218	2.48e-27	Hypo
chr1	4886527	4886529	-0.228	5.95e-31	Hypo
chr1	4889738	4889740	-0.225	8.33e-34	Hypo
chr1	4890392	4890394	-0.244	9.71e-28	Hypo
chr1	4895851	4895853	-0.208	1.55e-29	Hypo
chr1	4895926	4895928	-0.205	4.54e-32	Hypo
chr1	4897504	4897506	-0.215	2.42e-31	Hypo
chr1	4900506	4900508	-0.201	8.94e-29	Hypo
chr1	4902938	4902940	-0.209	5.21e-29	Hypo
chr1	4903059	4903061	-0.205	1.76e-27	Hypo
chr1	4905375	4905377	-0.23	4.13e-32	Hypo
chr1	4906932	4906934	-0.214	7.75e-28	Hypo
chr1	4907299	4907301	-0.211	2.02e-28	Hypo
chr1	4907591	4907593	-0.205	1.48e-25	Hypo
chr1	4908775	4908777	-0.205	2.28e-31	Hypo
chr1	4909114	4909116	-0.224	2.2e-33	Hypo
chr1	4909160	4909162	-0.23	2.4e-34	Hypo
chr1	4909715	4909717	-0.205	9.91e-27	Hypo
chr1	4910016	4910018	-0.237	2.58e-46	Hypo
chr1	4910651	4910653	-0.218	9.23e-29	Hypo
chr1	4912985	4912987	-0.213	1.35e-33	Hypo
chr1	4916815	4916817	-0.247	4.85e-41	Hypo
chr1	4918815	4918817	-0.219	1.06e-34	Hypo
chr1	4918963	4918965	-0.235	1.74e-31	Hypo
chr1	4919879	4919881	-0.212	3.38e-33	Hypo
chr1	4920229	4920231	-0.209	2.96e-39	Hypo
chr1	4924260	4924262	-0.215	2.96e-29	Hypo
chr1	4924730	4924732	-0.219	7.14e-32	Hypo
chr1	4926151	4926153	-0.21	6.19e-29	Hypo
chr1	4927070	4927072	-0.224	1.75e-38	Hypo
chr1	4927460	4927462	-0.201	1.37e-22	Hypo
chr1	4929530	4929532	-0.218	1.68e-29	Hypo
chr1	4930057	4930059	-0.219	9.39e-40	Hypo
chr1	4930436	4930438	-0.207	2.34e-27	Hypo
chr1	4932221	4932223	-0.224	4.76e-30	Hypo
chr1	4932264	4932266	-0.209	2.8e-25	Hypo
chr1	4932620	4932622	-0.208	5.38e-24	Hypo
chr1	4934960	4934962	-0.228	6.66e-35	Hypo
chr1	4936251	4936253	-0.246	1.5e-52	Hypo
chr1	4936259	4936261	-0.208	5.96e-37	Hypo
chr1	4936803	4936805	-0.215	3.07e-31	Hypo
chr1	4936808	4936810	-0.244	1.25e-33	Hypo
chr1	4937249	4937251	-0.219	6.63e-33	Hypo
chr1	4941047	4941049	-0.247	1.49e-24	Hypo
chr1	4943203	4943205	-0.234	8.59e-23	Hypo
chr1	4948545	4948547	-0.205	2.78e-19	Hypo
chr1	4950058	4950060	-0.246	2.8e-37	Hypo
chr1	4950252	4950254	-0.227	6.22e-19	Hypo
chr1	4950301	4950303	-0.236	9.81e-20	Hypo
chr1	4951459	4951461	-0.222	1.28e-39	Hypo
chr1	4951617	4951619	-0.244	1.78e-40	Hypo
chr1	4955978	4955980	-0.206	7e-35	Hypo
chr1	4956353	4956355	-0.201	2.08e-24	Hypo
chr1	4957750	4957752	-0.209	3.69e-25	Hypo
chr1	4957761	4957763	-0.21	1.46e-25	Hypo
chr1	4959410	4959412	-0.213	6.81e-26	Hypo
chr1	4962037	4962039	-0.206	1.36e-20	Hypo
chr1	4962574	4962576	-0.23	1.06e-39	Hypo
chr1	4967923	4967925	-0.228	1.44e-35	Hypo
chr1	4969701	4969703	-0.233	3.35e-29	Hypo
chr1	4970259	4970261	-0.201	1.29e-29	Hypo
chr1	4973631	4973633	-0.225	4.07e-26	Hypo
chr1	4973691	4973693	-0.23	2.18e-31	Hypo
chr1	4976681	4976683	-0.202	1.29e-17	Hypo
chr1	4980421	4980423	-0.237	3.31e-29	Hypo
chr1	4981930	4981932	-0.207	5.92e-25	Hypo
chr1	4982349	4982351	-0.237	1.57e-43	Hypo
chr1	4982384	4982386	-0.281	4.1e-52	Hypo
chr1	4982641	4982643	-0.217	2e-25	Hypo
chr1	4983047	4983049	-0.209	8.1e-34	Hypo
chr1	4984840	4984842	-0.221	5.49e-25	Hypo
chr1	4984877	4984879	-0.239	1.78e-20	Hypo
chr1	4984908	4984910	-0.222	1.9e-16	Hypo
chr1	4985268	4985270	-0.21	1.92e-36	Hypo
chr1	4988218	4988220	-0.215	8.89e-30	Hypo
chr1	4989955	4989957	-0.227	5.19e-29	Hypo
chr1	4998601	4998603	-0.236	4.28e-40	Hypo
chr1	5000970	5000972	-0.207	7.87e-37	Hypo
chr1	5005435	5005437	-0.21	2.21e-31	Hypo
chr1	5006394	5006396	-0.207	2.06e-30	Hypo
chr1	5009844	5009846	-0.209	7.46e-27	Hypo
chr1	5013420	5013422	-0.214	2.29e-34	Hypo
chr1	5017665	5017667	-0.205	3.25e-23	Hypo
chr1	5018687	5018689	-0.229	1.21e-30	Hypo
chr1	5026518	5026520	-0.209	1.25e-26	Hypo
chr1	5029360	5029362	-0.227	1.67e-39	Hypo
chr1	5029503	5029505	-0.215	1.08e-27	Hypo
chr1	5037689	5037691	-0.215	5.51e-18	Hypo
chr1	5038132	5038134	-0.24	1.2e-23	Hypo
chr1	5039034	5039036	-0.205	5.81e-31	Hypo
chr1	5039635	5039637	-0.202	1.62e-29	Hypo
chr1	5042148	5042150	-0.208	1.86e-27	Hypo
chr1	5042929	5042931	-0.232	2.92e-39	Hypo
chr1	5050966	5050968	-0.202	1.62e-22	Hypo
chr1	5056870	5056872	-0.207	6.23e-22	Hypo
chr1	5065487	5065489	-0.233	1.87e-30	Hypo
chr1	5073232	5073234	-0.209	5.88e-24	Hypo
chr1	5076615	5076617	-0.218	4.7e-20	Hypo
chr1	5079391	5079393	-0.207	1.54e-28	Hypo
chr1	5079796	5079798	-0.24	1.33e-31	Hypo
chr1	5083206	5083208	-0.203	8.12e-24	Hypo
chr1	5084972	5084974	-0.212	1.86e-44	Hypo
chr1	5099472	5099474	-0.21	7.99e-27	Hypo
chr1	5108756	5108758	-0.233	3.25e-30	Hypo
chr1	5111746	5111748	-0.204	3.49e-38	Hypo
chr1	5131112	5131114	-0.208	1.35e-24	Hypo
chr1	5152771	5152773	-0.233	1.84e-34	Hypo
chr1	5153027	5153029	-0.208	3.35e-28	Hypo
chr1	5155797	5155799	-0.204	6.51e-22	Hypo
chr1	5163873	5163875	-0.201	1.49e-16	Hypo
chr1	5167573	5167575	-0.212	8.4e-38	Hypo
chr1	5167592	5167594	-0.238	2.08e-44	Hypo
chr1	5167629	5167631	-0.255	4.11e-44	Hypo
chr1	5167650	5167652	-0.207	2.48e-29	Hypo
chr1	5167998	5168000	-0.204	2.23e-27	Hypo
chr1	5169934	5169936	-0.216	5.92e-29	Hypo
chr1	5170534	5170536	-0.213	2.08e-22	Hypo
chr1	5171666	5171668	-0.218	6.54e-33	Hypo
chr1	5172637	5172639	-0.203	1.99e-20	Hypo
chr1	5176678	5176680	-0.205	3.53e-25	Hypo
chr1	5180021	5180023	-0.224	1.09e-23	Hypo
chr1	5195874	5195876	-0.209	8.11e-31	Hypo
chr1	5196695	5196697	-0.217	1.1e-33	Hypo
chr1	5198894	5198896	-0.212	2.73e-24	Hypo
chr1	5199311	5199313	-0.204	6.55e-30	Hypo
chr1	5207874	5207876	-0.202	1.95e-23	Hypo
chr1	5221056	5221058	-0.215	2.42e-35	Hypo
chr1	5221102	5221104	-0.207	2.75e-38	Hypo
chr1	5221654	5221656	-0.226	1.8e-34	Hypo
chr1	5222502	5222504	-0.213	6.68e-30	Hypo
chr1	5222545	5222547	-0.209	1.64e-26	Hypo
chr1	5244361	5244363	-0.207	2.41e-12	Hypo
chr1	5244791	5244793	-0.246	5.05e-33	Hypo
chr1	5244974	5244976	-0.215	6.51e-25	Hypo
chr1	5245560	5245562	-0.249	2.27e-27	Hypo
chr1	5254881	5254883	-0.202	4.22e-25	Hypo
chr1	5254967	5254969	-0.23	2.07e-26	Hypo
chr1	5261270	5261272	-0.248	3.46e-33	Hypo
chr1	5261274	5261276	-0.241	5.16e-37	Hypo
chr1	5261686	5261688	-0.207	5.61e-30	Hypo
chr1	5261708	5261710	-0.207	6.77e-29	Hypo
chr1	5264231	5264233	-0.207	1.27e-31	Hypo
chr1	5264363	5264365	-0.215	4.71e-36	Hypo
chr1	5268325	5268327	-0.217	1.27e-25	Hypo
chr1	5271454	5271456	-0.289	7.07e-52	Hypo
chr1	5271473	5271475	-0.25	1.01e-36	Hypo
chr1	5285405	5285407	-0.226	2.75e-35	Hypo
chr1	5289325	5289327	-0.22	3.05e-33	Hypo
chr1	5293891	5293893	-0.22	1.42e-29	Hypo
chr1	5306617	5306619	-0.201	1.22e-28	Hypo
chr1	5306706	5306708	-0.219	1.51e-32	Hypo
chr1	5306713	5306715	-0.222	4.82e-47	Hypo
chr1	5306718	5306720	-0.256	5.51e-46	Hypo
chr1	5306722	5306724	-0.212	6.31e-32	Hypo
chr1	5306757	5306759	-0.224	1.94e-32	Hypo
chr1	5306897	5306899	-0.204	7.49e-27	Hypo
chr1	5312947	5312949	-0.204	1.01e-27	Hypo
chr1	5313051	5313053	-0.227	8.53e-34	Hypo
chr1	5313297	5313299	-0.224	2.06e-24	Hypo
chr1	5313441	5313443	-0.255	2.87e-32	Hypo
chr1	5313475	5313477	-0.206	7.71e-24	Hypo
chr1	5321127	5321129	-0.217	5.77e-31	Hypo
chr1	5324467	5324469	-0.201	5.98e-25	Hypo
chr1	5325825	5325827	-0.224	1.35e-33	Hypo
chr1	5327777	5327779	-0.287	1.52e-51	Hypo
chr1	5327791	5327793	-0.272	3.72e-43	Hypo
chr1	5340443	5340445	-0.202	5.96e-32	Hypo
chr1	5340775	5340777	-0.221	9.91e-32	Hypo
chr1	5342053	5342055	-0.251	9.83e-41	Hypo
chr1	5343193	5343195	-0.208	1.55e-28	Hypo
chr1	5343772	5343774	-0.228	1.91e-25	Hypo
chr1	5347113	5347115	-0.245	1.59e-28	Hypo
chr1	5348680	5348682	-0.207	6.56e-39	Hypo
chr1	5349312	5349314	-0.213	4.22e-21	Hypo
chr1	5350210	5350212	-0.207	1.62e-24	Hypo
chr1	5359888	5359890	-0.214	1.47e-27	Hypo
chr1	5363644	5363646	-0.206	8.97e-27	Hypo
chr1	5365097	5365099	-0.205	3.09e-28	Hypo
chr1	5366785	5366787	-0.219	7.72e-31	Hypo
chr1	5366823	5366825	-0.227	1.73e-31	Hypo
chr1	5368373	5368375	-0.293	3.8e-52	Hypo
chr1	5370968	5370970	-0.227	2.54e-29	Hypo
chr1	5377059	5377061	-0.209	2.24e-29	Hypo
chr1	5380923	5380925	-0.226	1.21e-28	Hypo
chr1	5382471	5382473	-0.227	3.42e-33	Hypo
chr1	5382483	5382485	-0.24	4.49e-37	Hypo
chr1	5388067	5388069	-0.207	2.87e-24	Hypo
chr1	5390118	5390120	-0.22	4.04e-22	Hypo
chr1	5391253	5391255	-0.226	1.93e-34	Hypo
chr1	5392377	5392379	-0.211	3.08e-20	Hypo
chr1	5392399	5392401	-0.217	1.63e-19	Hypo
chr1	5394303	5394305	-0.219	7.59e-31	Hypo
chr1	5395623	5395625	-0.206	2.56e-29	Hypo
chr1	5395647	5395649	-0.246	6.44e-39	Hypo
chr1	5402415	5402417	-0.211	1.03e-27	Hypo
chr1	5402835	5402837	-0.217	8.53e-22	Hypo
chr1	5404960	5404962	-0.236	1.11e-27	Hypo
chr1	5404990	5404992	-0.201	4.97e-21	Hypo
chr1	5408138	5408140	-0.213	1.03e-29	Hypo
chr1	5410257	5410259	-0.209	3.25e-22	Hypo
chr1	5410269	5410271	-0.217	2.97e-26	Hypo
chr1	5415421	5415423	-0.217	6.1e-36	Hypo
chr1	5419717	5419719	-0.214	7.71e-34	Hypo
chr1	5420927	5420929	-0.216	7.57e-26	Hypo
chr1	5425814	5425816	-0.202	1.25e-22	Hypo
chr1	5427850	5427852	-0.212	9.36e-25	Hypo
chr1	5430515	5430517	-0.208	2.02e-16	Hypo
chr1	5432885	5432887	-0.212	2.02e-26	Hypo
chr1	5436366	5436368	-0.208	2.23e-26	Hypo
chr1	5436860	5436862	-0.222	9.36e-39	Hypo
chr1	5440014	5440016	-0.245	7.25e-39	Hypo
chr1	5440948	5440950	-0.204	1.37e-28	Hypo
chr1	5442430	5442432	-0.212	7.13e-21	Hypo
chr1	5442660	5442662	-0.224	2.22e-34	Hypo
chr1	5442816	5442818	-0.207	6.82e-37	Hypo
chr1	5443523	5443525	-0.212	2.77e-28	Hypo
chr1	5444657	5444659	-0.216	1.39e-31	Hypo
chr1	5445574	5445576	-0.222	5.16e-29	Hypo
chr1	5445981	5445983	-0.215	1.53e-34	Hypo
chr1	5448705	5448707	-0.203	3.11e-31	Hypo
chr1	5451681	5451683	-0.208	1.62e-23	Hypo
chr1	5451698	5451700	-0.23	1.75e-25	Hypo
chr1	5457303	5457305	-0.202	5.51e-30	Hypo
chr1	5458697	5458699	-0.244	5.79e-24	Hypo
chr1	5458704	5458706	-0.224	4.22e-19	Hypo
chr1	5461842	5461844	-0.206	1.36e-35	Hypo
chr1	5462046	5462048	-0.208	3.72e-36	Hypo
chr1	5462152	5462154	-0.219	6.75e-32	Hypo
chr1	5464205	5464207	-0.216	5.15e-39	Hypo
chr1	5464226	5464228	-0.202	1.5e-28	Hypo
chr1	5467500	5467502	-0.228	2.68e-40	Hypo
chr1	5469207	5469209	-0.215	1.48e-32	Hypo
chr1	5469602	5469604	-0.209	2.56e-32	Hypo
chr1	5470545	5470547	-0.217	1.27e-30	Hypo
chr1	5471780	5471782	-0.241	2.03e-36	Hypo
chr1	5472397	5472399	-0.204	1.16e-20	Hypo
chr1	5472425	5472427	-0.218	1.96e-23	Hypo
chr1	5474133	5474135	-0.223	8.21e-25	Hypo
chr1	5476803	5476805	-0.203	1.42e-20	Hypo
chr1	5477024	5477026	-0.257	2.62e-46	Hypo
chr1	5483356	5483358	-0.237	2.72e-34	Hypo
chr1	5483515	5483517	-0.201	6.65e-25	Hypo
chr1	5484092	5484094	-0.209	1.01e-16	Hypo
chr1	5484106	5484108	-0.21	2.46e-17	Hypo
chr1	5488324	5488326	-0.236	3.27e-28	Hypo
chr1	5489391	5489393	-0.216	4.6e-32	Hypo
chr1	5489605	5489607	-0.242	6.34e-37	Hypo
chr1	5490283	5490285	-0.237	3.8e-34	Hypo
chr1	5493928	5493930	-0.207	6.39e-20	Hypo
chr1	5495382	5495384	-0.203	2.33e-25	Hypo
chr1	5505476	5505478	-0.221	1.69e-29	Hypo
chr1	5518658	5518660	-0.251	1.06e-11	Hypo
chr1	5530480	5530482	-0.218	9.42e-36	Hypo
chr1	5536724	5536726	-0.246	6.29e-39	Hypo
chr1	5537327	5537329	-0.205	8.18e-19	Hypo
chr1	5538765	5538767	-0.203	1.4e-26	Hypo
chr1	5567886	5567888	-0.202	2.3e-24	Hypo
chr1	5616199	5616201	-0.209	3.7e-37	Hypo
chr1	5617164	5617166	-0.205	1.03e-19	Hypo
chr1	5620724	5620726	-0.228	2e-23	Hypo
chr1	5621699	5621701	-0.219	1.21e-38	Hypo
chr1	5625548	5625550	-0.201	7.79e-31	Hypo
chr1	5629514	5629516	-0.217	1.6e-34	Hypo
chr1	5632001	5632003	-0.204	5.83e-28	Hypo
chr1	5635594	5635596	-0.223	5.29e-26	Hypo
chr1	5640242	5640244	-0.215	9.69e-28	Hypo
chr1	5641459	5641461	-0.236	1.62e-29	Hypo
chr1	5645131	5645133	-0.25	5.01e-35	Hypo
chr1	5645145	5645147	-0.225	2.17e-33	Hypo
chr1	5645408	5645410	-0.232	1.41e-36	Hypo
chr1	5646375	5646377	-0.22	4.33e-32	Hypo
chr1	5646449	5646451	-0.204	2.08e-26	Hypo
chr1	5647723	5647725	-0.242	5.91e-33	Hypo
chr1	5647737	5647739	-0.222	4.37e-28	Hypo
chr1	5653688	5653690	-0.252	3.79e-27	Hypo
chr1	5653856	5653858	-0.246	5.06e-26	Hypo
chr1	5665942	5665944	-0.205	2.36e-27	Hypo
chr1	5671680	5671682	-0.214	1.55e-66	Hypo
chr1	5679175	5679177	-0.234	1.13e-28	Hypo
chr1	5681823	5681825	-0.208	1.4e-23	Hypo
chr1	5684156	5684158	-0.21	1.5e-25	Hypo
chr1	5684554	5684556	-0.218	7.54e-29	Hypo
chr1	5688334	5688336	-0.204	7.17e-12	Hypo
chr1	5689094	5689096	-0.206	1.57e-33	Hypo
chr1	5690481	5690483	-0.226	2.76e-23	Hypo
chr1	5691263	5691265	-0.215	5.58e-26	Hypo
chr1	5691485	5691487	-0.203	3.66e-26	Hypo
chr1	5700262	5700264	-0.209	1.17e-25	Hypo
chr1	5700293	5700295	-0.22	3.09e-30	Hypo
chr1	5700525	5700527	-0.209	1.04e-34	Hypo
chr1	5706076	5706078	-0.228	5.3e-26	Hypo
chr1	5708750	5708752	-0.211	1.85e-26	Hypo
chr1	5708855	5708857	-0.236	1.51e-32	Hypo
chr1	5710986	5710988	-0.205	1.26e-18	Hypo
chr1	5711154	5711156	-0.213	2.49e-19	Hypo
chr1	5711157	5711159	-0.206	1.08e-18	Hypo
chr1	5711656	5711658	-0.219	3.8e-26	Hypo
chr1	5714844	5714846	-0.201	1.35e-31	Hypo
chr1	5715867	5715869	-0.238	2.03e-40	Hypo
chr1	5716416	5716418	-0.232	2.2e-22	Hypo
chr1	5716482	5716484	-0.207	3.5e-21	Hypo
chr1	5716895	5716897	-0.204	1.55e-26	Hypo
chr1	5718318	5718320	-0.208	3.11e-23	Hypo
chr1	5719699	5719701	-0.208	1.54e-22	Hypo
chr1	5725165	5725167	-0.213	1.23e-27	Hypo
chr1	5735038	5735040	-0.228	5.53e-26	Hypo
chr1	5739782	5739784	-0.21	1.4e-19	Hypo
chr1	5741293	5741295	-0.208	4.87e-28	Hypo
chr1	5741454	5741456	-0.207	4.73e-46	Hypo
chr1	5742383	5742385	-0.223	1.11e-24	Hypo
chr1	5743019	5743021	-0.212	1.29e-24	Hypo
chr1	5745503	5745505	-0.231	7.96e-46	Hypo
chr1	5752237	5752239	-0.203	3.06e-28	Hypo
chr1	5752294	5752296	-0.22	1.65e-29	Hypo
chr1	5760463	5760465	-0.242	9.43e-31	Hypo
chr1	5762134	5762136	-0.212	4.08e-29	Hypo
chr1	5767285	5767287	-0.236	1.73e-34	Hypo
chr1	5767350	5767352	-0.203	2.77e-23	Hypo
chr1	5767542	5767544	-0.207	1.65e-22	Hypo
chr1	5768979	5768981	-0.209	3.61e-20	Hypo
chr1	5776010	5776012	-0.24	2.21e-26	Hypo
chr1	5784425	5784427	-0.202	9.22e-30	Hypo
chr1	5784449	5784451	-0.211	5.56e-37	Hypo
chr1	5784457	5784459	-0.236	1.07e-34	Hypo
chr1	5784829	5784831	-0.202	2.59e-23	Hypo
chr1	5790877	5790879	-0.21	5.36e-37	Hypo
chr1	5792563	5792565	-0.227	6.2e-30	Hypo
chr1	5793099	5793101	-0.206	2.31e-18	Hypo
chr1	5793935	5793937	-0.216	4.69e-26	Hypo
chr1	5797550	5797552	-0.236	5.96e-14	Hypo
chr1	5798694	5798696	-0.241	3.92e-35	Hypo
chr1	5799029	5799031	-0.251	2.03e-27	Hypo
chr1	5799034	5799036	-0.246	9.34e-32	Hypo
chr1	5802542	5802544	-0.204	8.57e-30	Hypo
chr1	5810290	5810292	-0.226	1.53e-30	Hypo
chr1	5815665	5815667	-0.205	4.28e-32	Hypo
chr1	5823279	5823281	-0.206	5.73e-24	Hypo
chr1	5828829	5828831	-0.222	2.21e-31	Hypo
chr1	5829185	5829187	-0.202	6.86e-27	Hypo
chr1	5833914	5833916	-0.213	5.78e-22	Hypo
chr1	5834718	5834720	-0.229	2.37e-19	Hypo
chr1	5838931	5838933	-0.203	6.65e-23	Hypo
chr1	5838939	5838941	-0.208	2.71e-24	Hypo
chr1	5839546	5839548	-0.215	3.38e-33	Hypo
chr1	5840602	5840604	-0.213	7.96e-22	Hypo
chr1	5841833	5841835	-0.216	9.49e-30	Hypo
chr1	5842315	5842317	-0.221	6.13e-28	Hypo
chr1	5843657	5843659	-0.21	3.38e-20	Hypo
chr1	5846372	5846374	-0.241	1.44e-33	Hypo
chr1	5851988	5851990	-0.255	2e-38	Hypo
chr1	5852155	5852157	-0.208	2.62e-37	Hypo
chr1	5852217	5852219	-0.204	1.25e-28	Hypo
chr1	5986065	5986067	-0.257	1.21e-50	Hypo
chr1	5986126	5986128	-0.278	3.96e-61	Hypo
chr1	5986166	5986168	-0.272	7.84e-56	Hypo
chr1	5986171	5986173	-0.254	1.31e-49	Hypo
chr1	5986202	5986204	-0.275	4.35e-52	Hypo
chr1	5986224	5986226	-0.244	1.32e-40	Hypo
chr1	5986226	5986228	-0.237	1.51e-38	Hypo
chr1	5986255	5986257	-0.229	3.25e-32	Hypo
chr1	5986282	5986284	-0.251	3.74e-37	Hypo
chr1	5986295	5986297	-0.252	5.86e-38	Hypo
chr1	5986308	5986310	-0.247	1.82e-35	Hypo
chr1	5986319	5986321	-0.237	2.8e-33	Hypo
chr1	5986337	5986339	-0.255	4.69e-36	Hypo
chr1	5986683	5986685	-0.201	3.21e-30	Hypo
chr1	5994806	5994808	0.237	7.46e-33	Hyper
chr1	6027739	6027741	0.204	1.73e-30	Hyper
chr1	6038111	6038113	-0.211	4.19e-26	Hypo
chr1	6049679	6049681	-0.224	6.7e-29	Hypo
chr1	6055243	6055245	-0.217	4.36e-26	Hypo
chr1	6059215	6059217	-0.214	4.14e-34	Hypo
chr1	6078448	6078450	-0.211	1.26e-19	Hypo
chr1	6085444	6085446	-0.235	2.66e-29	Hypo
chr1	6085482	6085484	-0.211	7.61e-32	Hypo
chr1	6086473	6086475	-0.212	4.51e-20	Hypo
chr1	6087399	6087401	-0.207	2.03e-15	Hypo
chr1	6087427	6087429	-0.238	1.21e-20	Hypo
chr1	6090174	6090176	-0.204	1.5e-14	Hypo
chr1	6091516	6091518	-0.222	6.88e-13	Hypo
chr1	6091532	6091534	-0.201	2.93e-11	Hypo
chr1	6091708	6091710	-0.201	4.99e-28	Hypo
chr1	6091710	6091712	-0.206	2.64e-34	Hypo
chr1	6095107	6095109	-0.24	1.12e-39	Hypo
chr1	6104284	6104286	-0.212	2.71e-21	Hypo
chr1	6111695	6111697	-0.206	7.56e-25	Hypo
chr1	6111727	6111729	-0.205	1.24e-21	Hypo
chr1	6111778	6111780	-0.217	1.75e-30	Hypo
chr1	6111785	6111787	-0.242	2.22e-35	Hypo
chr1	6111807	6111809	-0.224	1.25e-29	Hypo
chr1	6111810	6111812	-0.22	8.88e-35	Hypo
chr1	6111852	6111854	-0.254	1.02e-32	Hypo
chr1	6111872	6111874	-0.207	1.01e-23	Hypo
chr1	6111953	6111955	-0.254	3.39e-33	Hypo
chr1	6112025	6112027	-0.203	3.92e-27	Hypo
chr1	6119288	6119290	-0.213	1.82e-23	Hypo
chr1	6119304	6119306	-0.229	1.05e-25	Hypo
chr1	6119386	6119388	-0.225	7.76e-25	Hypo
chr1	6151525	6151527	-0.237	3.38e-15	Hypo
chr1	6157849	6157851	-0.218	6.92e-32	Hypo
chr1	6158023	6158025	-0.208	1e-28	Hypo
chr1	6165223	6165225	-0.201	3.65e-13	Hypo
chr1	6166706	6166708	-0.232	4.66e-19	Hypo
chr1	6169273	6169275	-0.213	5.9e-36	Hypo
chr1	6169319	6169321	-0.214	7.44e-26	Hypo
chr1	6170185	6170187	-0.208	1.82e-23	Hypo
chr1	6170211	6170213	-0.208	2.87e-21	Hypo
chr1	6183091	6183093	-0.204	2.26e-29	Hypo
chr1	6208814	6208816	0.204	2.09e-27	Hyper
chr1	6208968	6208970	0.203	1.84e-25	Hyper
chr1	6208981	6208983	0.21	6.91e-23	Hyper
chr1	6209065	6209067	0.203	3.17e-23	Hyper
chr1	6209070	6209072	0.201	9.35e-21	Hyper
chr1	6209212	6209214	0.205	3.91e-15	Hyper
chr1	6209233	6209235	0.215	8.82e-19	Hyper
chr1	6209285	6209287	0.203	2.14e-24	Hyper
chr1	6209299	6209301	0.202	1.79e-25	Hyper
chr1	6209306	6209308	0.203	6.8e-23	Hyper
chr1	6209361	6209363	0.208	1.76e-23	Hyper
chr1	6209363	6209365	0.231	2.85e-30	Hyper
chr1	6209365	6209367	0.213	1.33e-25	Hyper
chr1	6209371	6209373	0.212	4.51e-26	Hyper
chr1	6209373	6209375	0.233	2.53e-33	Hyper
chr1	6209375	6209377	0.228	1.63e-29	Hyper
chr1	6209378	6209380	0.209	1.59e-23	Hyper
chr1	6209381	6209383	0.226	1.79e-30	Hyper
chr1	6209385	6209387	0.231	3.21e-31	Hyper
chr1	6209387	6209389	0.213	3.48e-28	Hyper
chr1	6209432	6209434	0.201	1.6e-22	Hyper
chr1	6209440	6209442	0.207	8.72e-24	Hyper
chr1	6209451	6209453	0.214	1.64e-24	Hyper
chr1	6209482	6209484	0.217	2.37e-22	Hyper
chr1	6209496	6209498	0.202	3.16e-24	Hyper
chr1	6212752	6212754	0.208	1.01e-24	Hyper
chr1	6212810	6212812	0.214	1.45e-26	Hyper
chr1	6220302	6220304	-0.228	1.09e-43	Hypo
chr1	6220319	6220321	-0.262	3.17e-57	Hypo
chr1	6220324	6220326	-0.257	1.61e-50	Hypo
chr1	6220328	6220330	-0.261	1.8e-51	Hypo
chr1	6220331	6220333	-0.265	1.13e-53	Hypo
chr1	6220380	6220382	-0.259	6.48e-52	Hypo
chr1	6220447	6220449	-0.206	4.84e-34	Hypo
chr1	6220634	6220636	-0.23	4.91e-49	Hypo
chr1	6221961	6221963	-0.226	3.15e-33	Hypo
chr1	6225006	6225008	-0.203	1.27e-25	Hypo
chr1	6304808	6304810	-0.224	3.64e-10	Hypo
chr1	6343669	6343671	-0.214	6.39e-30	Hypo
chr1	6343779	6343781	-0.203	1.28e-28	Hypo
chr1	6343818	6343820	-0.201	2.02e-28	Hypo
chr1	6343830	6343832	-0.236	3.65e-37	Hypo
chr1	6350548	6350550	-0.206	1.65e-25	Hypo
chr1	6351974	6351976	-0.222	9.53e-36	Hypo
chr1	6363435	6363437	-0.246	9.96e-33	Hypo
chr1	6363445	6363447	-0.285	4.9e-47	Hypo
[truncated: 63,536 more rows]

## Sheet: Table S7d
Table S7d. Stage-Related DMCs
SR-DMC	Total	Stage
		AIS	MIA	IAC	Count
HyperInAIS	6855	Hyper	Hyper	Hyper	318
		Hyper	Hyper	NC	1356
		Hyper	NC	Hyper	397
		Hyper	NC	NC	5181
HypoInAIS	2856	Hypo	Hypo	Hypo	127
		Hypo	Hypo	NC	336
		Hypo	NC	Hypo	290
		Hypo	NC	NC	2393
HyperInMIA	3983	NC	Hyper	Hyper	397
		NC	Hyper	NC	3586
HypoInMIA	2815	NC	Hypo	Hypo	492
		NC	Hypo	NC	2323
HyperInIAC	19559	NC	NC	Hyper	19559
HypoInIAC	168503	NC	NC	Hypo	168503
