# Supplementary material for: Epigenetic-mediated positive feedback loop facilitates the progression of lung adenocarcinoma
Source: iScience. 2025 Aug 26;28(10):113339. doi: 10.1016/j.isci.2025.113339 (PMC12475578; doi:10.1016/j.isci.2025.113339)
Supplement: Table S10. srDARs identified in LUAD samples, related to Figure 3C — (A) srDARs in AIS vs. CTL group. (B) srDARs in MIA vs. CTL group. (C) srDARs in IAC vs. CTL group. [file mmc6.xls]

## Sheet: Table S10a
Table S10a. srDARs identified in AIS vs. CTL samples in LUAD
chrom	start	end	baseMean	log2FoldChange	pvalue
chr1	1115802	1116973	311.797661981259	-1.38501	0.00060399771832129
chr1	1374558	1375734	249.193092469997	-1.50801	0.000112258524850113
chr1	1398850	1400482	292.359873616091	-1.20936	0.000517094787568087
chr1	1692263	1693771	99.8993268342851	-1.79074	0.000407674633749496
chr1	1723563	1725296	130.270322204557	-2.10866	1.14296673144747e-07
chr1	1908258	1909561	323.147951873257	-1.27161	0.000377083323864557
chr1	2132961	2134052	340.069302987731	-1.41886	0.000362402461578976
chr1	2227164	2228132	325.881774844253	-1.78558	2.02483044700849e-06
chr1	2586168	2587477	434.287075514783	-1.5096	0.000186749285069446
chr1	3899778	3901575	661.883398256574	-1.4834	0.000401867359088401
chr1	6612614	6614104	426.643163762055	-1.36554	0.000665519601575239
chr1	6784241	6785602	416.774911272768	-1.66018	8.30450870610399e-06
chr1	7783413	7785019	318.383964205473	-1.16309	0.000346153665542579
chr1	8877890	8879627	379.694967384387	-1.4025	0.000160214482301518
chr1	9128047	9130003	376.514906940471	-1.27569	0.000496694956508336
chr1	9626925	9627707	136.25584737325	-1.23192	0.000692419360771414
chr1	9909655	9911272	520.179145182671	-1.32846	0.000561457501855209
chr1	13224596	13225286	33.5868312580234	1.46483418622814	0.000623626104041913
chr1	15523908	15525566	634.291199234429	-1.62318	0.000119140540397923
chr1	15834297	15836484	476.174109502436	-1.40128	0.000208507307783248
chr1	16217020	16218055	256.884801296851	-1.21124	0.00055539486934365
chr1	16366896	16368096	311.54611504343	-1.40976	0.00060255608839095
chr1	17053732	17054821	259.60246169551	-1.27764	0.000591484479876978
chr1	18955548	18957553	392.430082858063	-1.24054	0.000196411146924261
chr1	21294206	21294917	145.397019567286	-1.89478	8.70973568255585e-05
chr1	23558936	23559787	194.183094646667	-1.44518	0.000126747790068303
chr1	23930820	23931515	32.9922835002628	-1.5438	0.000890852309966141
chr1	24744840	24746092	406.852107893987	-1.79191	1.78425622669925e-05
chr1	26541590	26543410	311.472535562157	-1.28585	0.000979326620624966
chr1	26695293	26696298	227.770163604592	-1.54083	7.8182470318019e-05
chr1	27887208	27887723	62.1118234675472	-1.52966	0.000110104962979938
chr1	31939829	31940314	76.0689265714851	-1.34804	0.000734936935050784
chr1	31943712	31945117	172.514866560367	-1.18157	0.000865074742694168
chr1	32013161	32015121	349.89313226799	-1.31814	0.000351760407090829
chr1	32072453	32073741	301.808015888803	-1.52302	6.63060494441897e-05
chr1	33036022	33037223	201.696539999403	-1.35232	0.000114786719473962
chr1	35268358	35269302	134.262674281072	-1.25308	0.000269575547317435
chr1	35556832	35558007	283.540026797447	-1.35004	0.000525524598658486
chr1	36223253	36225061	510.759522754132	-1.45035	0.00074529155923914
chr1	37595356	37596529	167.51384771173	-1.2842	0.000307567590179344
chr1	38990499	38992124	248.816739489432	-1.26459	0.000507098835793203
chr1	40039287	40041371	593.663863007111	-1.4055	0.000844179739765548
chr1	41360857	41362202	297.214512651151	-1.26853	0.000437833112483067
chr1	42035141	42036424	265.030252606937	-1.34068	0.000591787884526914
chr1	44673698	44675078	522.74202169536	-1.33561	0.000610415124131684
chr1	44799663	44801115	489.563097085137	-1.56111	0.000117168926138944
chr1	47333299	47334901	284.03764168257	-1.17712	0.000966740549854834
chr1	53945350	53946766	622.330516504273	-1.63996	1.63881023359882e-05
chr1	54763961	54765144	271.263776481928	-1.29105	0.000936150222373164
chr1	58545694	58547090	377.583525987441	-1.35434	0.00029267802884029
chr1	61076625	61077476	155.529901338306	-1.3622	0.000469539072234474
chr1	61741786	61743491	258.008679424313	-1.15945	0.00069065844752321
chr1	66335855	66336584	145.662872621131	-1.86071	9.10955372594178e-05
chr1	66924372	66925798	459.743287440667	-1.3413	0.000881779497393878
chr1	66929918	66931059	317.492233985569	-1.37249	0.000369252179264723
chr1	67429460	67431336	510.00533028896	-1.38	0.000611538529510656
chr1	70221049	70222123	221.613177640169	-1.36617	0.000970987368127889
chr1	77978076	77979919	441.167835877471	-1.44881	0.000612298314560453
chr1	84573569	84574888	262.214461158642	-1.41273	0.000504477102673219
chr1	85258922	85260372	232.248748374057	-1.31699	8.63319256062765e-05
chr1	85275811	85277279	596.688232370865	-1.54703	0.000303178920108148
chr1	86913838	86915846	475.787795088993	-1.25195	0.000668837644516158
chr1	87328035	87329513	307.249839572674	-1.40202	0.000210882009492452
chr1	87331231	87332203	147.861460267734	-1.31256	0.000486415921459161
chr1	88991988	88993408	451.230769403481	-1.38906	0.000717073590794947
chr1	89994633	89995810	344.267611122214	-1.34654	0.000258660255261475
chr1	91021172	91022714	370.82144418357	-1.34199	0.000610218289234226
chr1	92298278	92299576	215.542318525457	-1.29449	0.000380747020801458
chr1	92831455	92832986	299.137303861231	-1.2574	0.000414467503102137
chr1	93680229	93682306	284.107762200711	-1.16079	0.000385752263883338
chr1	93846037	93848318	521.597165062622	-1.44019	0.000654054919593599
chr1	94417756	94419287	351.701777232184	-1.29445	0.000979636957651975
chr1	94926184	94927948	322.760774295962	-1.14203	0.000643553761063373
chr1	100037422	100039266	413.634489720403	-1.32157	0.000665563665922022
chr1	108962536	108963866	214.628797782819	-1.49662	0.000395411901450787
chr1	109099743	109101005	235.055179705753	-1.35243	0.000140750845170732
chr1	110337724	110339956	710.837724293427	-1.36812	0.000882263979445452
chr1	110963175	110964380	288.397886460148	-1.25602	0.000735672835820174
chr1	111203603	111204890	357.761775463154	-1.34497	0.0006547840901141
chr1	111754912	111756400	303.925618083638	-1.52073	0.000332368776653676
chr1	113072463	113073903	311.586944732871	-1.25861	0.00080763807798714
chr1	116372228	116374285	455.249878551003	-1.31611	0.000773751889138073
chr1	116569848	116571263	375.332504904275	-1.16193	0.000994231228477774
chr1	121184182	121185707	180.118683056095	-1.86347	0.00010586916609762
chr1	143543936	143544778	35.2791679553107	1.81213045132931	7.0202145493856e-05
chr1	145926738	145928598	267.139247019321	-1.29809	0.000413508720254732
chr1	146051266	146052915	119.857962645029	-1.34822	0.000523438881317861
chr1	147927858	147929150	98.0012627158901	-1.69701	7.23410815292129e-06
chr1	148037874	148039725	80.116018045798	-2.18778	3.69875325642583e-06
chr1	149102628	149103740	18.3299230797622	-2.66708	0.000219136210561173
chr1	149636101	149637374	74.1414553255877	-1.55501	0.00011961547266584
chr1	150876125	150877242	316.161456353533	-1.73181	1.67221209891339e-05
chr1	153633214	153634590	376.262077825942	-1.48365	0.000116655207165112
chr1	153749291	153749752	71.2086945285002	-1.49447	0.000675561653160001
chr1	153945080	153947143	457.989838561349	-1.19271	0.000697768570972295
chr1	155061314	155062141	107.349497466791	-1.20567	0.000646939061833022
chr1	155561738	155563701	249.126247069909	-1.28354	0.000350531556792656
chr1	155745258	155746422	108.338172899007	-1.47681	0.000821254602177079
chr1	155978427	155978948	92.1815137352121	-1.44159	0.000424224683366114
chr1	156500689	156501823	414.981918280398	-1.58299	0.000159462226977354
chr1	156751043	156752517	294.29981473712	-1.16092	0.000609090017227994
chr1	159076427	159077791	170.873301426129	-1.48514	0.000995695316547028
chr1	161176658	161177988	245.193690089038	-1.3822	0.000783984841440057
chr1	164558526	164559355	143.536327680113	-1.38768	0.000242755239607302
chr1	167219917	167222625	669.971	-1.32144	0.000925079157368422
chr1	167721069	167722702	313.02796595141	-1.3606	0.000183185834028284
chr1	169485024	169486631	375.625454805919	-1.30853	0.000877635201736044
chr1	172532085	172534026	712.753159586321	-1.39502	0.00092658955328346
chr1	173867495	173869294	658.590837314482	-1.55309	0.000308314815063017
chr1	174998571	175000711	726.117691677263	-1.34105	0.000975064671447069
chr1	175191773	175193530	298.538150889677	-1.29495	0.000743227919853443
chr1	180631709	180632835	368.349375392171	-1.6255	0.000204250342967322
chr1	181088184	181090485	482.223186419636	-1.33928	0.000195281717175693
chr1	182029121	182030364	399.693546299051	-1.55467	7.45237620143161e-05
chr1	184754127	184755981	609.389632966466	-1.30546	0.000834228768410064
chr1	185156250	185157742	648.041507920797	-1.53761	0.000560647397692609
chr1	185315925	185318348	587.645516553854	-1.44375	0.000267272018979269
chr1	193121475	193122747	407.949366456745	-1.33342	0.000677911858285284
chr1	197902114	197903324	220.968089863242	-1.34365	0.00024126173313689
chr1	201019366	201019963	115.683705173113	-1.40142	0.000642780962731628
chr1	202341413	202342267	134.266893010753	-1.49597	0.000108069195165632
chr1	202348367	202349814	255.117686825141	-1.45855	0.000312264169961401
chr1	205288042	205288645	105.304103091725	-1.65355	0.000378479044717681
chr1	206579774	206580491	104.04377014847	-1.43922	0.000261640094810757
chr1	207320836	207322456	510.457683006788	-1.3569	0.00067558787971542
chr1	210745546	210745995	35.1890081502741	1.56308029160248	0.00024961434332801
chr1	212284392	212286643	634.238	-1.62648	0.000133057000123276
chr1	221741237	221743573	775.495701501655	-1.44524	0.000410542346308737
chr1	223992463	223993215	82.116281772676	-1.51513	0.00081004871212347
chr1	224182271	224184092	354.177467971793	-1.3295	0.000594879052392901
chr1	225777173	225778454	310.78949950599	-1.3846	0.000906099832725451
chr1	225998701	226000250	410.363324306101	-1.45759	0.000950378570170993
chr1	226061711	226063358	430.983345150507	-1.58727	0.000121907614639471
chr1	226121301	226123097	366.251760552118	-1.37129	0.00067285244932746
chr1	226662754	226663436	140.984430681743	-1.43606	0.000329623467785089
chr1	226674793	226675549	109.578485058699	-1.52432	6.03262236126274e-05
chr1	228139599	228141427	652.747213815547	-1.47711	0.000249851184920501
chr1	228165193	228166808	732.497946124256	-1.49084	0.000320334143913246
chr1	229341875	229343480	262.460262894346	-1.22405	0.000693533493986087
chr1	230641911	230643050	227.821185663325	-1.20231	0.000565156816483184
chr1	233326920	233329081	380.220472925635	-1.16582	0.000923906871415794
chr1	234609998	234610430	116.631073576493	-1.29023	0.000794393678570457
chr1	234963132	234963691	75.8177680124711	-1.45395	0.000279515089156725
chr1	235127828	235129355	234.668475539724	-1.25174	0.000460230701802405
chr1	235326777	235329435	563.602385488531	-1.27641	0.000780174870070204
chr1	235865933	235867815	418.091155813989	-1.37842	0.000247580434563412
chr1	243254343	243256422	649.407568145682	-1.42471	0.000493054364835941
chr1	243287714	243288115	32.0243601006925	-1.85387	0.000638872546157899
chr1	244047505	244048758	456.862479385257	-1.76527	3.50950979032982e-05
chr1	244450990	244452478	595.930962615875	-1.54464	0.000112986897505201
chr1	244969489	244971702	563.63606693357	-1.52066	0.000175798813411437
chr2	676148	677870	760.560197462116	-1.36404	0.000345288458531693
chr2	8681756	8682568	154.79143973049	-1.46663	0.000150776273346358
chr2	9554915	9556516	381.051112189732	-1.37335	0.000258357960098743
chr2	9630058	9631560	452.874028223541	-1.42211	0.000114501288031417
chr2	11154590	11155976	448.26744650059	-1.60407	6.33467340745596e-05
chr2	11746254	11747366	252.132203319131	-1.55242	8.07195668287208e-05
chr2	19347518	19348695	298.301840067789	-1.27469	0.000578814834512932
chr2	24075909	24077639	668.017998021206	-1.408	0.000989673982163465
chr2	25361958	25363097	202.512861934171	-1.6132	4.75480122853878e-05
chr2	26033125	26034746	436.223994309269	-1.29937	0.000898181217173143
chr2	26345367	26347045	375.815322531512	-1.28573	0.000339665427202891
chr2	27408933	27410258	216.273299739561	-1.26346	0.000273452082305857
chr2	30146259	30148051	737.831608582541	-1.6017	4.28605710607765e-05
chr2	30230624	30233092	440.284049455507	-1.39524	0.000641769078992876
chr2	32063025	32064285	362.055529145535	-1.40087	0.000345834649965268
chr2	36965782	36967308	476.478146714382	-1.51312	0.00091461935495632
chr2	38376199	38378113	402.593222275881	-1.21407	0.000715981991931777
chr2	39123898	39125000	241.591660248115	-1.31914	0.000826906727611534
chr2	42809616	42811388	577.120553294508	-1.39804	0.000829742278708065
chr2	43158255	43159471	267.472622269765	-1.27293	0.000356597323932102
chr2	43174383	43174907	91.3029860090103	-1.64161	0.000232973827019535
chr2	44167731	44169781	730.168768399988	-1.44013	0.00055864019186165
chr2	45649880	45652180	495.414623878506	-1.26928	0.000524837549121854
chr2	46351554	46352193	61.8512130187349	-1.47531	0.000450033667871323
chr2	46541696	46544409	514.771310851998	-1.24721	0.000521526065095049
chr2	46616034	46617539	299.858936148928	-1.33762	0.000174311001988747
chr2	48313970	48315779	631.065158903144	-1.44138	0.000611859455677051
chr2	48440121	48441624	367.796288481631	-1.22423	0.000893020220921397
chr2	55048958	55051030	567.521944562197	-1.36133	0.000835512275460787
chr2	58240557	58241710	155.949630946388	-1.17417	0.00071238820467873
chr2	60549330	60551022	216.123572149722	-1.22555	0.000573981906400121
chr2	60755905	60757098	205.442595801034	-1.17656	0.00095671057228685
chr2	60880716	60882610	441.944235011496	-1.41336	0.000752842783172472
chr2	61537781	61539167	361.661304015939	-1.4117	0.000371557114985278
chr2	61694250	61695464	220.454569130645	-1.39303	0.000135991895795949
chr2	62195133	62197564	428.504018493268	-1.14723	0.000882135186284326
chr2	62704832	62706695	471.035826479198	-1.30389	0.000642474974905786
chr2	64653190	64654847	406.335297295725	-1.33156	0.000423668392614692
chr2	64750032	64752167	843.326452409051	-1.65131	8.43920220479833e-05
chr2	68466849	68467990	320.669852169282	-1.56511	0.00019629127592938
chr2	69914101	69915909	557.662861788353	-1.32534	0.000470864433836555
chr2	71067661	71069237	378.616347867142	-1.33971	0.000768632457437343
chr2	71129632	71130869	253.676138612087	-1.32433	0.000269272103361803
chr2	74178168	74179517	246.876289812385	-1.56602	3.88425780389602e-05
chr2	74653727	74654906	300.109897566663	-1.18506	0.000992477332143915
chr2	74958127	74959378	298.92320577854	-1.39279	5.52907254636357e-05
chr2	75334183	75334601	22.9668276983437	1.66342860587675	0.000509150583172992
chr2	85418295	85419264	194.281682614925	-1.40147	0.00010602109439656
chr2	85602184	85603503	323.125387592157	-1.2218	0.000588291580983785
chr2	86440625	86442977	478.055235538572	-1.51684	0.000100002659186433
chr2	88054777	88056126	226.192068603658	-1.17713	0.000727328871508222
chr2	96146069	96146914	168.387054471695	-1.29591	0.000832555859154602
chr2	96148480	96149114	146.809533496762	-1.40184	0.000396162215606584
chr2	96241955	96242593	55.7409882904115	-1.49106	0.000554038217095189
chr2	96265079	96266638	411.647469753401	-1.4398	8.34921992989392e-05
chr2	96536137	96538251	431.575584750013	-1.22504	0.000836406936877073
chr2	96815414	96817038	390.366694291047	-1.41875	0.000148605932003752
chr2	96857145	96858574	403.480969848453	-1.30906	0.000274408907527863
chr2	97995127	97996637	388.311161029134	-1.3084	0.000365792994469344
chr2	99489047	99490860	491.240950509294	-1.39121	0.000530465930473264
chr2	100562379	100563647	460.876134959421	-1.33668	0.000875362515600846
chr2	105037351	105038634	326.398086290456	-1.23289	0.000499965434905188
chr2	112054035	112056441	863.593315630935	-1.39405	0.000327576511824545
chr2	112645054	112646635	378.359882159191	-1.4437	0.000238552819774876
chr2	113889320	113891166	482.989395384325	-1.49581	0.000301805016554441
chr2	116372261	116372782	27.4270640723254	1.48427015895953	0.000918751320794169
chr2	119759329	119760654	327.021362054732	-1.32093	0.000902605945640378
chr2	120222628	120224042	292.126784881142	-1.28526	0.000278938800654402
chr2	120252047	120253918	446.77064104718	-1.29462	0.000993334119700177
chr2	121529906	121531639	408.372818581309	-1.38059	0.000923583316113228
chr2	121736198	121737553	411.637605784473	-1.42737	0.000341294386555673
chr2	124185507	124186033	33.5492032461507	1.43714267181714	0.000694335071488064
chr2	127386950	127388845	512.912198282902	-1.47656	0.000227603819103473
chr2	127885228	127887089	139.977454586603	-1.40686	0.000435196848070909
chr2	128026899	128028738	566.624101886719	-1.55216	0.000121841817343238
chr2	130181269	130183094	337.098440817859	-1.21189	0.000832376131776636
chr2	135530228	135532170	501.679744926125	-1.31265	0.000800810231750634
chr2	135741297	135742766	403.72884081603	-1.43534	0.000532318276299436
chr2	144331773	144333200	418.67102293168	-1.24835	0.000607576576562077
chr2	152175021	152176775	392.406368970811	-1.30673	0.00061691562785465
chr2	157469321	157469749	61.3619995978067	-1.78129	0.000534452114002511
chr2	159711896	159713381	346.864232531553	-1.39341	0.000625278703895834
chr2	159903506	159905360	356.557809345125	-1.27423	0.000876977328367387
chr2	165953268	165954372	356.112773857448	-1.51566	2.08842117541948e-05
chr2	169584089	169585614	217.172901329994	-1.57632	0.000152554634949135
chr2	169827171	169828287	214.059013217038	-1.28264	0.000283817390275274
chr2	171433669	171434930	376.425759883387	-1.34881	0.000215628678511895
chr2	173963345	173966051	625.524245092338	-1.46089	0.000226727673383875
chr2	174597642	174598055	52.5441299057344	-1.536	0.000562789751188832
chr2	175167295	175168859	541.730677944768	-1.53205	0.000161515005053401
chr2	177211868	177213485	491.809618382446	-1.4792	0.00021140101372177
chr2	178450429	178451986	585.594810615167	-1.47208	0.00035693612947993
chr2	178480097	178481176	265.110842754497	-1.28465	0.000329294732924963
chr2	181891358	181892933	371.207425812136	-1.44412	0.000310878616492672
chr2	189673998	189675219	247.711145706214	-1.34548	0.000318570153523887
chr2	190880102	190882379	548.061433148069	-1.41718	0.000720152616587214
chr2	191677342	191679009	584.702880381002	-1.53778	0.00021882239614972
chr2	197216181	197216961	69.9609438880015	-1.39195	0.00086587792483726
chr2	197452847	197454260	526.144995451195	-1.56528	6.42280414961767e-05
chr2	197498901	197500772	606.91582542053	-1.36829	0.000437766319292423
chr2	197515253	197516762	351.389469239419	-1.46669	0.000421471768717352
chr2	200810327	200812833	633.219	-1.36926	0.000580469907808622
chr2	201450949	201452583	349.266859320789	-1.40779	4.63946945919812e-05
chr2	202634490	202636296	429.52063615242	-1.37562	0.000138874660734465
chr2	203014360	203015565	395.28796154311	-1.45272	0.000385824341058543
chr2	207528923	207530398	607.904758222299	-1.72536	3.45188958417335e-05
chr2	207710709	207712605	420.043210128284	-1.24536	0.000934644982009265
chr2	207768873	207770455	466.255164590764	-1.35574	0.00012546268387378
chr2	208253749	208255819	381.680051197043	-1.15431	0.000765869924109544
chr2	214808973	214810511	666.457146201468	-1.4902	0.000160556637856117
chr2	218399444	218399934	184.860598597595	-1.40261	0.000489797083649554
chr2	219206168	219207477	314.837401640514	-1.36821	0.000508293488754343
chr2	219278912	219280357	395.54	-1.41644	0.000993751028097377
chr2	230319198	230319812	75.4210021255926	-1.78432	5.48311620851428e-05
chr2	231706358	231708640	750.841736411529	-1.46621	0.000156995302461278
chr2	237691260	237692541	402.470104411059	-1.27898	0.000821515304033869
chr2	238060275	238061866	330.088333583165	-1.43212	0.000122570730966377
chr2	239400485	239402247	547.43062593862	-1.53013	0.00024082451890341
chr2	240560169	240561549	502.097590210335	-1.52527	0.000422917995452066
chr2	241102023	241102820	130.756540273917	-1.42902	0.000165018166960565
chr2	241355890	241357084	324.588948276552	-1.49643	0.00013851428275656
chr2	241686296	241687620	266.531026559962	-1.26639	0.000316122368840851
chr2	241701218	241703447	518.039830164058	-1.22054	0.00048872164100605
chr2	241881035	241882667	457.472053380547	-1.349	0.000481442925045154
chr3	4867584	4869315	373.633450425574	-1.38183	0.000727928788013966
chr3	5187183	5189365	708.633938972555	-1.29859	0.000934409313413951
chr3	9396114	9398263	755.177875090396	-1.37433	0.000711609630209439
chr3	9792188	9793731	414.593593246911	-1.28076	0.000622682435427642
chr3	12966892	12968327	294.910765411258	-1.23046	0.000522739893359187
chr3	13015308	13016712	295.060961123527	-1.24846	0.000949509438588317
chr3	14177740	14179081	315.812787077723	-1.34279	0.000106068583403007
chr3	14401976	14404039	415.810834175417	-1.32737	0.000304254205688847
chr3	14431470	14432939	329.472692522095	-1.34331	0.000429211670431162
chr3	14947035	14948860	478.924213646026	-1.56152	0.000175841495823354
chr3	15205748	15206901	358.687869039575	-1.36374	0.000779986264734853
chr3	15601005	15602502	357.393003218912	-1.4775	0.000302785750397014
chr3	20185402	20187019	348.295095977314	-1.33105	0.000550632132173507
chr3	23916427	23917854	381.325541554816	-1.35033	0.000516501641827698
chr3	25663428	25665544	405.214070304924	-1.22095	0.000479473087734071
chr3	25782765	25784244	348.283933466356	-1.3739	0.00036053719331026
chr3	27483158	27485091	548.911747474008	-1.45138	0.000273649003290671
chr3	28348009	28349864	462.400251091295	-1.41103	0.000191046401941626
chr3	31531765	31533769	748.956718691557	-1.59647	0.000214976591565606
chr3	38023885	38025476	767.992992502295	-1.49358	0.000470836680794587
chr3	43621313	43622773	417.661281406613	-1.40268	0.000203068755696175
chr3	44337955	44339034	310.719523187772	-1.39678	6.20221180716377e-05
chr3	46976167	46977180	291.884154120335	-1.50371	0.000335056914989088
chr3	47781005	47782681	313.891004194347	-1.22897	0.000923471469800982
chr3	48088067	48089506	384.876037480511	-1.27083	0.000467252390978664
chr3	48472581	48473684	221.562544001966	-1.24276	0.000408744832886401
chr3	48556287	48557467	331.567212660634	-1.25182	0.000601730567954892
chr3	49411388	49412897	473.418225372721	-1.35647	0.000863517451577229
chr3	49539449	49540712	245.427640302633	-1.41329	8.88547177078583e-06
chr3	49802446	49804270	398.246114143306	-1.23379	0.00061582158802561
chr3	50235673	50236510	411.907393690326	-1.49938	0.000422834028080771
chr3	50298578	50300549	685.449147648238	-1.35185	0.000845176228461745
chr3	52287498	52288332	165.843996016323	-1.35857	0.000877933662528613
chr3	53044701	53047136	262.564227165143	-1.21785	0.000790685257379887
chr3	53160589	53161806	270.108115038263	-1.1424	0.000625295531382603
chr3	57692246	57693439	248.862827514606	-1.51495	5.64868896197984e-05
chr3	63911567	63913528	398.768504874671	-1.33689	0.000370803163275321
chr3	66499904	66501741	446.556917959267	-1.30627	0.000303607282972117
chr3	71421561	71422588	98.4029750617441	-1.54565	0.000272868230631225
chr3	75435034	75435813	80.2133852117582	-1.4127	0.000846015253350845
chr3	81760812	81762169	496.865328229302	-1.33848	0.000680182478589919
chr3	88058321	88060068	565.440667504179	-1.40219	0.000818773051829648
chr3	100260122	100261809	397.224748989832	-1.34146	0.00022137256825354
chr3	100400424	100402064	407.692604805352	-1.27378	0.000859894429092633
chr3	101675857	101677659	547.158635248943	-1.3686	0.000715576749140068
chr3	101827124	101828149	161.826008529329	-1.42538	0.000457348807610247
chr3	101848855	101850202	500.615782039662	-1.58148	2.0627708976317e-05
chr3	105868249	105869838	524.479396103703	-1.32267	0.000459985679987507
chr3	107522517	107524251	392.706667463508	-1.27865	0.00095227042911098
chr3	108127259	108127745	64.5540337947868	-1.5021	0.000824139221493647
chr3	108221864	108223315	346.070839214013	-1.3584	0.000682064696761298
chr3	111674082	111675333	263.05297366932	-1.318	0.000457296993568264
chr3	112561125	112562635	591.182041276695	-1.49138	0.000260249868052445
chr3	115783908	115784964	289.981134834282	-1.54324	0.000122176744168567
chr3	119462977	119464190	269.835390997446	-1.4005	0.000416348881218159
chr3	120093829	120096039	958.212836524341	-1.53389	0.000360477707116072
chr3	121834152	121835776	332.338336618379	-1.3246	0.000368149959236119
chr3	122514003	122515274	248.32719512076	-1.18093	0.000861478983447761
chr3	127598057	127598772	174.47208147502	-1.29698	0.000283714014105464
chr3	129182999	129184625	289.673274682576	-1.27501	0.000335488465382279
chr3	129439399	129440754	410.163839198699	-1.52134	0.000255929611606297
chr3	130111247	130112233	85.256243961745	-2.41362	2.28133982147106e-06
chr3	131380530	131382403	469.412289144223	-1.36565	0.000349645605770736
chr3	136195341	136197287	590.276173754905	-1.2639	0.000769554922391092
chr3	136861391	136862957	370.218018879767	-1.45328	0.000239090486909172
chr3	139477857	139478520	30.062280154678	1.59526658870751	0.00031502482016848
chr3	141486461	141488075	384.085898806677	-1.31594	0.0007428718451497
chr3	141737816	141739359	388.167616503871	-1.31834	0.00081011739834447
chr3	142224876	142225941	200.932391395891	-1.20529	0.000652144730561422
chr3	143970857	143973418	878.838728957887	-1.25593	0.000816111120569465
chr3	150602880	150604268	333.255832309703	-1.40743	0.000175288631622037
chr3	150762347	150764184	567.812247821417	-1.32549	0.00096236895469117
chr3	156673821	156675834	700.964069729778	-1.54359	0.000105322110035007
chr3	157159229	157161118	580.254373490614	-1.52515	2.6653513843469e-05
chr3	172522991	172524242	181.86597780566	-1.46598	0.00029480599502427
chr3	179450845	179452054	195.369	-1.24398	0.000134558282965229
chr3	179562566	179563785	381.034930201272	-1.39545	0.000460236485080255
chr3	180912021	180913452	253.034745380826	-1.30812	0.000422364353828452
chr3	184561093	184562311	324.561496121284	-1.29828	9.20924404047439e-05
chr3	195441835	195443498	424.02913175156	-1.3891	0.000171951493270064
chr3	196196491	196196920	75.9331119253695	-1.49616	0.000484266463033038
chr3	196317492	196318693	186.139916844967	-1.24741	0.000583143766539527
chr3	196739610	196740786	225.156375418491	-1.33236	0.000615676652062221
chr4	781246	782723	465.789533682113	-1.32719	0.000933472912929845
chr4	1289198	1290939	245.433628036456	-1.13879	0.000773293480682277
chr4	1711362	1713274	438.950716952413	-1.24511	0.000432398218804135
chr4	1720419	1721593	236.228190029274	-1.38211	0.000170804544791412
chr4	2008678	2010173	265.368373435157	-1.22267	0.000676029614273928
chr4	2962700	2964586	364.210100214837	-1.41526	0.000205199037489268
chr4	3073069	3075681	686.255264073293	-1.52139	1.49609983942757e-05
chr4	3955162	3956187	164.97241778448	-1.90401	3.18940617826257e-05
chr4	6269116	6270419	256.815843537148	-1.24683	0.000731508624564638
chr4	7067309	7068753	369.208188013834	-1.35696	0.000855513983448275
chr4	9627581	9628165	31.5537929953301	1.80925981605734	0.000231969187012984
chr4	9691373	9692076	122.637252905713	-1.51065	0.00075423242494857
chr4	15001248	15003954	776.871326170243	-1.40985	0.000198450256755467
chr4	15654603	15656394	343.894961806315	-1.34508	0.000416663288778816
chr4	16225933	16227853	284.645950192865	-1.16819	0.000624212320683219
chr4	26860169	26862066	533.060892791777	-1.40631	0.000674537879690564
chr4	37685732	37687143	661.444844396971	-1.48772	0.000357048072149044
chr4	39526695	39528349	392.687186305572	-1.36166	0.000311964133190516
chr4	48340682	48342645	647.563229364947	-1.41745	0.00013139837938158
chr4	52658722	52660322	231.718162813071	-1.11543	0.000802298782029444
chr4	52711838	52713155	368.811335744336	-1.44779	0.000295561276917505
chr4	55346008	55347209	257.579689009494	-1.28261	0.000312234471895413
chr4	55948423	55949824	332.934734295052	-1.28313	0.00068720147413809
chr4	56976260	56978325	366.299188684847	-1.1966	0.00060756805011746
chr4	68349242	68350550	277.728618125731	-1.36461	0.000783307119944949
chr4	73257724	73260045	418.120995846076	-1.1977	0.000629567185897408
chr4	77818091	77820700	594.897710193765	-1.39969	0.000274343429714826
chr4	82183622	82184103	28.9842551359051	1.51028509359494	0.000736637562160276
chr4	82284273	82285460	417.674939597671	-1.49322	1.91933342149075e-05
chr4	82428838	82431316	631.546459992721	-1.34587	0.000727454129701848
chr4	82890500	82891827	284.989527978928	-1.61947	2.4358775318009e-05
chr4	83484490	83485601	261.469359329067	-1.21877	0.000775605171625589
chr4	87005828	87007618	454.708714852323	-1.40985	0.000991013639655401
chr4	88378609	88379610	199.900345822585	-1.37085	0.000208543631056341
chr4	94451374	94453119	364.49396907012	-1.44768	2.2611396386057e-05
chr4	98994756	98996518	523.700167463008	-1.36552	0.000683826166969285
chr4	102344244	102346172	402.255961435133	-1.3755	0.00099587593462624
chr4	102826550	102828604	897.648733512811	-1.59266	0.00018230549012252
chr4	103075738	103077078	184.120230513613	-1.2914	0.00018718110327493
chr4	108619869	108621052	215.122649160057	-1.32866	0.000419758487326601
chr4	109559606	109561404	294.812607221006	-1.23531	0.00058933045142648
chr4	112230898	112232631	489.58503068764	-1.37106	0.000699225774216228
chr4	128287132	128289090	582.505537277617	-1.46251	0.000150409821957882
chr4	129096021	129096460	72.1061056025314	-1.3801	0.00058466286322772
chr4	139453058	139454606	537.607945993401	-1.53814	7.99988186894988e-05
chr4	140523648	140524960	339.082920940755	-1.26435	0.000839535514415911
chr4	143513013	143514284	372.510226836888	-1.43142	0.000828407861985908
chr4	149008254	149009074	53.8590449450739	-1.45433	0.000889225380534533
chr4	152534919	152537007	541.293704624022	-1.44325	0.000226312578650345
chr4	176319372	176320871	406.881607924025	-1.32915	0.000451342019976629
chr4	183503842	183506509	766.116634158188	-1.31333	0.000447149641654706
chr4	184825080	184827289	377.654488337071	-1.2131	0.000516915514873589
chr4	185395835	185397426	436.542363861397	-1.44476	0.000226042798666113
chr5	14809674	14810192	55.9546214958609	-1.56916	0.000190887527758089
chr5	23440184	23440703	30.8729172817151	1.4721433373634	0.000984832819887328
chr5	32311963	32313772	491.898462071537	-1.60362	3.02572069597593e-05
chr5	33440068	33441818	392.516768983205	-1.35008	0.00045785430137504
chr5	34007233	34008720	350.284639748047	-1.29403	0.000924454789325435
chr5	39073264	39075374	375.401189326279	-1.28289	0.000501682055849631
chr5	41924710	41926032	271.533615987479	-1.1318	0.000966941602414998
chr5	42991384	42993601	261.073212543085	-1.30678	0.000895654336628783
chr5	43120659	43122423	632.208483975489	-1.48323	0.000252103607781962
chr5	43312759	43314018	388.217743644884	-1.43213	0.000284876019340235
chr5	55534159	55535574	389.045719147051	-1.44204	0.000426471325533432
chr5	55994453	55995830	347.488523750065	-1.4564	0.000189665657616501
chr5	56412831	56413351	55.9412359229968	-1.78515	0.000496720426572865
chr5	56814398	56817084	582.967962586199	-1.22778	0.000800257903190804
chr5	56909085	56910736	509.156437620772	-1.42596	0.000981235003813149
chr5	57173096	57175029	598.001521072126	-1.33738	0.000940680842220958
chr5	61330473	61332581	648.971890913488	-1.48294	0.000231453791024306
chr5	66143434	66145339	348.575783108711	-1.37894	0.000623861255742864
chr5	69093576	69094799	318.168602411911	-1.4635	0.000259487417937741
chr5	69217514	69218548	305.901771873948	-1.6098	8.18177427410242e-05
chr5	72816029	72817478	307.586469344485	-1.36273	0.000471263086692521
chr5	73564813	73566393	264.870154064426	-1.3804	0.000546074231088545
chr5	80255095	80256987	422.711410509889	-1.31364	0.000381410743977699
chr5	80407373	80408730	345.115997080945	-1.25864	0.000919390698233698
chr5	80654522	80655221	208.512454172686	-1.43455	0.000274119255757804
chr5	81971564	81972676	385.149706864305	-1.29609	0.000615093881832209
chr5	86617583	86618818	215.968266008172	-1.18389	0.000608221498384464
chr5	91379995	91381261	472.362572074817	-1.69745	0.000321678748618811
chr5	94746733	94747166	28.6337625296914	-1.88419	0.000214422598199658
chr5	95554392	95555653	296.100315449737	-1.26259	0.000469811966022284
chr5	95960225	95962493	759.921293048111	-1.26657	0.000902946891905532
chr5	96934432	96937038	882.714951719334	-1.43658	0.000487812442261524
chr5	98927969	98929909	692.037807573172	-1.54304	8.78635182008949e-05
chr5	103258293	103260147	460.430806885217	-1.32211	0.000608797940521677
chr5	108380512	108383050	713.018828701429	-1.33531	0.000552251571976372
chr5	108747656	108749819	631.74182061959	-1.24815	0.000942035531308622
chr5	115543820	115545184	425.701562723363	-1.5928	0.000128345314784726
chr5	115841254	115842770	376.397759138864	-1.2989	0.000864860614882069
chr5	126776458	126778904	559.35704888882	-1.31198	0.000881109263710133
chr5	128082753	128084850	555.150887562457	-1.36426	0.000887214664374431
chr5	131262941	131265058	407.089376682739	-1.38788	0.000568591006683476
chr5	131634656	131636426	478.91764440646	-1.36135	0.000993199814946292
chr5	131796243	131797850	429.644549673964	-1.22924	0.000659559212738008
chr5	132489951	132491804	586.55745880646	-1.53611	4.13942592948323e-05
chr5	132495722	132497437	598.220009793552	-1.3196	0.000910395391271099
chr5	132736852	132738016	193.39760607519	-1.1814	0.000828754494784011
chr5	132963054	132964187	320.643566098739	-1.4131	0.000400179402104653
chr5	133040548	133041038	20.1986393208863	-2.02521	0.000652609035433723
chr5	133779775	133780271	36.3889401178366	1.38980575179646	0.00097642690688141
chr5	134845493	134846816	258.17663047745	-1.32018	0.000355372789502987
chr5	137752984	137755359	583.321264887298	-1.26907	0.000540846080608419
chr5	138331360	138332373	226.255657944865	-1.25265	0.000858148884933227
chr5	138352308	138353938	299.017143456545	-1.47098	8.4734905738089e-05
chr5	138463816	138465866	1127.67482410171	-1.4419	0.0005604324906752
chr5	138542467	138544570	520.986563565655	-1.19914	0.000393043196730726
chr5	139438835	139440104	236.743043013511	-1.22395	0.000432363995107655
chr5	139637466	139638827	271.46150841255	-1.24458	0.000410421500066776
chr5	140174552	140176282	404.12438268273	-1.2915	0.000543129936616851
chr5	140638854	140640206	301.429620851916	-1.29849	0.000687312066442962
chr5	141320191	141321337	146.252145085737	-1.44471	0.000128375078483895
chr5	143402871	143405729	694.046311880054	-1.46267	0.000284636667685894
chr5	149357489	149358743	263.377694805543	-1.44908	0.000226466734147472
chr5	151080492	151081567	284.197524967978	-1.42796	0.000284278497043366
chr5	151213630	151214969	272.437765343597	-1.2902	0.000869893136741315
chr5	157265739	157266906	221.011678359534	-1.47441	0.000412649480836358
chr5	160118501	160120174	441.525392938297	-1.30682	0.000154465078769633
chr5	172770418	172771822	573.837903114429	-1.37042	0.000384010085707979
chr5	173144269	173145328	232.850785068505	-1.3729	0.000158642788082966
chr5	173615937	173617181	267.391848855005	-1.33943	0.000709873178856673
chr5	173887566	173888573	345.928138967299	-1.66085	0.000259568245084101
chr5	176388037	176389660	401.117660387193	-1.29566	0.000502618364287439
chr5	177351028	177352402	205.515532539677	-1.18745	0.000417641033232463
chr5	178153536	178154279	201.153623504013	-1.49758	0.000207886385990825
chr5	179697902	179699532	485.416480004138	-1.57846	7.55413281258248e-05
chr5	180809740	180811242	462.636046394312	-1.5191	9.44602111952547e-05
chr5	181218137	181218542	53.5321033940943	-1.69123	0.000205402657075983
chr6	291553	293667	630.751197442127	-1.27235	0.000979218901230019
chr6	3063286	3064792	299.663532028793	-1.39305	0.000270720830828624
chr6	3068157	3069552	333.863520455951	-1.53755	5.52323368713029e-05
chr6	5003338	5004553	361.543902466937	-1.39918	0.000217604013945847
chr6	7140628	7141622	162.51269160502	-1.23246	0.000686948709729898
chr6	12010746	12012172	392.248224008414	-1.6975	3.26815739876183e-05
chr6	16128586	16130148	361.947249059761	-1.31294	0.000619327391659851
chr6	17705465	17707216	362.283467154985	-1.38492	0.000366617912546688
chr6	18154576	18156460	601.283676283851	-1.46582	7.36923972581871e-05
chr6	20403195	20404025	190.84544358308	-1.23834	0.000945225053783426
chr6	24720129	24722007	571.373698362971	-1.44846	0.000676147791505368
chr6	26198735	26199739	128.623583391558	-1.51522	0.000469345993660911
chr6	26473694	26474945	191.15331397244	-1.40186	0.000310555086835753
chr6	26520394	26522359	330.827270961418	-1.44102	0.000745005763737846
chr6	26568635	26569485	95.6653844072275	-1.50188	0.000138338183122707
chr6	30489164	30490759	337.466863999493	-1.3238	0.000878068568307919
chr6	30682144	30683097	167.018559005515	-1.54626	0.000515486190858181
chr6	30716972	30717832	308.69070915485	-1.48694	0.000262358261209628
chr6	30721289	30721893	148.945744241631	-1.27551	0.000859705075219919
chr6	31547337	31547746	90.7634022222282	-1.49289	0.000856425803512704
chr6	32175843	32176312	107.492548648663	-1.45776	0.000459911820147135
chr6	32190041	32190553	113.168	-1.33884	0.000925178473488882
chr6	32195440	32196720	569.840259929108	-1.34023	0.000804269487545218
chr6	32529619	32531107	47.0030398593164	-1.89514	0.00062563709718677
chr6	32637005	32638178	109.419359606838	-1.59779	0.000918416515540598
chr6	32952743	32953531	206.05988401392	-1.46403	0.000199323138010365
chr6	32971472	32972713	393.229979650962	-1.75168	1.368153797153e-05
chr6	33073386	33073885	87.1869692126728	-1.91101	0.000240902088095063
chr6	33199875	33201333	322.087109981923	-1.27641	0.00031354003454573
chr6	33409910	33411445	387.095061965524	-1.34761	0.000558936080108895
chr6	34248302	34249813	340.216757920228	-1.37066	0.000371924107076111
chr6	35451933	35453068	207.669294169481	-1.37613	5.1725242966516e-05
chr6	36195868	36198032	366.248615041746	-1.28521	0.000408857029014006
chr6	37818592	37820020	428.448524796396	-1.37417	0.000821282360920439
chr6	43013211	43014486	333.047330137606	-1.48448	0.000139788319390016
chr6	43769535	43770351	224.149763504279	-1.26628	0.00054654896303912
chr6	44264791	44265824	231.553627057668	-1.36835	0.00014497108858722
chr6	52994584	52996440	381.871081648236	-1.3384	0.000803704745963568
chr6	53347380	53349439	340.793103850237	-1.24258	0.000606717144676901
chr6	53358604	53360027	407.776445301171	-1.60201	4.27703616405569e-06
chr6	57089610	57091164	217.922169111246	-1.39307	0.000507791574769937
chr6	57171944	57173546	243.269745101978	-1.26325	0.000436189116694375
chr6	63635212	63636998	319.735870202453	-1.26032	0.000633502076208672
chr6	69795993	69797429	447.563533438881	-1.3517	0.00067321439528604
chr6	73520745	73522133	529.875886584653	-1.51115	0.000436633441261594
chr6	75601471	75603056	309.20388514497	-1.47276	0.000387047037301874
chr6	79077721	79078979	328.135760835466	-1.4482	0.000248742442403225
chr6	79233472	79235115	346.723123954485	-1.42412	6.71518321503851e-05
chr6	83067350	83068484	273.59484455711	-1.34931	0.0004587023100116
chr6	85678082	85679482	314.819841946888	-1.62713	0.000174232466784068
chr6	87151745	87152664	157.567926663391	-1.39575	0.000132545469244462
chr6	87154723	87156527	424.075104131154	-1.23445	0.000392972060261422
chr6	87700730	87702890	437.667303757953	-1.31481	0.000621929843389213
chr6	88963100	88964208	257.327717770533	-1.25549	0.000243341586066602
chr6	89080250	89082151	550.903800727586	-1.38268	0.000748960463653731
chr6	89371977	89372447	72.0582955468355	-1.54443	7.05677767125341e-05
chr6	99520859	99522047	207.132303239324	-1.18683	0.000708481672965257
chr6	105402156	105403757	312.251920396271	-1.27253	0.000840662208725378
chr6	107957281	107958744	324.156911973668	-1.54527	7.91215029428219e-05
chr6	108074055	108075439	280.207955738444	-1.20035	0.000261087989407026
chr6	108260084	108261900	360.596242187829	-1.30113	0.000545066208684099
chr6	108558355	108558797	156.923961942945	-1.53958	3.8948463263212e-05
chr6	109094205	109095874	609.702186606521	-1.56685	0.000658331631842903
chr6	113858054	113859772	336.793963973021	-1.53498	9.54385591165759e-05
chr6	116253182	116254488	209.295015679402	-1.18635	0.000999547585139128
chr6	118650470	118652177	376.934098912492	-1.28684	0.000437750322465852
chr6	122398926	122400378	281.205227679845	-1.21105	0.000795812187096053
chr6	125780114	125781705	314.309066869095	-1.46757	0.000715436203246421
chr6	125956514	125957563	280.894409252217	-1.3635	0.000139118732253883
chr6	132512495	132513626	290.487066527902	-1.39434	0.000359092620220859
chr6	134174520	134175871	426.18904807487	-1.56168	0.000136885387749486
chr6	136791187	136793334	616.148666626531	-1.46994	0.000251542050146468
chr6	137218414	137219791	362.12357998976	-1.25132	0.000777256370944146
chr6	142944362	142947749	812.29813214828	-1.33843	0.000126550155710667
chr6	143510893	143512137	169.349110212903	-1.17035	0.000715003492155347
chr6	149565575	149567318	356.508723889586	-1.27549	0.000592388894896565
chr6	151389618	151392242	712.367344951627	-1.63016	2.04988591747912e-05
chr6	151451791	151453001	377.923705665287	-1.50966	0.000439530489563943
chr6	154732734	154734499	499.750293937617	-1.59601	2.06050561983293e-05
chr6	157020873	157022588	418.72283336845	-1.55963	0.00032147410721298
chr6	159692436	159694608	472.435308813607	-1.28289	0.000485721181895187
chr6	159726448	159728137	492.858883872997	-1.35796	0.000625867183723802
chr6	166381849	166383750	536.482678561755	-1.31533	0.000157832778931555
chr6	166626318	166628221	687.877252850871	-1.34121	0.000943708229329767
chr6	166955639	166957616	508.477919067836	-1.4559	0.00018617957747748
chr6	166984959	166985412	28.2449564946713	1.67493815202653	0.00019634165551991
chr7	1459233	1460235	398.297200099698	-1.58913	0.0001281062121126
chr7	2313795	2314938	265.873426380963	-1.58425	7.07098275817765e-05
chr7	3300103	3301711	194.674454293369	-1.04996	0.00087968364756639
chr7	4641233	4642517	286.203704390861	-1.3932	0.000779136063582545
chr7	5189846	5190910	176.463910791774	-1.34063	0.000314498993079355
chr7	5529429	5531479	732.175310771996	-1.51937	0.000208738054343724
chr7	6080718	6081913	276.016427870214	-1.42584	0.000130476822570929
chr7	6503363	6505111	543.876249886881	-1.21025	0.000928452298493519
chr7	7181643	7183459	545.666468241819	-1.4801	0.000495368777585421
chr7	7639836	7641615	442.427416286457	-1.33238	0.000444300449905323
chr7	12686369	12687950	575.386192782542	-1.43347	2.95798322661536e-05
chr7	17298145	17300019	388.397200603641	-1.29476	0.000758570903405237
chr7	21426839	21428540	843.731126134219	-1.65203	0.000204104544286686
chr7	23013183	23014484	390.340051355414	-1.61324	2.69805464765935e-05
chr7	25124536	25125999	470.263870872912	-1.32856	0.000832969540464766
chr7	26199814	26202375	711.477764774931	-1.56386	0.000302633017618724
chr7	29684326	29686125	140.013286331069	-1.37209	0.000211385501596581
chr7	30284010	30285926	561.416074163752	-1.4449	0.000620834932429206
chr7	32365213	32365742	35.992989939928	1.61678890742533	0.000152498131421905
chr7	32494959	32496396	348.880007078099	-1.35278	0.000819498128032941
chr7	32890979	32893100	419.622455270355	-1.31958	0.000467469006960488
chr7	33062096	33063470	389.493145940929	-1.40198	0.000651344300599709
chr7	35694271	35695824	395.714409740239	-1.11848	0.000875553164322561
chr7	35800099	35802113	596.94001023664	-1.57191	0.000163744614900352
chr7	36152496	36153920	658.237898214368	-1.34251	0.000451884233953282
chr7	38177725	38179090	296.257600712812	-1.24177	0.000719866206557544
chr7	39948964	39951330	716.659733094782	-1.39	0.00078617299406357
chr7	43582439	43583987	552.911168774727	-1.69339	9.24859836861182e-05
chr7	44082064	44083129	381.303215227311	-1.61354	0.000317949246432068
chr7	44123157	44124413	253.822311912007	-1.16515	0.000964780899691761
chr7	44581477	44583059	456.367514989818	-1.33453	0.000767060479793408
chr7	44748100	44749886	368.511027678373	-1.265	0.000484861906124014
chr7	44847350	44848740	392.442046377133	-1.53995	9.33275367258279e-05
chr7	44999289	45000851	409.554543712274	-1.46293	0.000623739814721583
chr7	55365238	55366704	386.116581128202	-1.44775	0.000308845900997854
chr7	56105973	56106981	171.383460007252	-1.16338	0.000908284256047032
chr7	65037534	65039320	278.452843860175	-1.42617	0.000147695849171068
chr7	65373575	65374453	146.171214919335	-1.28304	0.000694231215140857
chr7	66493163	66494202	228.221581246331	-1.22267	0.000946287489960812
chr7	66627943	66629508	461.063700560607	-1.36887	0.000709196629721195
chr7	73153871	73155504	57.6488308652273	-1.58987	0.000551078823839889
chr7	73521532	73522998	367.860421737323	-1.43641	0.000169844168992055
chr7	73556615	73558170	322.715777402924	-1.2867	0.000673199749063065
chr7	73738488	73739606	371.315328317739	-1.32123	0.000447551955462446
chr7	74787672	74789668	32.4855061559844	-1.79216	0.000734395779648054
chr7	75738433	75739940	496.188449244795	-1.55214	8.33337668893446e-05
chr7	76358133	76360028	568.941866545108	-1.38264	0.000843440935319023
chr7	76379650	76380655	295.940594552403	-1.70882	7.70930647263295e-06
chr7	77695797	77697669	442.911037688184	-1.52216	0.000106099835056887
chr7	77797916	77799806	561.694315721961	-1.3157	0.000543318458438536
chr7	94657693	94658706	348.231861025323	-1.41538	0.000107995180960462
chr7	98400425	98401647	249.86873067033	-1.3684	4.04906579414049e-05
chr7	100118887	100120513	231.803898686233	-1.10569	0.00074409909579487
chr7	100369041	100369588	119.389859724356	-1.50106	0.000910573752115789
chr7	100428110	100430542	848.007952370349	-1.4333	0.000562535987536716
chr7	100435383	100436949	343.419805709251	-1.39878	9.33397062806756e-05
chr7	100585191	100586971	526.149267215717	-1.34458	0.000573920331249214
chr7	100673074	100674405	384.565885857517	-1.31418	0.00038056716585605
chr7	100675543	100676227	160.750491844813	-1.49064	0.000118929249926588
chr7	105351931	105352690	93.8198916934712	-1.53981	0.000791186177422258
chr7	106111665	106112858	409.100685463443	-1.53994	0.000134838450373949
chr7	106283889	106285957	663.967791042254	-1.43011	0.000115897528900953
chr7	107742962	107744677	482.736214299437	-1.32592	0.000512698805520493
chr7	112449889	112451600	640.467461167242	-1.42286	0.00026111376518913
chr7	112938890	112940961	423.925570451746	-1.32398	0.000457631113021658
chr7	116671720	116673040	193.643096401543	-1.20041	0.000815644309632369
chr7	121395540	121396811	297.922761544936	-1.43652	3.35542776981106e-05
chr7	123533991	123535345	453.185171440688	-1.60134	5.26901187228089e-05
chr7	127391581	127393570	402.268581954274	-1.34918	0.000828221048753201
chr7	127587834	127589130	278.221342841269	-1.24232	0.000640902520089532
chr7	127651163	127652674	471.568648582407	-1.38329	0.000251664456651565
chr7	128530248	128532459	191.138228874781	-1.3298	0.000277119972539654
chr7	134646463	134647702	300.394216096161	-1.34731	0.000600373832610015
chr7	135210714	135212457	471.105542272298	-1.43594	0.000769700600799369
chr7	138459653	138461338	529.033787089918	-1.52376	0.000251214377192242
chr7	139340080	139341963	553.001707851535	-1.45964	0.000772515892529784
chr7	139358886	139360878	533.712593173326	-1.39809	0.000244133373078385
chr7	140062077	140063484	259.069137134412	-1.32217	0.000755668003480162
chr7	143379857	143382088	622.906451998613	-1.31081	0.000759395930969142
chr7	149027668	149029251	452.034934095156	-1.46425	0.000256678279228534
chr7	149146869	149148652	283.632869991552	-1.2866	0.000814597988906715
chr7	149623969	149625321	256.470380608318	-1.17661	0.000378274070185429
chr7	151340963	151342148	224.77173030889	-1.38243	0.00010628506822686
chr7	152463260	152465057	546.206225038415	-1.57096	3.37188848962074e-05
chr7	153984950	153985518	19.3358095292981	1.85230391702784	0.000371793716286279
chr8	6707746	6709362	372.488098094843	-1.27394	0.000744384981333741
chr8	9149700	9151956	407.576195349565	-1.2716	0.000571742688626695
chr8	11808176	11809258	191.939342311029	-1.2669	0.000766661191437088
chr8	13132813	13133677	217.165464507061	-1.63653	2.50785628456494e-05
chr8	17246071	17247938	388.031632512775	-1.39758	0.000434000415031334
chr8	19816800	19818441	351.916455260538	-1.35308	0.000502094646581927
chr8	23219431	23219887	36.9625348826819	-1.61042	0.000877692843431046
chr8	26382623	26384043	297.433376312649	-1.21989	0.000688355296791296
chr8	27774142	27774969	174.359479959544	-1.47001	0.000536415735151013
chr8	28400973	28402983	456.343082605798	-1.2635	0.000594670594462527
chr8	28411480	28412494	228.168974651252	-1.16213	0.000993755648802675
chr8	28622020	28623592	391.040962656879	-1.47208	0.000187871927297554
chr8	30082059	30083615	647.978184631316	-1.68368	0.000127594192243645
chr8	30811242	30813222	239.353891860764	-1.0876	0.000883269811517473
chr8	38996086	38997600	487.677096810349	-1.38253	0.000241595380999908
chr8	41577500	41578915	284.759180328662	-1.45646	6.83659572249041e-05
chr8	42050828	42052994	423.264663096675	-1.32702	0.000987285938331819
chr8	42152030	42153755	490.915769047569	-1.36778	0.000148127696036031
chr8	47260076	47261567	272.657929133643	-1.22919	0.00048657284794165
chr8	51898308	51900206	540.055218290657	-1.36238	0.000685956838503131
chr8	54101315	54102505	211.899876370973	-1.39106	0.000220626827482229
chr8	56211027	56212621	462.153691386962	-1.64699	2.53479768688683e-06
chr8	58552477	58554213	383.735639572839	-1.20408	0.000751515529915812
chr8	61713967	61715086	363.173299341714	-1.49406	0.000216677315406653
chr8	63167867	63169294	408.534449488841	-1.39906	0.000444321515256084
chr8	65643848	65645544	333.361696156987	-1.18833	0.000914413517956204
chr8	65840748	65842768	454.003094745924	-1.39918	0.000159779533127086
chr8	66774370	66775880	341.725117891122	-1.45591	0.000194936440863723
chr8	69523132	69523580	35.0605206004577	1.52758047243916	0.000275276430926437
chr8	70401769	70404645	691.25530564212	-1.27043	0.000928508396646804
chr8	73008537	73009378	215.171010863122	-1.48292	0.000449823071654503
chr8	73877940	73879581	341.14944664423	-1.38055	0.000330914682458359
chr8	73971700	73973137	494.869945852464	-1.60811	7.68296014479504e-05
chr8	83090859	83091349	25.8718804653035	1.75429450542826	0.000469110527835448
chr8	86507931	86509001	269.712227462932	-1.32338	0.000469862487060291
chr8	89757031	89758737	367.901289400547	-1.22241	0.000593394464586863
chr8	91069423	91070865	393.090647719306	-1.25311	0.000767621026756909
chr8	95133016	95134916	456.997944894084	-1.42076	0.000295769007474953
chr8	100309139	100310762	453.033163524856	-1.34677	0.000803544796534084
chr8	100720750	100723041	722.43165757748	-1.48016	7.29489122937581e-05
chr8	100950256	100953540	1047.97985932065	-1.3441	0.000869886937746769
chr8	101204696	101206695	567.619734614092	-1.50241	4.09061891225499e-05
chr8	102238392	102239953	839.371039690999	-1.61404	0.000173435264764312
chr8	102810372	102811113	289.218225858902	-1.74289	5.2065952956841e-06
chr8	102862825	102864925	528.28268872954	-1.26564	0.000666970483278364
chr8	103414311	103415736	452.706629953706	-1.44798	0.000389635417270531
chr8	116755170	116756351	131.741985558107	-1.14932	0.000882183041044472
chr8	119873308	119874906	365.468	-1.2231	0.000867142020226009
chr8	123273489	123275518	612.180618219387	-1.31053	0.000403355602813805
chr8	123416078	123417304	616.995349631502	-1.6358	7.09359241518567e-05
chr8	139633957	139634437	44.8896498131075	1.52435853736761	0.000243164936537826
chr8	139950396	139951278	42.887037886413	1.54471414297327	0.00023003699774781
chr8	140510603	140512404	570.154552025571	-1.62296	0.000163055727581365
chr8	141127341	141129409	577.155467749887	-1.38975	0.000743669493795594
chr8	142726232	142728008	363.24622041245	-1.34237	0.000133678977638583
chr8	142776948	142778074	206.168937039262	-1.4365	7.01605718192395e-05
chr8	142832907	142833517	11.8008460614178	2.40810330457331	0.0002580260764268
chr8	143540867	143541898	203.615507783869	-1.30587	0.000267612884836111
chr8	143553033	143554131	165.310324582085	-3.48555	0.000130579814513084
chr8	143609052	143610355	302.232787562636	-1.34063	0.000675046395883747
chr8	143939358	143939948	179.380914449771	-1.52913	6.24494171629489e-05
chr8	144146891	144148893	392.783878705438	-1.322	0.000674958914809555
chr8	144326111	144327601	310.271737777892	-1.2241	0.000455714432714926
chr8	144412908	144414046	232.148929794372	-1.29013	0.000581031331863858
chr8	144464818	144466505	403.122447614412	-1.28057	0.000619240279778002
chr8	144786545	144787711	226.152716293633	-1.31067	0.000876238171219382
chr8	144826666	144828085	480.076601933149	-1.50865	0.000369476782835295
chr9	5628350	5629912	465.166938950496	-1.49738	0.000363119329167775
chr9	6412497	6414513	423.015165197654	-1.41722	0.00029959163348295
chr9	6680632	6682256	459.622383095832	-1.30583	0.000300730566876588
chr9	6756939	6759229	626.966668834461	-1.30499	0.0007653874511984
chr9	33166355	33168367	616.801712609471	-1.32156	0.000343734235763608
chr9	33263543	33265527	521.911408525272	-1.18716	0.000976759064591671
chr9	33289158	33291232	420.322946242916	-1.31176	0.000490068765033447
chr9	35111002	35111909	240.614874813623	-1.51063	1.93048607122044e-05
chr9	35657015	35658821	491.521552820603	-1.4327	0.000203302769038159
chr9	35731717	35733461	596.272101096486	-1.38452	0.000615080429057488
chr9	36190423	36191607	282.083611667971	-1.42512	0.00035885098820935
chr9	36257714	36259138	308.314023015763	-1.52214	5.82430994400154e-05
chr9	36400197	36401526	328.699365945376	-1.51429	9.80295724256036e-05
chr9	36486582	36488669	417.500382032894	-1.32417	0.000506828829140399
chr9	37119905	37121232	277.742378185121	-1.49769	0.000129370485458982
chr9	39532960	39534973	21.1887989548934	1.90375661355513	0.000257934717820473
chr9	40991622	40992692	134.46261661788	-1.46059	0.000814284724495139
chr9	62837667	62838743	50.7885222559979	-1.43229	0.000824618380318621
chr9	70258144	70259662	405.639213020558	-1.2456	0.000714280456385014
chr9	72364107	72366126	618.551509800024	-1.40207	0.000699719790383276
chr9	75027427	75028758	433.939015565022	-1.53465	0.00011319670413986
chr9	79570910	79572115	450.433448592381	-1.7859	2.37680680778752e-05
chr9	83816993	83818579	195.670063754511	-1.2442	0.000978443413118232
chr9	85940676	85941813	411.02760733309	-1.53679	5.99497755581058e-05
chr9	86281689	86283406	369.007058678265	-1.28969	0.000511476618160474
chr9	92114872	92116143	195.084320158431	-1.17991	0.000750165470423819
chr9	92764452	92765851	474.62112620408	-1.35664	0.000508640844614149
chr9	93095154	93096749	863.179929781665	-1.87739	1.47052609326629e-06
chr9	94165656	94167342	492.522748198776	-1.3691	0.000446216538270015
chr9	96417113	96419543	548.588835663552	-1.3847	0.000253341597542846
chr9	97411467	97412966	247.275551793234	-1.26443	0.000167515972486531
chr9	97982621	97985523	499.064901348398	-1.27956	0.000258371860146635
chr9	98255015	98256560	400.537158055481	-1.47138	0.000242300038359941
chr9	99819270	99820397	434.595826296603	-1.32335	0.000495311437965131
chr9	99820854	99822374	398.752260007372	-1.173	0.000906126927756754
chr9	104747319	104748842	348.002423079579	-1.30104	0.000632885092184475
chr9	107282328	107284371	518.298799995794	-1.29235	0.000346199104817046
chr9	111896051	111898010	362.412327006675	-1.48633	0.000146768802544232
chr9	113400896	113401853	330.558761108259	-1.52449	0.000181673669908265
chr9	114397548	114398879	402.430158032099	-1.39098	0.000243897489531735
chr9	120868255	120869452	476.095269067997	-1.4523	0.000293722461612256
chr9	121200961	121202531	432.111267532037	-1.35864	0.00048488576405592
chr9	124414999	124415980	120.667650729805	-1.16873	0.000737654478525113
chr9	125189079	125190723	229.192283673093	-1.15431	0.000549394213811439
chr9	125261253	125262617	166.838753019993	-1.07967	0.000967397723814399
chr9	127224148	127225926	445.92821506531	-1.34868	0.000209939075701287
chr9	127396355	127398263	434.282328872259	-1.25571	0.000550088513062102
chr9	127568677	127569866	250.849961441184	-1.23965	0.000220690096308139
chr9	127770543	127771858	414.555666163118	-1.42023	0.0002116593903767
chr9	128127277	128129141	400.542667884878	-1.20257	0.000690901823600194
chr9	128249719	128251088	248.295608869835	-1.15715	0.000488189444545997
chr9	128551941	128553257	299.17281755972	-1.34181	0.000741175849790024
chr9	128688364	128689701	282.103696889557	-1.37567	0.000199515128504663
chr9	129080439	129081945	317.240357774566	-1.15229	0.000484676011004464
chr9	129110102	129112096	451.330650668235	-1.23861	0.000900111516707941
chr9	131256114	131256972	131.921426443724	-1.52669	0.000117649332033269
chr9	131372696	131374426	261.302594196672	-1.5848	1.50910432283215e-05
chr9	132240648	132242020	392.803860409768	-1.49238	2.39987799437385e-05
chr9	132354179	132355713	345.546	-1.32407	0.000502771574689801
chr9	133120602	133122226	347.259654360321	-1.10191	0.000970362138719248
chr9	134325131	134326528	170.447020514161	-1.21293	0.000585795127420052
chr9	135960653	135961647	163.994358030789	-1.27922	0.000226343273295463
chr9	136117617	136119568	377.295386679479	-1.33871	0.000262623858547793
chr9	136362920	136364036	323.460401959073	-1.28853	0.000950033935960066
chr9	136790679	136792155	766.162089048381	-1.58046	0.000140603434491177
chr9	136943707	136944998	280.633486324879	-1.22686	0.000815768590403394
chr9	137085917	137087751	464.736040056879	-1.27937	0.000602713351542039
chr9	137200349	137201296	271.730994741616	-1.6807	2.42117003753431e-06
chr9	137240255	137241898	437.719709292577	-1.31107	0.000650031839298489
chr9	137551100	137552536	226.421923694083	-1.2061	0.000505591134760144
chr9	137589798	137591366	223.467227003332	-1.13826	0.000899257555804382
chr10	3172095	3174025	648.367372030422	-1.46685	0.000283932198171319
chr10	3784636	3786220	463.075410786086	-1.3151	0.00017466197319593
chr10	5975972	5978361	372.017456210857	-1.18606	0.000733196840098959
chr10	12068414	12069627	298.967609875805	-1.43262	0.000155791628143306
chr10	12129038	12130131	353.086990123681	-1.68596	3.98542430133934e-05
chr10	14569603	14570021	51.0260252448076	-1.50886	0.000469761544360449
chr10	14603417	14604897	246.443345288262	-1.21748	0.000679699178322439
chr10	14837271	14839172	395.597328904405	-1.25743	0.000148164414829266
chr10	15167749	15169839	532.184110916438	-1.39736	0.000169053241344172
chr10	16816909	16818042	522.000276620426	-1.30799	0.000938900072668803
chr10	21525316	21526810	248.872286663942	-1.23847	0.000692271415922446
chr10	22002512	22004010	359.592120124584	-1.45106	0.000831908574137211
chr10	22228978	22229742	136.75418388971	-1.63275	0.000123191673965122
chr10	23438364	23440825	595.461948595517	-1.2817	0.000276690875606282
chr10	26860029	26861562	495.009096806801	-1.44916	0.000531491881057263
chr10	28302397	28303576	384.339152217673	-1.49054	0.000514176648038852
chr10	30432796	30434941	560.073135050358	-1.34207	0.000642879008098566
chr10	31031325	31032924	629.670856836532	-1.66023	0.00010609389300096
chr10	32055449	32057056	274.244676736618	-1.23244	0.000831374373540237
chr10	32345991	32347726	490.511553496908	-1.319	0.000737601870052491
chr10	35126370	35127952	534.802719077238	-1.63844	0.000115116380133898
chr10	37976040	37977050	414.133574700385	-1.47325	0.000117191212817017
chr10	38402390	38403476	81.5050741564796	-1.44533	0.000788301119674704
chr10	43436110	43437627	386.300301881769	-1.33741	0.000157667362663972
chr10	44958973	44960321	285.80417841086	-1.28584	0.000878094912432261
chr10	45672012	45673895	368.420369660444	-1.2538	0.000838029712224632
chr10	46023029	46023783	136.351231039909	-1.30725	0.000482273356023147
chr10	46030038	46031005	220.386899638722	-1.2268	0.000984678023961401
chr10	46282359	46283325	92.5444568118381	-1.48445	2.98737149290895e-05
chr10	48306153	48307469	355.878693228271	-1.54329	0.000141272891375896
chr10	59905094	59907241	484.98911856511	-1.44131	0.00025680371852549
chr10	62804022	62806088	321.799955473353	-1.22439	0.000680271452002571
chr10	62816260	62817623	427.054292615957	-1.5153	0.000109512176583464
chr10	67763381	67765337	375.349622100904	-1.31705	0.00056030759899358
chr10	68074476	68075525	248.092968731005	-1.44305	0.000269321911975326
chr10	69123291	69124770	496.628646833885	-1.5164	0.000119869040793438
chr10	69408449	69409363	235.916890392035	-1.54127	0.000313580821339079
chr10	70145252	70147222	411.190537463907	-1.35584	0.000138700041621596
chr10	71850615	71851900	267.407322894996	-1.32443	0.000121600845019518
chr10	72691771	72693520	262.965261176876	-1.23345	0.000316542328953813
chr10	73095904	73097490	364.249786136689	-1.19322	0.00074770021477893
chr10	73246664	73247540	163.814866383589	-1.3343	0.000720673463622153
chr10	73730143	73730908	86.1524574494531	-1.36772	0.000682032379911488
chr10	73810849	73812193	396.360007262794	-1.43887	0.000274701272456404
chr10	73874242	73875248	164.938555690882	-1.46953	5.64180182161382e-05
chr10	74150246	74152023	426.65466639415	-1.40213	0.000735795269815722
chr10	74825161	74827348	804.779488392224	-1.62642	8.09927154049374e-05
chr10	75111045	75112583	337.687128484336	-1.2704	0.000437474196724309
chr10	75209743	75211287	326.681205801664	-1.34347	0.000715271027337761
chr10	80453691	80455490	447.274875979379	-1.24522	0.000333843354240432
chr10	84327937	84329300	363.434544297789	-1.28951	0.0004973480174972
chr10	86520873	86522569	327.136990058532	-1.40959	0.000160443265103302
chr10	87341775	87343368	140.315232912119	-1.41908	0.000959476518756666
chr10	88091458	88092148	75.1754902490554	-1.80275	0.000375593970703904
chr10	89250955	89252241	283.592173050159	-1.25916	0.000594198230393483
chr10	91220212	91221607	366.267693014992	-1.64313	1.04556889776009e-05
chr10	91923332	91924492	204.72975785148	-1.21429	0.000849580874319729
chr10	92848038	92849474	229.45853618083	-1.38664	0.000179423472375781
chr10	95290447	95291409	162.572276848525	-1.39711	2.01500649302609e-05
chr10	95560582	95561748	249.398338897628	-1.1485	0.000718029135541401
chr10	97425745	97426864	222.126361779333	-1.25739	0.000916534960320637
chr10	97498116	97499706	564.645843306466	-1.59094	2.51281912518396e-05
chr10	101829747	101831346	357.017057696138	-1.39413	0.000168462197786891
chr10	102132477	102134135	327.271076595866	-1.38772	5.29654222383439e-05
chr10	102244945	102246025	242.783571732905	-1.29819	0.000758198053057621
chr10	102393914	102396040	516.752485860036	-1.23586	0.000623776710695572
chr10	102501924	102503145	469.282623216687	-1.55711	0.000256226088355728
chr10	102503676	102504322	218.507602296268	-1.35798	0.000917861539015535
chr10	102743381	102744929	267.593023874025	-1.17264	0.000935361149956799
chr10	103917357	103918967	439.189834521791	-1.3978	0.000328218287660592
chr10	104120740	104122582	498.604159123111	-1.28459	0.000315143492348756
chr10	110007193	110009053	392.37624091344	-1.36481	0.000756804603738567
chr10	110918439	110920447	690.052128469512	-1.30138	0.000624792076228341
chr10	112369254	112370384	92.5641850690428	-1.17831	0.000920722637885226
chr10	118754092	118756233	459.026832249052	-1.39688	0.0003490015579015
chr10	119725050	119726861	446.458504313489	-1.35345	0.000806571558347429
chr10	123997502	123998214	93.1795609870701	-1.45011	0.000475653312327288
chr10	124418182	124419463	275.828210821756	-1.27608	0.000901024225510197
chr10	124717971	124718739	112.249188317559	-1.30838	0.000929930590410644
chr10	125718766	125720428	303.283583930014	-1.16474	0.000908415743251223
chr10	130109765	130111792	696.370363691854	-1.51608	9.49715631633757e-05
chr10	131900122	131901864	321.317048993153	-1.22332	0.000184869933418097
chr10	132331392	132332657	324.795933329817	-1.30762	0.000959792243044592
chr10	132536762	132537936	751.88924348281	-1.92949	3.32656501866941e-06
chr10	133009142	133009974	154.404002241248	-1.11472	0.000629406349045337
chr10	133308097	133309616	394.772102428779	-1.55909	7.88051294182918e-05
chr10	133393887	133395051	231.136411725112	-1.28518	0.000309291420719871
chr11	206632	209089	610.531206316492	-1.18712	0.000865290488834905
chr11	307845	309043	96.7243234856659	-1.53165	0.000161696687866287
chr11	448030	448732	175.543715286917	-1.36167	0.000272607469233219
chr11	694575	696312	986.157760494592	-2.07144	6.57255168861801e-07
chr11	3796901	3798336	493.449	-1.45408	0.000312488286618587
chr11	6234154	6235614	661.528651245728	-1.41954	0.000628037007762989
chr11	7048670	7049079	23.1808267080732	1.70486734670176	0.000669531703063687
chr11	9460180	9461636	559.503574826737	-1.4792	0.000273757234045033
chr11	10857153	10859118	418.987778262887	-1.44609	8.50253358702257e-05
chr11	12124738	12125188	40.7707005352372	-1.56469	0.000572967680176442
chr11	13667866	13669544	487.946906827928	-1.29594	0.000971725344506325
chr11	16737907	16739514	331.730265306055	-1.30467	0.000676570305128026
chr11	34051109	34053202	362.499080804417	-1.34866	0.000214052590189556
chr11	34915564	34917230	424.963204749581	-1.33304	0.00034088605628531
chr11	43680237	43681522	361.993133525964	-1.40086	0.000985880983398057
chr11	44564262	44566093	703.84090342918	-1.52576	0.000162800187508425
chr11	45917620	45918985	376.727221064126	-1.34391	0.000106995064075853
chr11	47641998	47642985	261.144287437839	-1.32053	0.000485058076922455
chr11	59058006	59059066	114.642507612129	-1.23524	0.000729404584327409
chr11	61160492	61162049	333.273262649245	-1.3297	0.000228200170545971
chr11	61967050	61968727	355.902622513031	-1.27114	0.000978793681948384
chr11	62601016	62602966	453.545584362551	-1.36793	0.000379895325137907
chr11	62708749	62710195	308.956020544422	-1.31493	0.000575034392649217
chr11	62791523	62792416	130.60134857068	-1.35166	0.000844185412666313
chr11	63670759	63672048	272.934506097646	-1.1914	0.000925792042904798
chr11	63838479	63840030	506.163286261036	-1.53944	0.000290987949233017
chr11	64240425	64242316	776.779656871262	-1.37702	0.000837360457777856
chr11	64269062	64270992	488.321369098341	-1.35695	0.00082318775837818
chr11	65116599	65118098	326.262400219614	-1.29115	0.000681418593121231
chr11	65121924	65122757	206.827949294139	-1.57281	0.000112465849599717
chr11	65422076	65422480	162.608670395448	-1.46014	0.000844067589874818
chr11	65569690	65570750	318.509611849222	-1.41331	0.000843655899800262
chr11	65614957	65616181	468.701568079202	-1.45916	0.000600569982857975
chr11	65873200	65874054	186.261325945804	-1.44926	4.81338374792207e-05
chr11	65890311	65891268	223.229698959202	-1.31742	0.000502300529957842
chr11	65918577	65920287	454.07497305593	-1.36998	0.000277482907658163
chr11	66051645	66052817	266.530974443926	-1.51361	0.00022930168105499
chr11	66068972	66071258	312.154695644969	-1.19028	0.000391954312708993
chr11	66311849	66313274	456.277081113788	-1.53793	0.000123530218293275
chr11	66677200	66678807	309.180041315312	-1.42486	0.000440762035958816
chr11	67265831	67266806	122.679252210661	-1.23443	0.000559297398475754
chr11	67288104	67289778	337.169063531415	-1.25178	0.000469492077593123
chr11	67401135	67402267	363.889278101267	-1.51807	4.97138385821452e-05
chr11	67420347	67421707	349.553479290743	-1.27284	0.000511832690793727
chr11	67504881	67506415	383.856864545241	-1.28479	0.000734721978786192
chr11	67507747	67508903	333.264424535322	-1.17402	0.000717410657475664
chr11	67629064	67631080	511.617698914041	-1.17886	0.000987096053414121
chr11	68459854	68461444	294.970499870532	-1.26944	0.000754669170742518
chr11	68839033	68840093	173.152631114559	-1.35445	0.000645061561549661
chr11	71786719	71787697	176.891726071536	-1.82624	6.12919326406537e-06
chr11	72224625	72225274	72.5834168030391	-1.45607	0.000182968646090376
chr11	72433759	72434925	203.98249392212	-1.31166	0.000371477318808236
chr11	73876365	73877592	170.135964500501	-1.14598	0.000983199957572195
chr11	73982659	73983983	370.284098596096	-1.65234	4.86066118644491e-05
chr11	75525027	75526416	217.92977981632	-1.30693	0.000234077983791219
chr11	75814332	75816014	438.96034592554	-1.36189	0.000369590230514198
chr11	82900154	82901945	481.730431810549	-1.22376	0.000692083489366236
chr11	83156203	83158257	626.647073026358	-1.39984	0.000415770181188071
chr11	83285503	83286757	385.484564323441	-1.35294	0.000957980540861236
chr11	86244121	86245905	314.672985951694	-1.3872	0.00050869360631188
chr11	95230407	95232585	632.368159924403	-1.58299	0.000357761455022901
chr11	95704885	95705979	114.477302616197	-1.36462	0.00054788134901074
chr11	95789028	95791281	611.057751974601	-1.37719	0.000436604610962426
chr11	96254008	96254439	28.4615704074381	-2.04551	0.000212014087253201
chr11	103108977	103110274	203.170245104364	-1.26942	0.000726984836155073
chr11	108222101	108223508	488.228760705434	-1.40012	0.000764920160881114
chr11	108466894	108468157	259.314703566056	-1.26979	0.000774658393520907
chr11	110092455	110094071	276.60555451715	-1.20287	0.00047918985226708
chr11	110429630	110431164	275.812855375506	-1.38341	2.36429650596916e-05
chr11	111878409	111880007	349.09925333328	-1.34115	0.00038258706235408
chr11	111926411	111927647	372.610917709166	-1.46342	0.000211525378689396
chr11	118435341	118436985	392.045822353893	-1.25829	0.000801345400439735
chr11	119029338	119031317	314.128228711096	-1.18225	0.000704598091762916
chr11	119205729	119207160	292.182885551556	-1.3503	0.000285807069539986
chr11	119334064	119334991	144.555455484284	-1.23111	0.000790841477514305
chr11	123061421	123063213	621.85207296067	-1.37338	0.000679824901028818
chr11	124745892	124747425	261.36259344514	-1.27997	0.000877267573255507
chr11	126210838	126212532	246.448447508643	-1.26981	0.000503100642825248
chr11	130068581	130070746	521.21578527041	-1.27986	0.00048592157850035
chr12	401104	402049	145.576064279514	-1.3158	0.000475532276915875
chr12	6469941	6471537	402.068304299863	-1.22887	0.000637322043576215
chr12	6662583	6663683	177.415155515786	-1.27577	0.000411543110000906
chr12	6752359	6754271	459.647146621887	-1.27637	0.000447185496301149
chr12	6851245	6852788	726.009955392587	-1.46283	0.000237130803657741
chr12	7017850	7019130	350.799295093919	-1.51107	0.000161661415267626
chr12	7936046	7936558	76.0664140330094	-1.81215	9.71954540219509e-05
chr12	12716352	12718344	372.852426147509	-1.3978	0.000793250898309068
chr12	12999748	13001785	451.645789838685	-1.41514	8.01476161904374e-05
chr12	13100865	13102722	310.949506491297	-1.13938	0.000864708487975893
chr12	14960797	14962043	193.966410310655	-1.44152	0.000341853602587586
chr12	25249916	25251687	488.987420686779	-1.38697	0.000147957404690927
chr12	26113830	26114921	238.891839104499	-1.21679	0.000924706187145245
chr12	26937539	26939172	460.109720955653	-1.27723	0.00098136627192605
chr12	27523343	27524741	274.644712890599	-1.30621	0.000644738312943289
chr12	31403066	31403654	53.6813793243648	-1.41607	0.000439393533107438
chr12	40104918	40106606	353.825090136966	-1.18807	0.00066057038662218
chr12	42143937	42145498	296.009257923522	-1.2748	0.000399504452451581
chr12	43805422	43806948	250.808747606522	-1.22063	0.000704090100359346
chr12	43882464	43882877	30.0563200353702	-1.73181	0.000421772268532975
chr12	45728452	45730149	443.827475658184	-1.62125	0.000166635546202082
chr12	45989698	45992237	751.685367711883	-1.37759	0.000446091234379237
chr12	46371136	46373771	614.125630178362	-1.3237	0.000616692208957928
chr12	48716092	48717417	273.43514348383	-1.23662	0.000669904332095386
chr12	48956034	48958083	317.730329333951	-1.08215	0.000809384612945773
chr12	49130080	49131935	490.327208188041	-1.57227	4.23318627377519e-05
chr12	49187882	49189409	309.658164091832	-1.44273	0.000194942243567493
chr12	50111482	50112752	445.123606906995	-1.52678	0.000189800058604114
chr12	50763288	50765222	289.421177815111	-1.23765	0.000568219874850339
chr12	51047599	51048992	256.705169790117	-1.2549	0.000417918972733368
chr12	51238014	51239416	270.862504065992	-1.2847	0.000836636399733251
chr12	53005770	53007280	370.669977198164	-1.3222	0.000532554950435659
chr12	53379179	53380879	666.413125362543	-1.48247	0.000307312210813771
chr12	53440956	53442366	284.458621995375	-1.44232	0.000713964397618453
chr12	53451614	53453107	261.436571378665	-1.57021	8.10812062995591e-05
chr12	53625706	53626812	280.398129519576	-1.48158	0.000133517468072761
chr12	54279378	54281325	528.867586264578	-1.44801	0.000428649612897175
chr12	55973366	55974593	569.327250562241	-1.41398	0.000801804145094074
chr12	56103832	56105093	375.951805232519	-1.38426	0.000393902933322769
chr12	56115956	56116960	196.13957249607	-1.52555	0.000223844827161777
chr12	57078090	57079253	255.374353613493	-1.5491	4.46739127093283e-05
chr12	62259358	62261197	471.261105844287	-1.40933	0.000314035966250359
chr12	68236536	68237216	62.8285612242673	-1.447	0.000966798220296958
chr12	68807352	68809284	434.241329784234	-1.29001	0.000869320802599613
chr12	69238894	69240509	279.972844865226	-1.31652	0.000530885842251973
chr12	71662855	71664671	505.237337770333	-1.27827	0.000850651815237448
chr12	71685616	71686967	239.90123652124	-1.33871	9.95075794564186e-05
chr12	75390627	75391634	253.929014121589	-1.24712	0.000286961856885149
chr12	75510920	75512283	198.772747814073	-1.26407	0.000663140474343468
chr12	76083754	76085415	446.358699923235	-1.20865	0.000440074082526428
chr12	76558672	76560414	418.815990700757	-1.45836	7.40053794789139e-05
chr12	76763542	76765089	403.631272098848	-1.29129	0.000448619177844896
chr12	82357961	82359428	470.860327513987	-1.49629	0.00012920786256826
chr12	82685735	82687935	668.614168465489	-1.34932	0.000400540763077939
chr12	88141586	88143110	394.321725329384	-1.28562	0.00073067402982118
chr12	89707627	89710429	880.807116160737	-1.61544	8.50210535260022e-05
chr12	92144092	92146755	811.726802938369	-1.49118	0.000649858008456324
chr12	92593395	92594435	184.365051200145	-1.42843	0.000735982141592182
chr12	92928425	92929931	471.180718282978	-1.49015	0.000281414183738526
chr12	93440974	93442783	392.586476971437	-1.33924	0.000201772200487776
chr12	94459299	94460698	289.28884747415	-1.26961	0.000449819989563978
chr12	95216739	95218689	523.305929640304	-1.53878	0.000110827157248536
chr12	96398966	96401520	499.561547556303	-1.35183	0.000343002008606793
chr12	98592752	98594516	373.948025660229	-1.40907	4.90867038617866e-05
chr12	98644069	98646016	488.069051809629	-1.31151	0.000108666940817965
chr12	100266350	100268200	475.641567838983	-1.44322	0.000131107178753318
chr12	105107134	105108339	306.703090751915	-1.51429	0.000202349016123506
chr12	106301299	106303693	481.526636177871	-1.25666	0.00030298357697176
chr12	108730379	108732538	670.275301343555	-1.52541	0.00029555944942497
chr12	109845122	109845657	55.899385918598	-1.41157	0.000401502399560891
chr12	109998835	110000313	231.892375262205	-1.22083	0.000418289373808719
chr12	110280392	110282443	335.756869913259	-1.18502	0.000791956726978223
chr12	110449579	110450865	197.632734553621	-1.19069	0.000914693055866743
chr12	110582258	110583567	281.139710549597	-1.21221	0.000436491610723042
chr12	111404823	111406711	564.533558436444	-1.74884	1.55216623580558e-05
chr12	111434752	111435365	96.8183546538773	-1.53098	0.000250276787713931
chr12	112125243	112126643	226.573110844197	-1.29333	0.000901299266782648
chr12	113220618	113222218	408.498039615011	-1.43456	0.000161290648565533
chr12	116737710	116738699	251.39165973591	-1.31099	0.000555439570112661
chr12	118372377	118373327	328.729530644333	-1.4249	0.000318078849483437
chr12	119988436	119990046	291.168605728912	-1.52222	9.32276280584443e-05
chr12	120686205	120687794	433.885306117832	-1.57485	4.37249391816423e-05
chr12	121399557	121401076	316.287064176595	-1.51981	1.51006745697933e-05
chr12	121625998	121627698	394.32760166453	-1.25763	0.000697396953071868
chr12	121686655	121687497	192.110169167941	-1.57974	0.000961568252431394
chr12	121792846	121793257	102.079046324853	-1.43357	0.000148548781505325
chr12	121793563	121795217	458.010093958049	-1.60403	1.78130887246914e-05
chr12	121839344	121840423	231.351184687767	-1.37508	0.000241041302811857
chr12	122225474	122226786	474.257083409358	-1.58937	2.1298265043241e-05
chr12	122421396	122423317	199.945991920599	-1.06864	0.000828397247764073
chr12	122500167	122501631	277.698254619706	-1.37577	0.000353600261079085
chr12	122526481	122527844	323.043296791876	-1.38515	0.000117668157347172
chr12	123383371	123384929	286.912537033403	-1.44062	9.2492691614774e-05
chr12	124913962	124915557	375.743506278924	-1.41482	0.000188878308446784
chr12	130870770	130872764	369.633496807703	-1.19541	0.000759691129363737
chr12	131949309	131950762	264.091984551452	-1.55381	7.73293336593444e-05
chr12	132710032	132711460	184.250481214429	-1.34003	0.000120230408743624
chr12	132985961	132987144	145.263168685163	-1.34987	0.000344982431938467
chr12	133036953	133038042	151.888746056371	-1.43441	0.000163889919038933
chr12	133079957	133081311	382.469201237766	-1.53989	7.60531032158738e-05
chr13	19863172	19865028	500.787798023136	-1.3967	0.00025432122707478
chr13	19957331	19959714	547.621682785074	-1.2559	0.000542116278480854
chr13	21176050	21177297	206.952583684732	-1.2021	0.000394652024031841
chr13	21458445	21459856	239.599577346529	-1.38696	9.51933553024495e-05
chr13	21603458	21604493	322.181213478627	-1.54051	0.000113601531042932
chr13	23374932	23376054	323.921679949802	-1.5374	0.000210776255876389
chr13	24270582	24271193	96.5359820462823	-1.44265	0.000386708025014329
chr13	27170778	27172436	361.811538423784	-1.32227	0.000390969350679977
chr13	27270425	27271475	191.204209136342	-1.32894	0.000206102475908061
chr13	27449755	27451461	378.821790677283	-1.47883	0.000292570427259239
chr13	27620023	27622336	598.730572180531	-1.53449	2.64933679141849e-05
chr13	28718206	28719577	284.251394997213	-1.34305	0.000513291791595118
chr13	32426595	32428614	422.817892302363	-1.29378	0.000663138668728789
chr13	33542164	33543366	423.825088815335	-1.58848	0.000204435749585251
chr13	33730133	33730867	60.4722446424627	-1.45087	0.000233382176863538
chr13	41060077	41062280	651.927494642122	-1.31311	0.000762915873870951
chr13	48037200	48038633	314.727080177221	-1.39798	0.000153389549995786
chr13	51451427	51453891	793.967607381629	-1.48057	0.000268381896878343
chr13	51583626	51585241	672.430945508964	-1.47617	0.000361738231327612
chr13	51803151	51805113	493.504830344602	-1.32501	0.000284281268216661
chr13	52449753	52450910	357.042621770575	-1.44877	0.000196024601559881
chr13	52454976	52456075	285.587895736342	-1.18607	0.000802697248500893
chr13	74133721	74136396	568.940058678445	-1.18057	0.000622370134158562
chr13	77328899	77330179	243.587910555675	-1.2669	0.000670846424844491
chr13	97432688	97434843	748.73285709932	-1.29689	0.00090818337711377
chr13	97975708	97977368	348.481296592326	-1.19919	0.000569785485123026
chr13	98570909	98571457	63.6522788757327	-1.53388	0.000104848321683831
chr13	99200058	99201738	354.068386624938	-1.23366	0.00090680849385852
chr13	99605842	99607141	279.645714807075	-1.503	0.000282673324885034
chr13	110712123	110713772	593.352384489398	-1.55828	0.00049306362114774
chr13	110914098	110916060	699.354543395679	-1.63306	4.9498421389687e-05
chr14	20460710	20462222	413.66730093223	-1.45562	7.5050872435919e-05
chr14	21268802	21270417	338.951162188889	-1.44146	0.00093945629402154
chr14	22871007	22872875	436.431846759501	-1.3318	0.000219360162817287
chr14	23006427	23007596	228.381789483648	-1.73301	4.70568951780692e-05
chr14	23094477	23096036	604.522896059011	-1.69574	3.84338882925802e-05
chr14	23301227	23302981	612.846990875731	-1.39326	0.000338850116380281
chr14	24146493	24148022	559.768737192573	-1.44544	0.000750555279572711
chr14	44896927	44898145	273.984856000083	-1.34953	0.000337108788517033
chr14	45133931	45134984	342.218188872406	-1.30716	0.000500039335307958
chr14	49585736	49587231	379.853146068379	-1.41369	0.000926666807064081
chr14	49619989	49621653	390.227322289253	-1.47211	0.000553089969972632
chr14	49867825	49868744	280.635076930534	-1.46572	0.000721602343597327
chr14	50311364	50313112	383.259797080665	-1.19565	0.000732091192238245
chr14	51846579	51847714	202.025076177822	-1.66882	2.778831151423e-05
chr14	54396458	54397923	301.350713071223	-1.18627	0.000545237664333597
chr14	54440810	54441858	202.160756002551	-1.23639	0.000592471821196543
chr14	54901745	54903485	310.853859025509	-1.12883	0.000926191096289257
chr14	55050886	55052506	357.096493348725	-1.4616	6.50680107135236e-05
chr14	59187867	59189792	512.682207264076	-1.32735	0.000984812726795624
chr14	59483421	59485089	365.944703898641	-1.21482	0.000737258175868801
chr14	60247954	60250210	539.922741695588	-1.44802	0.000450743534264857
chr14	61694782	61696506	452.310914460121	-1.53197	0.000147830777613888
chr14	61750761	61751589	147.862173803459	-1.72154	8.76724007161601e-06
chr14	63542350	63544107	323.91134375286	-1.15196	0.000718310874229096
chr14	63641212	63642756	428.108910415127	-1.5904	6.09401950999123e-05
chr14	64502966	64505470	686.073107495491	-1.51719	0.000353442752232455
chr14	67619366	67620747	272.058152936149	-1.27432	0.000494871190925463
chr14	67674126	67675404	202.989680275457	-1.26082	0.000444342580618805
chr14	68792855	68793913	307.40495818865	-1.50105	8.94160154642162e-05
chr14	68795122	68796444	298.096760911007	-1.4828	9.30013269019223e-05
chr14	69652794	69653293	53.9288990312772	-1.48532	0.000873328491910202
chr14	71319710	71321922	510.92330641409	-1.29193	0.000611600240178598
chr14	73457458	73459122	339.910909879839	-1.28043	0.00024178482324233
chr14	73728358	73729137	97.3387703512981	-1.33656	0.0002955398205643
chr14	73758386	73760683	459.580818939426	-1.37626	0.000162906341228839
chr14	73851039	73852984	224.84717009613	-1.21057	0.000399816740522872
chr14	73886255	73887479	230.878031877254	-1.4482	0.000218689702877405
chr14	74083879	74085412	495.045375892194	-1.42469	0.000527219389541384
chr14	74492859	74494325	416.906512458094	-1.49045	0.000243408945260819
chr14	74881412	74882888	224.099988478188	-1.12659	0.000697030292933716
chr14	75660234	75661770	381.289662326647	-1.30921	0.000600329188879545
chr14	76977645	76978579	95.7584428611331	-1.89478	1.04935168011661e-06
chr14	77027571	77029044	367.611297810006	-1.55825	6.78664298366694e-05
chr14	77320228	77321622	586.126462434582	-1.62321	1.42745568832333e-05
chr14	77615679	77617222	395.084153647578	-1.2183	0.000645592500748516
chr14	81219226	81219736	181.018750701319	-1.41166	0.000552612715064157
chr14	81219824	81221960	481.40369513128	-1.51824	8.43803998538069e-05
chr14	81533248	81534323	314.471389266013	-1.53312	1.6789502960772e-05
chr14	90382518	90384403	469.043214164791	-1.50298	7.08615030435964e-05
chr14	90396490	90398790	434.559703323624	-1.42321	0.000105547574535182
chr14	91059688	91061299	491.74563806469	-1.38873	0.000874646225490199
chr14	91243481	91244069	58.5901548830782	-1.61324	0.000418230522684536
chr14	91417249	91419106	330.314885138921	-1.19516	0.000402744557762615
chr14	91509114	91511230	460.162916988726	-1.23467	0.000553862631521649
chr14	91835737	91837392	262.095305238272	-1.10793	0.000969097536523914
chr14	92105568	92106972	262.90391054585	-1.36079	0.00015075669392264
chr14	92793476	92794974	413.590600586171	-1.37198	0.000535316400007709
chr14	96361995	96364356	301.812379640304	-1.24754	0.000474616784298841
chr14	96391135	96392793	374.182454300288	-1.54586	2.12722632809738e-05
chr14	96920222	96920701	33.5209948777818	1.42606575061089	0.000912307215213123
chr14	99041361	99041820	32.1303326669532	1.59228519856014	0.000777989241700407
chr14	99480002	99482075	661.672401846547	-1.47382	0.000314576749025874
chr14	99682784	99684819	442.420582440033	-1.24273	0.000209857370931337
chr14	100192277	100193891	345.281631092767	-1.20869	0.000221939511321951
chr14	100213875	100215040	239.498679161189	-1.53124	8.18723602403881e-05
chr14	100237964	100239320	306.083793028456	-1.91125	1.40898580212615e-07
chr14	100375044	100376783	274.966374438235	-1.17212	0.000394186590277712
chr14	101760143	101761805	472.701048889309	-1.73881	2.64525836731864e-05
chr14	102591407	102593864	467.728639459645	-1.37076	4.3498261942398e-05
chr14	103056610	103058380	242.550975194973	-1.28131	7.42297849932019e-05
chr14	103333295	103335397	438.890058538367	-1.31794	0.000244505481760072
chr14	103561765	103563384	265.475	-1.34008	0.000532639507335659
chr14	103715079	103716534	351.302936899518	-1.42202	0.00010506906556324
chr14	104752360	104753799	550.83942178566	-1.50701	4.40464408366029e-05
chr14	105020337	105022061	347.999356321094	-1.40058	0.000148679912664544
chr14	105300104	105301892	450.445587804257	-1.73948	2.60449339130523e-07
chr14	105489671	105490231	150.143832854468	-1.63336	2.2461694729247e-05
chr14	105490402	105491940	632.762310147164	-1.52402	0.000132249523248073
chr14	106328988	106329730	23.840775001147	1.94922037692577	0.000146771694898956
chr15	20400263	20400817	33.5559830849825	2.04638461450798	4.63628112113233e-05
chr15	21035954	21037114	6.00974116593099	3.43462830905509	0.000444780485221672
chr15	22838031	22839601	352.301003550566	-1.40745	0.000620907256616229
chr15	31325508	31327391	859.420653108886	-1.41749	0.000882197517580656
chr15	34209489	34210499	228.800678392828	-1.40513	9.93944761111036e-05
chr15	40367508	40368633	204.606273977376	-1.2873	0.000442758754717768
chr15	40569050	40569995	127.948699709715	-1.26304	0.000468520999051035
chr15	41416448	41417805	240.695799118721	-1.20123	0.000620238059152512
chr15	44728378	44729676	392.357098955549	-1.47994	0.00048576392658629
chr15	63503067	63505397	684.794068484649	-1.42393	0.000625330438092356
chr15	65295521	65296813	179.622343750862	-1.39681	0.000655362259674931
chr15	65791451	65793022	416.964453354031	-1.5055	7.19955092996326e-05
chr15	70097014	70098168	249.807362314782	-1.36006	0.000150764887642075
chr15	74787328	74788175	181.447315537374	-1.59353	0.000184129028290545
chr15	78148696	78150349	316.386972465188	-1.54716	0.000102157246635109
chr15	79922778	79924352	393.378362403805	-1.37519	0.000484586345602777
chr15	90233076	90234549	444.55065857187	-1.44356	0.000315910997966377
chr15	90387510	90388980	517.653230507429	-1.5875	0.000187365784193361
chr15	92903916	92904709	253.328538862173	-1.55726	0.000445140536535233
chr15	101723816	101724918	264.669831618523	-1.2829	0.000368687843542466
chr16	2512801	2514368	326.360568877855	-1.21359	0.000662365902250304
chr16	14974402	14976241	151.602928049901	-1.21969	0.000727987340944312
chr16	15154685	15155256	29.8803241891521	-2.15878	0.000129132554503415
chr16	16232247	16233107	30.5954008655831	-1.67407	0.000504141145656911
chr16	22189972	22191597	1181.74176930975	-1.6016	0.000617438756532059
chr16	28924150	28925911	528.537619453351	-1.31633	0.000510983584708695
chr16	29594661	29596102	142.585024421646	-1.39293	0.000693604383066257
chr16	29815836	29816971	367.355495752079	-1.34443	0.000615229647519372
chr16	30370095	30371652	444.812328311517	-1.50961	0.000176500290307381
chr16	30377417	30379261	571.494741479547	-1.40636	0.000565022680898125
chr16	30394996	30396098	174.033408815161	-1.24834	0.000801494348335522
chr16	30657482	30659406	838.727328466707	-1.57496	0.000327286071150333
chr16	30922104	30923589	680.118723645933	-1.66274	0.000291346453961221
chr16	31458023	31460208	675.325885411513	-1.27291	0.000786483076423799
chr16	46688272	46690279	534.967779013405	-1.38063	0.000339271156749752
chr16	46830587	46831825	306.39368991139	-1.58975	3.89175675316373e-05
chr16	48608488	48608898	47.3867447545995	-1.64891	0.000918944525304525
chr16	50024739	50026041	215.590587778808	-1.50984	2.93470981687845e-05
chr16	50741103	50742848	417.609398287606	-1.45412	0.000415041089800207
chr16	53129936	53132044	535.989625725289	-1.43476	0.000128621215228964
chr16	57244635	57245896	286.739015215596	-1.28849	0.000818812468219283
chr16	57446526	57448022	202.761419649909	-1.39319	0.00013715287215653
chr16	57808004	57808472	58.7270637390454	-1.4746	0.000294242859210196
chr16	57999994	58001701	348.096824242672	-1.28561	0.000737963350394407
chr16	58128742	58129962	217.045753886941	-1.54367	3.29415844511753e-06
chr16	58628854	58630694	470.708256825033	-1.55267	8.54166077424973e-05
chr16	67183392	67184855	382.620331025275	-1.33267	0.000162175120552132
chr16	67245892	67247820	499.402577823237	-1.18016	0.000669621745528544
chr16	67561626	67563553	588.673774873517	-1.71909	4.87791737275657e-05
chr16	67805579	67807381	448.019841090651	-1.45111	8.34306673353428e-05
chr16	67841637	67842847	280.555479002155	-1.4089	0.000760994213820215
chr16	67846387	67847857	339.161686311359	-1.22421	0.000632916255390137
chr16	68083921	68086104	479.385345396741	-1.36333	0.000969784483329718
chr16	68236025	68236429	117.808041790855	-1.43319	3.61931238548738e-05
chr16	68237221	68238176	297.404877261479	-1.32039	0.000589846995831818
chr16	68843212	68844416	146.197096278595	-1.23991	0.000400072587990909
chr16	69310815	69312160	310.145100018085	-1.53103	9.48352344556233e-05
chr16	69385345	69386348	165.728140817594	-1.48299	7.65164600476627e-05
chr16	69754310	69755344	171.436531704517	-1.34187	0.000159596650277573
chr16	70113422	70115033	111.482825289326	-1.52981	1.43896607434077e-05
chr16	70430799	70431228	44.8269712203355	-1.76734	0.000383391275414108
chr16	70438461	70440222	270.367312524249	-1.32821	0.000418689327290705
chr16	71807978	71810012	310.628028803198	-1.24159	0.000461769711038201
chr16	71845408	71846804	210.733554169864	-1.20137	0.00086757034114212
chr16	72008383	72009177	228.137318160067	-1.39433	0.000284066593314419
chr16	74419577	74420932	11.3080040146393	2.81030893444779	9.70914001460468e-05
chr16	74666398	74667787	157.635663053241	-1.2972	0.000698757958033887
chr16	75148252	75149313	193.417013057134	-1.29479	0.000842104180217627
chr16	75463421	75465222	417.903106815363	-1.35309	0.000418835208406787
chr16	77190119	77191850	450.924185355992	-1.1713	0.000513457553164268
chr16	81006300	81007912	523.794866901865	-1.53895	3.0541102031752e-05
chr16	81076496	81077860	339.094043466281	-1.35492	0.000221257346764135
chr16	81095786	81097110	371.732775206378	-1.60414	7.55367734330259e-05
chr16	81481203	81481776	87.6306147076219	-1.38368	0.000875416040122877
chr16	84116276	84117772	303.063256349547	-1.46002	9.0068143479511e-05
chr16	85556693	85557460	92.6872909993856	-1.58449	1.28073048387275e-05
chr16	85612733	85613528	181.393274748677	-1.14267	0.000994150248721647
chr16	85688627	85689326	119.828095167244	-1.44213	0.000267959901748121
chr16	87950644	87952078	408.772820705295	-1.24935	0.000883963925664149
chr16	88452520	88453381	386.002413331654	-1.90692	4.68468379630133e-06
chr16	88856656	88858030	272.672820963588	-1.19851	0.000952431854939077
chr16	89246539	89248014	252.094049217931	-1.37191	0.000166190300680582
chr16	89490125	89491364	287.798761765045	-1.4586	0.000249954684676005
chr16	89507499	89508901	255.813147471968	-1.1561	0.000832582493702699
chr16	89657300	89658534	181.168291751512	-1.22842	0.000226269345676125
chr16	89700756	89702398	477.272556931742	-1.33759	0.000494057428235503
chr16	89815852	89817353	234.204519370839	-1.09147	0.000686136655383271
chr16	89872581	89874902	594.633292195564	-1.33288	0.000628039906123614
chr17	1399128	1400745	214.35869565569	-1.30532	0.000431391447067718
chr17	1455150	1457139	363.451364458758	-1.34112	0.00019544369299205
chr17	1643339	1644348	166.097595965979	-1.16574	0.000802748505088754
chr17	1716002	1717904	671.27671221518	-1.42229	0.000232064468233147
chr17	2054444	2055363	169.251762910983	-1.07093	0.000955028523221806
chr17	2302888	2304360	231.678681531558	-1.40875	0.00011037533089543
chr17	2392270	2394090	409.456831407452	-1.42661	0.000292278538339657
chr17	2396694	2397194	167.294632678807	-1.62038	1.21964615960984e-05
chr17	2399469	2400275	315.638392003553	-1.45811	0.000295534775508731
chr17	2401003	2402261	526.236318032498	-1.68851	6.59763997456008e-05
chr17	2592941	2594690	296.135200736709	-1.25089	0.000764468829424859
chr17	3635645	3637315	352.130728129768	-1.43056	9.99227261418143e-05
chr17	4365160	4367089	421.050342116356	-1.36433	0.000445970258140126
chr17	7014260	7015626	426.113225731377	-1.31524	0.000253026623577143
chr17	7239214	7239986	255.009786004647	-1.40931	0.00043234330147747
chr17	7328839	7330682	408.572476917696	-1.27828	0.000876117801125293
chr17	7561016	7562055	234.473742269129	-1.32319	0.000389862948249257
chr17	7572026	7574102	485.697878126473	-1.18313	0.000640035644336899
chr17	7614220	7615616	358.62355491014	-1.41069	0.000696628293732249
chr17	8185887	8188020	408.300107647969	-1.33021	0.000752671992749248
chr17	8247019	8249609	347.840925376337	-1.35765	0.000459029971976033
chr17	8745669	8746618	105.949298535636	-1.24979	0.000659524593236795
chr17	12020292	12021690	238.928367760928	-1.43006	9.19649505389037e-05
chr17	13017124	13018652	316.411983700195	-1.22285	0.000692851357507014
chr17	15757746	15758291	9.20043311075619	2.62173060790237	0.000700656799405191
chr17	15998947	16000510	338.055871612112	-1.25479	0.000646455907174504
chr17	16535467	16537171	262.03091585949	-1.41946	0.000199916500349062
chr17	17280362	17281798	213.981801872813	-1.24172	0.000801605168990974
chr17	17751579	17753334	380.17531787781	-1.35119	0.000283621520773191
chr17	17835841	17837137	284.35036868518	-1.30541	0.000152725684822757
chr17	17971622	17973187	402.900873146829	-1.41703	0.00068594390059416
chr17	19362147	19363210	245.328607013976	-1.30311	0.000526346125490987
chr17	21213615	21215174	388.247228914661	-1.29288	0.000909962241523521
chr17	21284160	21285066	324.135158825261	-1.48623	0.000371701789433847
chr17	21763921	21764878	19.8438959805022	2.54862994312426	3.92001999313977e-05
chr17	27892844	27893700	158.475754363826	-1.40698	0.000251104793017223
chr17	28040891	28042275	301.065492048944	-1.63607	7.99308542729934e-05
chr17	28576499	28577454	150.995548081365	-1.42153	0.00038734129763849
chr17	29292482	29294777	426.666534966621	-1.22698	0.000588300755194615
chr17	31487537	31489289	364.009372703011	-1.27192	0.000893323702777804
chr17	34877707	34878149	26.1534781393368	1.56629997116115	0.000722023189952291
chr17	34980273	34981440	227.29504014181	-1.42617	0.000256894377499985
chr17	36188748	36189416	73.1804575033431	-1.92419	4.22081532753921e-05
chr17	39753667	39755076	398.565195865401	-1.58887	0.000153423761040921
chr17	39952193	39953895	510.658170404595	-1.35903	0.000403763890623426
chr17	40139511	40140888	298.108044603649	-1.53989	0.000210427895194643
chr17	41687851	41689760	660.570487547766	-1.49601	0.000289460054216818
chr17	42154349	42155369	209.136213631161	-1.69981	1.97233512854773e-05
chr17	42387254	42389301	611.996621937212	-1.53201	0.000447961951862369
chr17	42679604	42680049	98.6784723205637	-1.34619	0.000395552281846662
chr17	42997502	42999018	276.784639091542	-1.36204	0.000403397496803836
chr17	44186238	44187514	355.698792813792	-1.47863	0.000176500330334422
chr17	44324234	44325917	325.827140058218	-1.27123	0.000400778073997434
chr17	45148107	45149043	284.178924593595	-1.56364	0.000459784564294056
chr17	45160678	45162573	446.808671342667	-1.26273	0.0008215661966054
chr17	45316405	45317814	514.339839254462	-1.66626	1.64933106172614e-05
chr17	47188399	47189900	375.656747475032	-1.76608	6.99979976785581e-05
chr17	47895133	47896963	444.898209084163	-1.16973	0.000685024137055978
chr17	48100568	48101942	177.124231580459	-1.21201	0.000293911957231731
chr17	49218900	49219869	115.693781575121	-1.29141	0.000563755323167096
chr17	49763003	49764647	289.512822284606	-1.2837	0.000891001713085354
chr17	49788287	49789515	367.662167307869	-1.56496	5.18546718872193e-05
chr17	56833070	56835170	455.338222666323	-1.24592	0.000367608706675375
chr17	58328087	58328549	101.01380526567	-1.62117	6.34704174946327e-05
chr17	58329382	58329831	100.31734125775	-1.5683	0.000312284139356829
chr17	58351683	58353286	263.749395495989	-1.21529	0.000675644694754362
chr17	58417417	58418155	112.145981412663	-1.42128	0.000627882344801174
chr17	58631161	58632480	201.678483188181	-1.44783	0.000117749881302867
chr17	59837104	59838610	288.035350248975	-1.3551	0.000772942711566325
chr17	63740906	63742678	382.192170167306	-1.44168	0.000362264377721072
chr17	63841540	63843434	533.757855123903	-1.22418	0.0007198116577688
chr17	64129249	64131074	420.210764156618	-1.56707	9.09430098079943e-05
chr17	64505106	64507686	631.15711584014	-1.27539	0.000836481642572836
chr17	64965648	64966322	80.4342220272172	-1.66551	0.000100836234903673
chr17	64974923	64976365	454.613327317563	-1.52545	0.000401924796328307
chr17	65055596	65058051	458.088	-1.27246	0.000681985288793178
chr17	68035236	68036397	185.992121893628	-1.13377	0.000727936763936714
chr17	68247247	68248824	402.016843195113	-1.62893	0.000145959676208757
chr17	68291064	68292598	270.792888514557	-1.42391	0.00034557533051501
chr17	68511471	68513479	396.881689891591	-1.26577	0.000397736444621207
chr17	74748241	74749674	320.442552017753	-1.37657	0.000474319204654553
chr17	74872365	74873761	403.277310592982	-1.41454	0.00066496011456008
chr17	75345617	75346144	37.5338552251038	-1.74077	0.000657268422779311
chr17	75515330	75516996	370.821451397493	-1.23921	0.000661425417242078
chr17	75778719	75780174	317.459919506528	-1.49282	0.000684645989160022
chr17	75784000	75785702	402.254354505097	-1.30402	0.000675908382606644
chr17	75904460	75905456	281.950831613533	-1.31526	0.000533573005978584
chr17	75978547	75980329	332.654	-1.2035	0.000854355651273403
chr17	76264619	76265616	214.95591954053	-1.51067	0.000180315225460524
chr17	76500851	76501965	270.674350072455	-1.4232	0.000212925493724757
chr17	76515219	76516056	108.030215431432	-1.36542	0.000848783802453862
chr17	77139887	77141229	396.528384599242	-1.60786	7.19888880938799e-05
chr17	77869548	77870145	65.5042347310961	-1.55881	0.00042963332759193
chr17	77957766	77959517	326.541459705829	-1.28559	0.000702482775680449
chr17	78139995	78141023	340.403520824563	-1.35597	0.000308732777694841
chr17	78358926	78361179	626.279410881398	-1.29399	0.000320200680158268
chr17	80454190	80455532	242.595795849321	-1.17333	0.000442626879017097
chr17	81512373	81515449	651.850909141343	-1.22232	0.000353864465916027
chr17	82022524	82023967	448.279243392984	-1.27843	0.000426715801691783
chr17	82036750	82037979	273.132579493418	-1.28388	0.000738817568738039
chr17	82418077	82419043	185.526128115413	-1.37202	0.000129979365575125
chr17	82697860	82699403	266.428046922819	-1.17286	0.000148644062647034
chr17	83050688	83052476	506.049347484251	-1.35421	0.000182439328132042
chr18	158031	159205	235.152355603693	-1.18706	0.000909871890372365
chr18	2960068	2960831	70.2679762024885	-1.71435	0.000308982991986148
chr18	9333732	9335377	369.030366406124	-1.2672	0.000390041123011334
chr18	9913263	9915279	514.060365561937	-1.48042	0.000187256706399115
chr18	11980333	11982349	605.49630221665	-1.33754	0.000543704697527471
chr18	12376577	12378123	656.557406523776	-1.63337	7.8746933171723e-05
chr18	12883178	12884631	393.094545113868	-1.43889	0.00065678000422657
chr18	12947019	12948748	728.777114267146	-1.56989	0.000407872702276281
chr18	20948737	20949629	19.5441112149205	1.79474466802935	0.000519235110498744
chr18	21611719	21612990	153.980216476444	-1.42991	0.000119694700952132
chr18	23452705	23454061	259.601802612357	-1.36798	0.000565300455752614
chr18	23502850	23504019	310.366433888033	-1.4158	0.000318700798861853
chr18	26089822	26091483	408.439539644142	-1.22635	0.000847598317259466
chr18	32091725	32093519	732.634241757423	-1.53809	0.000289026295391309
chr18	35040994	35042319	305.051613286294	-1.47782	0.000374812310871773
chr18	36128931	36130345	338.826088042171	-1.42465	0.000790239646079632
chr18	36734282	36734800	32.9519063339065	1.78408113961964	9.63785857035934e-05
chr18	44678966	44679836	149.348850858844	-1.31848	0.000309491083165612
chr18	45966829	45967896	226.653878713901	-1.23551	0.000443229668378335
chr18	46097450	46098856	219.776097520846	-1.20467	0.000225033194369559
chr18	51029515	51031032	273.748765195841	-1.25077	0.00032822796069464
chr18	51196026	51198562	594.063899765384	-1.35686	0.000571746762598983
chr18	55321493	55322864	152.332577753886	-1.26657	0.00035762786857632
chr18	57621206	57622410	308.422229443469	-1.48273	0.000620310505373309
chr18	59139299	59140768	399.931340153959	-1.38809	0.000180154862667575
chr18	59358477	59359817	291.284602413053	-1.50713	0.00015539037628432
chr18	59899011	59901106	438.715132347813	-1.35553	0.000760872842955233
chr18	62522252	62523454	530.688841704169	-1.63739	0.000126074730573072
chr18	63421647	63423268	341.10607698731	-1.2583	0.000298345417864648
chr18	74290832	74292539	424.499389378427	-1.23202	0.000234602173964057
chr18	77061874	77062961	170.417560708044	-1.40029	0.000561540962343261
chr18	80033178	80034824	630.861419288268	-1.84054	1.04390012660961e-05
chr19	511130	511531	70.7111182445728	-1.39661	0.000560884702747434
chr19	679765	681217	454.814786577219	-1.37409	0.000859419503127468
chr19	796730	798163	394.365897648079	-1.50858	0.000416828631766426
chr19	1020329	1022001	358.895355001887	-1.31518	0.000675946101386734
chr19	1039652	1040328	187.728577815293	-1.35623	0.000165779333139611
chr19	1081913	1083144	320.041517221648	-1.3092	0.000144761222502063
chr19	1094909	1096047	218.80590232043	-1.20534	0.000291135461917327
chr19	1103512	1104859	382.691114560087	-1.32811	0.000277548120793203
chr19	1260172	1261416	322.806460824419	-1.46402	0.000283031512548695
chr19	1268916	1270083	370.749305463107	-1.50129	0.000209015847565233
chr19	1274926	1276199	376.556573723597	-1.32109	0.000522680910324905
chr19	1490026	1491544	414.101090981975	-1.33389	0.000161422233808523
chr19	1652510	1653468	265.65893647497	-1.47748	0.000266382141455903
chr19	1847877	1849015	195.816896813308	-1.25158	0.00051869293266056
chr19	1863513	1864622	421.312445906896	-1.82175	0.000137322467068311
chr19	2069391	2070188	71.3329052849059	-1.55465	4.68018968594206e-05
chr19	2095992	2097692	590.834395265861	-1.59466	0.000217605634460525
chr19	2269049	2269990	168.784884273133	-1.69423	0.00013799049259635
chr19	4065446	4066287	231.81696614107	-1.73267	1.32749502490069e-05
chr19	4066581	4067899	225.100478906602	-1.20019	0.000681668832225937
chr19	4246623	4247859	234.127814868873	-1.48188	0.000377830450422146
chr19	4791046	4791918	263.706242251669	-1.532	0.00010794683119123
chr19	4968370	4969420	316.003338186822	-1.64556	1.18038317856962e-06
chr19	5622176	5623732	280.357825583173	-1.28865	0.000989912201323299
chr19	5719391	5721030	322.452160338228	-1.27249	0.0005068154479333
chr19	5903565	5905241	942.878407746188	-1.54025	0.000330649757728249
chr19	6110170	6110993	200.849106680235	-1.65565	2.3404989344643e-05
chr19	6372300	6373779	529.40327362091	-1.63993	0.000104263916207526
chr19	6766528	6768285	369.194586410587	-1.42963	0.000288539832049345
chr19	7069042	7070179	281.127662069777	-1.57254	0.000485694378189747
chr19	7636690	7638054	208.454103839209	-1.30699	0.000928353910748287
chr19	7829341	7830473	358.610291882193	-1.43516	0.00019966258686034
chr19	7919912	7921418	551.748801746772	-1.70732	5.17619226966561e-05
chr19	7943128	7944606	324.042138237043	-1.33492	0.000182427196853949
chr19	8389859	8391502	447.421614663375	-1.41545	0.00011825972812863
chr19	8412819	8414025	256.384453837778	-1.36139	0.000108227528278935
chr19	8831818	8833343	494.319688249057	-1.41149	5.1980619718311e-05
chr19	9175881	9176430	22.5500197611951	2.20003965692662	0.000229734639324493
chr19	9178008	9179276	61.5847355020887	1.76129013240821	0.000200742148887699
chr19	9309039	9310401	213.982673129652	-1.27295	0.000604377320455952
chr19	9818095	9819867	618.329446115656	-1.56623	0.000231020241316656
chr19	10568363	10569422	313.273384673858	-1.5179	4.37808927677341e-05
chr19	10870521	10872454	701.948417515072	-1.49384	0.000347112499565575
chr19	11374453	11375919	433.165634384983	-1.46879	0.000664264463333576
chr19	12734194	12734910	133.686774310929	-1.28766	0.000524794789128905
chr19	12782183	12783238	217.668363502191	-1.3531	0.000150363680093655
chr19	12793383	12794347	369.651268786434	-1.63294	5.4727707180876e-05
chr19	13149713	13150541	270.486731958848	-1.3416	0.000441873228426784
chr19	13151504	13152438	345.138032822415	-1.411	0.000170866691178315
chr19	13152675	13153461	262.265219829113	-1.29367	0.000436698932383021
chr19	13154917	13156389	396.027017946393	-1.34135	0.000194948765886196
chr19	14005562	14007351	443.892431445459	-1.25349	0.000602252084970093
chr19	14517655	14519115	536.56458917542	-1.49622	2.75093018730793e-05
chr19	16111205	16112262	443.060194022595	-1.75384	5.78146548605787e-06
chr19	16324048	16325738	436.115757495066	-1.41947	0.000945817153182714
chr19	16328288	16328798	124.531829757291	-1.42219	0.000109657970094784
chr19	16571801	16572763	163.689459486519	-1.15578	0.00079549515554915
chr19	16627600	16629132	305.889834457527	-1.40965	0.000105131297032702
chr19	17225904	17227261	255.769443330992	-1.33911	0.00060318708004622
chr19	17266493	17267758	213.39040657124	-1.24291	0.0008151607198272
chr19	17303193	17303745	136.626726832238	-1.46095	5.46084673426039e-05
chr19	17305325	17306299	231.316393724379	-1.26503	0.000594071806508222
chr19	17511161	17512745	338.965603674768	-1.43368	0.000729707310995597
chr19	17747234	17748062	129.304595119965	-1.35549	0.000401549733155227
chr19	17751214	17751771	85.6650951649011	-1.5197	0.000420120159549738
chr19	18152357	18153798	530.859209685204	-1.59004	0.000211780159446319
chr19	18322805	18323604	211.852182933503	-1.52565	0.000421950587676901
chr19	18521317	18522872	681.699618342482	-1.44205	0.000559883453544887
chr19	18635965	18637645	537.794540414879	-1.35235	0.000974816532885763
chr19	19063237	19064517	378.22141386536	-1.27633	0.000657359204145922
chr19	19662920	19664312	359.612550059825	-1.34685	0.000808133330219072
chr19	21766657	21767853	117.338627073668	-1.40475	0.000519375781913945
chr19	29844292	29845860	476.168190477236	-1.61113	5.58303158418137e-05
chr19	32674726	32676682	423.158655568064	-1.28122	0.000344894196107073
chr19	35931299	35932126	262.722260096234	-1.68147	7.98235847207218e-05
chr19	36013832	36014888	237.416284988511	-1.15691	0.000917357690197335
chr19	36053780	36055372	429.208836470857	-1.41559	0.000547597572685414
chr19	38374109	38375291	295.877833225385	-1.4152	0.000244918472745646
chr19	38849231	38851487	784.765860526054	-1.57509	0.000126002447988934
chr19	38851657	38852187	124.996097069567	-1.77433	0.000243743091782199
chr19	39403412	39404199	282.386508839473	-1.33058	0.000535977337858928
chr19	40425324	40426585	320.023761590762	-1.52075	0.000118286619966207
chr19	40442978	40443659	249.737407564263	-1.47466	0.000108941386507121
chr19	40443923	40445134	325.27956217929	-1.55174	5.52907101009989e-05
chr19	40570103	40571237	340.494824411528	-1.58117	6.98393786144111e-05
chr19	40777192	40778985	604.193232660042	-1.39193	0.000589152212199469
chr19	40798082	40799760	511.407037993229	-1.45803	0.000851087092340299
chr19	41859275	41861041	435.246365620198	-1.57559	0.000124018215367986
chr19	42075152	42076653	412.674286741449	-1.41089	0.0001213379388086
chr19	42244516	42245060	149.657902541972	-1.37582	0.000383166623208544
chr19	42267893	42269317	639.938452494766	-1.6601	0.000183996592974055
chr19	42282968	42284507	434.176573510854	-1.38187	0.000328051053407233
chr19	43462954	43464518	422.391790042127	-1.53624	8.64522060608143e-05
chr19	44499876	44500922	153.918309377411	-1.44652	7.40268168844133e-05
chr19	44747091	44749096	376.461749308742	-1.20176	0.000449649398636783
chr19	44753021	44753762	166.455030550795	-1.41413	0.000230616039338526
chr19	44770425	44771100	171.485815028926	-1.49555	0.000379623097702522
chr19	45001126	45002452	399.095741243869	-1.72709	6.99100459217187e-06
chr19	45485077	45486124	221.502900392174	-1.2156	0.000402250584072244
chr19	45681491	45682071	102.301271139673	-1.65525	1.54602195078228e-05
chr19	45717190	45718367	305.237087587283	-1.41654	0.000568602077533228
chr19	45994808	45995908	227.711753644128	-1.24447	0.00053318779865909
chr19	46859929	46861339	233.98462707417	-1.41194	0.000380995055832024
chr19	47111758	47114014	546.20495365237	-1.38205	0.000516001235205666
chr19	47256240	47258080	702.06039114836	-1.52997	0.000234605139369794
chr19	47348814	47349774	195.506582828782	-1.57369	0.000220932796677763
chr19	47514448	47515924	405.715085846368	-1.67582	1.69143522038731e-05
chr19	47600033	47600970	236.425808642938	-1.52706	7.14122977363996e-05
chr19	48321210	48322374	483.536302493925	-1.49551	0.00023023166526607
chr19	48468693	48469914	432.12185711949	-1.32076	0.000820313709882607
chr19	48618830	48619756	305.816558471108	-1.57555	0.000193713023363682
chr19	48713779	48714896	351.790017936681	-1.3458	0.000467704219637556
chr19	48738479	48739632	199.165431704227	-1.21748	0.000631972979389571
chr19	48964793	48965457	161.840034676311	-1.40025	0.000846210103950317
chr19	49118509	49119419	222.520873410631	-1.36345	0.000609613077866253
chr19	49486949	49488066	236.670305632796	-1.39482	0.000549508581063097
chr19	49495868	49496593	245.910923109668	-1.50407	0.000160538533028717
chr19	49589776	49591484	378.609551683887	-1.39814	0.000270831076714104
chr19	49766105	49767811	461.803107376382	-1.35452	0.000800382745614113
chr19	49876137	49878340	897.305638109342	-1.49115	0.000215513676278922
chr19	50328984	50329928	343.97909806593	-1.46327	0.000378919287379717
chr19	52139213	52140247	200.976193412407	-1.62367	0.000447777841712679
chr19	52637593	52638995	183.213834252201	-1.26828	0.000956756079231791
chr19	54136654	54137916	534.426725537653	-1.39181	0.000954386909338728
chr19	54189098	54191366	1778.97196964352	-1.98702	1.62424216677865e-05
chr19	55383772	55386515	548.763740611456	-1.23038	0.000421568508200176
chr19	55598846	55600697	543.524038953157	-1.3689	0.000589537615999329
chr19	55653640	55655627	690.856120656238	-1.62088	0.000193118703876359
chr19	55674668	55675782	122.706900500104	-1.24506	0.000385685964096437
chr19	56140218	56141314	340.844758896072	-1.35637	0.00072280766917849
chr19	57279538	57281305	280.842020969731	-1.28242	0.000609088322600127
chr19	57499662	57500636	71.1066047748299	-1.39744	0.000825627612361958
chr19	58278237	58279757	252.300922765074	-1.29078	0.000279084776903094
chr19	58385773	58387453	299.096427058004	-1.18391	0.000275702712826595
chr19	58558325	58559932	416.996100278375	-1.37024	0.0002510759328437
chr19	58572615	58573939	435.716583678679	-1.23688	0.00096904050067494
chr20	297133	298873	264.350935100701	-1.1125	0.000830206890715094
chr20	3172931	3174581	240.668088871943	-1.1122	0.000612132378079428
chr20	3820047	3821139	272.576290782906	-1.55512	5.96182445109458e-05
chr20	3846106	3847707	244.756059005933	-1.24213	0.000774307533761125
chr20	5119232	5120426	304.212301022911	-1.4658	0.000239947919232956
chr20	5126092	5128070	529.229409784567	-1.40558	0.000309004726211177
chr20	17681008	17682918	503.455079298468	-1.55881	1.82478645743901e-05
chr20	17968092	17969643	455.780997889692	-1.42582	0.00048985719655054
chr20	23349599	23351613	495.863385416935	-1.22407	0.000968529881805955
chr20	23357756	23358501	271.770922582719	-1.55011	0.000205292177866632
chr20	23361444	23362970	494.887204436874	-1.51315	0.000268290556375372
chr20	31604933	31605968	213.524633860789	-1.37335	0.000245582160881871
chr20	31661413	31662453	135.955799136019	-1.19551	0.000544884829886595
chr20	32207120	32208273	205.733541619488	-1.43398	2.04829290932838e-05
chr20	33731401	33733316	422.329525673458	-1.15037	0.000901977190802922
chr20	35615615	35617265	564.069445080366	-1.44237	0.000613179241801304
chr20	36572577	36574282	295.610887382252	-1.29535	0.000610573433213104
chr20	36835293	36836383	137.24455873394	-1.26285	0.000411662076514107
chr20	36881386	36882304	62.2281	1.30154839509185	0.000987936729050799
chr20	38747769	38749105	316.37106760239	-1.28942	0.000153806679317633
chr20	38961733	38962922	225.699236605535	-1.16471	0.000817313620416757
chr20	41028072	41029872	397.742091373391	-1.40029	0.000394820627733023
chr20	41617677	41619207	235.543163721484	-1.25116	0.000980433323278832
chr20	43513707	43515136	381.535523794256	-1.29526	0.000976605749087203
chr20	44521418	44522621	210.899697948147	-1.35034	0.000733669643652245
chr20	44884888	44886411	345.719008804917	-1.34754	0.000476001112007421
chr20	45933713	45935670	421.643174142612	-1.46549	0.000574658436216261
chr20	45971029	45972846	472.521183126291	-1.27608	0.000933818474993653
chr20	46405865	46407367	370.866754707208	-1.27903	0.000837103228141525
chr20	46688876	46690023	268.700910571834	-1.27055	0.000378787356656521
chr20	48827824	48828645	141.218792689524	-1.52599	0.000152255091958099
chr20	49045617	49047192	356.034628548984	-1.28004	0.000824419464756852
chr20	49277220	49279181	564.206501086752	-1.3365	0.000715811470959242
chr20	50189868	50191783	409.083222780841	-1.28049	0.000896560895866414
chr20	50730378	50732304	390.999588470648	-1.31274	0.000397058525052086
chr20	53593103	53594827	314.606942351907	-1.60721	0.000240271405746796
chr20	58388741	58390022	272.151774236493	-1.46868	0.000278838366382828
chr20	59004675	59005618	145.661157741426	-1.28371	0.000595677305211491
chr20	62121401	62123282	376.723064808119	-1.34018	0.000343821356942073
chr20	62237892	62239204	296.816119353466	-1.28288	0.000590214288042307
chr20	62793548	62794858	407.886778121884	-1.35465	0.000202884439271178
chr21	5153825	5155312	69.0000582506812	-1.89904	9.01100838139566e-06
chr21	9737764	9738239	35.0564483048662	1.54302389941877	0.000841993625412406
chr21	14382420	14384174	518.178043398577	-1.28619	0.000867118461821051
chr21	15729434	15730967	358.544600178948	-1.45956	7.52405319817807e-05
chr21	17818469	17820359	413.893315231995	-1.28402	0.00072438923791605
chr21	28884599	28885657	211.145504997468	-1.39006	0.000337084677905336
chr21	29072958	29074211	296.040633389737	-1.20913	0.000912518692926179
chr21	32727168	32728720	308.876026986159	-1.31738	0.000354793559708919
chr21	33324241	33325932	360.195964520723	-1.23305	0.000749844434713514
chr21	33478900	33480636	448.539816327432	-1.49837	0.000421146288406892
chr21	33541894	33543614	431.325785355857	-1.36016	0.000653182516847653
chr21	33641425	33643341	618.807922661723	-1.44613	0.0002673912910023
chr21	36069688	36070561	136.940242911313	-1.26536	0.000785120835565269
chr21	36155555	36157503	865.053577592355	-1.6707	2.39978375866016e-05
chr21	36319716	36321190	362.566619474342	-1.43675	0.000203907231188542
chr21	38804667	38806764	389.620208829445	-1.20438	0.000722834263813803
chr21	39182814	39184218	435.237915085611	-1.28193	0.00098752504390371
chr21	39387471	39387902	52.2709897321459	-1.42864	0.000640180248839657
chr21	42973345	42975738	737.631758544386	-1.46556	0.000289320488016492
chr21	45554790	45555207	64.0774240873566	-1.69674	3.30867117965196e-05
chr21	45642522	45644009	294.020431707776	-1.48143	0.000178574281095039
chr21	46323574	46325482	448.093901848681	-1.32086	0.000282612397716236
chr22	17084521	17086005	274.500302915235	-1.46175	3.86480103870727e-05
chr22	20701972	20704093	374.28734901871	-1.56243	0.000113090661623612
chr22	20858080	20859441	341.63679281248	-1.45277	6.79788630506553e-05
chr22	21735409	21736592	306.345532598147	-1.50699	0.00021727116159963
chr22	23893639	23895719	381.265145770404	-1.36709	0.00024422198846923
chr22	23951194	23951840	10.3421023051825	2.77626315939981	0.000111175941353059
chr22	24433962	24435381	191.004453101317	-1.32218	0.000494475890639733
chr22	29603016	29604262	298.363040385632	-1.41893	0.000497390845499449
chr22	30326356	30327480	227.386381006239	-1.27002	0.000440391226524519
chr22	31749654	31750418	205.489588541827	-1.39448	0.000218367122222321
chr22	35299276	35302064	549.826060997859	-1.29173	0.000518291434112585
chr22	36385624	36388633	661.149012370139	-1.31072	0.000668554036554014
chr22	36451604	36452356	187.115770280466	-1.38372	0.000516556937427957
chr22	36454721	36455916	287.567417374481	-1.2979	0.000103406607188435
chr22	36775641	36776681	279.419785691851	-1.28276	0.000428023326942151
chr22	37843603	37844747	225.392218998503	-1.22608	0.000658515184533852
chr22	38505500	38506999	336.23443061703	-1.43871	0.000164574636786973
chr22	38705233	38707061	480.893037604761	-1.39166	0.000530523519238546
chr22	39152167	39153751	300.331330720902	-1.26531	0.00046866941312919
chr22	39318934	39320494	297.984442411244	-1.2669	0.000737773009144702
chr22	40635856	40637939	417.306187658745	-1.30544	0.000268209135998668
chr22	41021033	41023128	300.655468744798	-1.05981	0.000945461440352309
chr22	41090961	41092893	487.032164661184	-1.336	0.000515624837776426
chr22	41832242	41834101	412.537546870985	-1.46931	0.000144563496415177
chr22	42090046	42091730	388.865890941493	-1.36673	0.000910853804853694
chr22	42856242	42857806	317.268325622261	-1.18276	0.000935898737395845
chr22	46035589	46037363	520.771617579187	-1.45382	0.000460654500709764
chr22	49959653	49961034	314.70564077453	-1.25264	0.000968779385220608
chr22	50326388	50327825	213.958551683468	-1.19351	0.000195648363077862
chr22	50529734	50532682	881.752788861875	-1.30471	0.000258549873849886
chr22	50582108	50583564	433.990782507803	-1.52279	0.00014621931784715
chrX	317813	319593	551.321185810115	-1.2496	0.000843840021770231
chrX	1391451	1393087	469.657615231999	-1.55626	5.7423701789895e-05
chrX	1451355	1453837	967.879536243944	-1.64053	3.40142530748066e-05
chrX	2928131	2929619	207.930363617611	-1.55698	0.00046074383838055
chrX	9351745	9352260	41.059107755968	-1.82329	0.000212494373284789
chrX	10014280	10015546	188.556218364797	-1.49113	8.71605491771339e-05
chrX	10189427	10190138	49.8616041771871	-1.62847	0.00022214010114179
chrX	11757501	11759702	271.548371592101	-1.50361	3.99152473880179e-05
chrX	12974396	12975349	146.310530087713	-1.6376	0.000404329386320504
chrX	13733984	13735407	209.921905647838	-1.60921	0.000299965021006582
chrX	15674340	15676034	402.781415821594	-1.88749	4.82616621368369e-05
chrX	15737562	15738933	339.031557303346	-1.83651	4.52304192803844e-05
chrX	15789794	15791367	171.935975334951	-1.46395	0.000291978628711298
chrX	15854200	15855772	315.345623667306	-1.63757	0.000195780630373201
chrX	16786007	16787652	242.396168901241	-1.80392	4.66862568449451e-05
chrX	19334084	19334631	24.6772825735868	-2.32542	0.000116194168247015
chrX	19990126	19991793	187.74604188196	-1.33498	0.000375053536969536
chrX	20141086	20142327	242.818519953183	-1.87066	6.75340825647725e-05
chrX	20252378	20253561	80.552746760881	-1.33662	0.000527460678311218
chrX	20265155	20267662	308.86659472675	-1.33203	0.000517511179782343
chrX	21984949	21985643	49.5422575351932	-1.46469	0.000643430596625016
chrX	23907181	23908281	186.448753498942	-1.31933	0.000416808706073717
chrX	30577349	30578029	37.5346001945807	-1.71245	0.000269487588189144
chrX	30652411	30654124	292.506701618073	-1.49809	0.000395429076986488
chrX	39242071	39242548	17.5392841591299	-2.21912	0.000534047578221884
chrX	40082849	40083888	61.0550552262579	-1.47249	0.000272939731568671
chrX	40097459	40098854	136.464813000124	-1.51436	0.000646409546616554
chrX	40105233	40106705	129.495294785253	-1.25266	0.000734078639774612
chrX	40580400	40581585	131.733275391806	-1.65061	0.00010460235222055
chrX	40735046	40736518	185.331009365185	-1.44605	0.00091455140143698
chrX	41084174	41086709	518.551750253853	-1.68784	5.10823285373427e-05
chrX	41332716	41335266	370.538080863583	-1.64405	9.42980528249652e-05
chrX	44872204	44874292	254.717155582154	-1.86874	8.67905375637172e-06
chrX	46912042	46913498	116.469493958047	-1.40359	0.000443492806451115
chrX	47190565	47191197	80.9817873416294	-1.50274	0.000182081729304534
chrX	47217235	47218838	360.528677391128	-1.74706	8.55481708666642e-05
chrX	47232677	47233928	194.408396149539	-1.73328	4.81381415139692e-05
chrX	48539072	48540331	214.594729257437	-1.67148	8.26580217933336e-06
chrX	48801217	48802794	419.486004266466	-1.42149	0.000937430840546537
chrX	48897126	48898489	197.890495746384	-1.4841	0.000824815937378516
chrX	48917158	48917957	109.200777175863	-1.26821	0.000560857218455177
chrX	48945639	48946189	27.7261916576163	-2.10327	7.12436234631944e-05
chrX	48956897	48959107	276.224887091991	-1.33834	0.000774283241899818
chrX	49042831	49044184	263.258863792119	-1.29773	0.000991265303260018
chrX	49186215	49186621	62.210413718014	-1.51971	0.00035544764413564
chrX	49190702	49191865	187.241194332118	-1.41734	0.00046661607839046
chrX	51743022	51744160	80.5541693600061	-1.58093	0.000313568344861217
chrX	52995145	52996208	155.81354294253	-1.33121	0.000173649853087032
chrX	53081874	53083119	153.010473647887	-1.16247	0.000899572428353286
chrX	53421920	53423494	256.707810316992	-1.4723	0.000506348190411333
chrX	53683504	53684664	206.500787916726	-1.4065	0.000552418877121707
chrX	53686103	53686903	99.4126510049388	-1.35897	0.000589473200542122
chrX	54043768	54045299	293.102459781475	-1.68194	5.53501329422956e-06
chrX	55160659	55161930	180.620269886595	-1.25543	0.000615834006267677
chrX	55717400	55718490	159.864693491512	-1.4889	0.000318386875013636
chrX	57909284	57910892	102.389169084522	-1.59466	8.55028340155672e-05
chrX	65667228	65669407	225.491962820397	-1.43883	0.000988174637717649
chrX	71067631	71069054	237.552730650855	-1.52528	0.000195622440365904
chrX	71282869	71284488	119.424737361107	-1.47252	8.48593814365105e-05
chrX	72276409	72277596	118.651872535603	-1.68747	0.000235387630614141
chrX	77785431	77786759	73.3784574867285	-1.46213	0.000761131117662669
chrX	78103599	78105245	231.684464060011	-1.37988	0.000267699669802085
chrX	96684214	96686104	181.356644506602	-1.37052	0.000775706563075056
chrX	101931027	101932348	151.793705911476	-1.49863	0.000373231340363884
chrX	103310136	103311360	86.0714975439122	-1.81757	7.55056919458194e-06
chrX	110317212	110318843	176.53301721321	-1.21817	0.00029747101335942
chrX	111680910	111682225	185.672678033633	-1.63706	0.000101590284341398
chrX	118345280	118346922	233.837822830005	-1.5278	0.000140418240801552
chrX	119467130	119469553	282.312917105021	-1.43744	0.000201946292595713
chrX	120250487	120251927	174.370420966323	-1.48886	0.000278147061903199
chrX	120468508	120469601	120.791266245666	-1.32024	0.000165840635074701
chrX	120560367	120561853	179.466215975768	-1.50662	0.000287735952867282
chrX	120629549	120630631	214.767028382212	-1.43425	0.000372249621998259
chrX	123959525	123961028	213.925137122041	-1.51261	0.000469170556527175
chrX	129781148	129781632	67.4422400565631	-1.85469	2.55619287339051e-05
chrX	129931276	129933272	323.82507975411	-1.31784	0.000870309593410252
chrX	130024041	130024558	49.0087411897378	-1.77099	0.000253473070498293
chrX	130082158	130082973	95.6896244617308	-1.6123	0.000698886799664952
chrX	132488796	132490385	195.799353689841	-1.37783	0.000421631506312716
chrX	133639702	133640425	22.2732128503642	-2.20657	0.000341619926628184
chrX	135097422	135099302	233.907394989918	-1.27137	0.000335491604713408
chrX	135520371	135522281	338.742450843478	-1.59973	0.000352810301206921
chrX	139931098	139933827	301.256148103465	-1.27608	0.000949080087656299
chrX	147911069	147912831	203.186521362013	-1.41225	0.000136873949137662
chrX	149504957	149505712	116.829375761075	-1.29339	0.000845688074823415
chrX	149539172	149541677	468.832941950198	-1.48976	0.000862424430142211
chrX	149937905	149939221	245.500828090856	-1.31982	0.00050873670241216
chrX	150898164	150899875	230.435849191085	-1.40489	9.2742748728847e-05
chrX	152830394	152831533	172.496363689749	-1.2406	0.000953155079822427
chrX	153723831	153725322	278.759203964415	-1.68635	5.77873870626084e-05
chrX	153793789	153795279	196.268013049699	-1.36613	0.000502283260860177
chrX	153926237	153928760	407.154687575903	-1.50325	0.00047198164515852
chrX	153970887	153973077	411.739912815295	-1.51877	0.000269050769618334
chrX	154371075	154371995	156.605108921565	-1.39266	0.000770467705860082
chrX	154378037	154379867	441.587823124004	-1.83372	2.43895981634782e-05
chrX	154478165	154479671	203.925848333539	-1.50017	0.000109624602281751
chrX	154489775	154491240	203.129433222661	-1.43317	0.000278642756865527
chrX	155070541	155072223	215.231279021861	-1.34044	0.000574602121760169

## Sheet: Table S10b
Table S10b. srDARs identified in MIA vs. CTL samples in LUAD
chrom	start	end	baseMean	log2FoldChange	pvalue
chr1	9472895	9473664	63.6857000912041	1.1144043583421	0.000553061587368141
chr1	21497789	21498240	26.888964991837	-1.15678	0.000117816536531024
chr1	30818494	30819024	47.1762695089656	1.25808601658364	0.000220643185204789
chr1	98086717	98087200	26.4814299127112	1.34332363258138	0.000240012602702944
chr1	107572670	107573274	35.0922450674132	1.32545699841736	0.000455921181171852
chr1	109687483	109688567	42.8079128347917	21.6814293833736	1.12661354136788e-10
chr1	149746533	149747446	28.6631810413277	1.60485078207162	3.04028188559295e-05
chr1	167517484	167518759	110.395879575307	-0.882743	0.000814189823752819
chr1	178126662	178127259	66.6769072409137	1.32983566477945	0.000380177939493584
chr1	182180945	182181913	109.122570344415	1.53271413764468	0.000601085946349094
chr1	183059906	183061077	86.9322908049243	0.928372849028288	0.000706831136322114
chr1	186841453	186842097	42.6105695341244	1.3548613479293	0.000494138770931849
chr1	226444856	226445606	62.4087656579035	-1.04866	0.000650895695536594
chr2	10583960	10585415	170.76567570052	1.44062330486419	0.000391787293343848
chr2	19299022	19299919	57.1126331256061	1.11408343857584	0.000522874751652819
chr2	27319723	27320459	65.9946157653063	1.37877483342495	0.000359038970655622
chr2	34627017	34627427	33.012715523205	1.05186366365437	0.000953116675083489
chr2	54255489	54256511	53.1240924566254	-0.889683	0.000645752156926534
chr2	55555461	55556335	68.0884661766182	1.18100410434574	0.000663644994047652
chr2	101277044	101277527	42.489099001211	1.16561163489751	0.000132044603786341
chr2	106356321	106356780	26.7327461920025	1.35315108438217	0.000210714559589435
chr2	121595133	121595715	35.094136466092	1.06848388627367	0.000957841268164388
chr2	137566134	137566829	54.4264365120986	1.05357651714009	0.000645706772523664
chr2	150601455	150602118	37.5398642683396	1.0518194976641	0.000838701144116235
chr2	154532731	154533133	39.9915484705854	1.20582327386798	0.00097473204402287
chr2	165376535	165377270	51.8019293023154	1.02889709610419	0.000196183343521089
chr2	200159438	200159849	26.296301505933	1.15461819075686	0.000883942895713804
chr2	215982410	215983047	88.2322800673552	1.11803	0.000666385943003318
chr2	224268392	224269047	58.0426774000698	1.68358106011681	3.91284627410039e-05
chr2	233081480	233082018	59.7035567609392	-1.04759	3.94205148910102e-05
chr3	13865994	13866832	56.4243151136636	-0.966689	2.11325695681091e-05
chr3	31952274	31952967	53.1106439785651	-0.940015	0.000600028322957268
chr3	59444363	59444803	29.5753189363067	-1.14016	6.93905786940581e-05
chr3	74613425	74613916	42.2802816941672	1.17005563553305	7.89435263325248e-05
chr3	94648321	94649104	30.6790928215932	1.42030097965546	0.000106406616152989
chr3	182567647	182568070	29.6776952455396	1.45640214658071	8.27149818303611e-05
chr4	15773981	15774697	140.932997676029	1.39504181941969	0.000711803504826597
chr4	37408033	37408753	32.6286188572022	1.45874625428556	0.000119261991646669
chr4	40238174	40239152	86.7157850592985	-0.887209	0.000336297940268564
chr4	59597655	59598870	117.550751112966	1.13333879486749	0.000514385366695797
chr4	74555053	74555619	38.0227745202632	1.14162507870094	0.000385173745177351
chr4	74659541	74660147	56.3052815984782	1.15641115081041	7.42347934333303e-05
chr4	87299748	87300380	45.8367570959595	1.03605736344188	0.000919811400196393
chr4	88843083	88844176	80.6589082933076	1.05185931729164	0.000556197645710751
chr4	95361325	95361905	42.1202272111912	1.04728411489229	0.000278973623331043
chr4	169287558	169288034	32.421884929439	1.40392316570618	0.000346735894019281
chr5	770202	771001	33.4717386993747	-1.00086	0.000820773294962585
chr5	773275	773920	56.7715171847704	-1.32846	6.63221687506352e-06
chr5	774926	775351	28.9748833395503	-1.36913	5.5043695573842e-05
chr5	818948	819791	56.2840910210649	-1.03104	6.62096398753552e-05
chr5	3886282	3887120	54.296637308477	1.11210812169416	0.000130855060627332
chr5	4252248	4252823	46.4784272858277	1.27465453153536	0.000718778581908391
chr5	18395180	18396247	78.893966355324	0.862966610428457	0.000511441479195951
chr5	27786351	27786967	41.0552612154793	1.1108597515463	0.000992010367772501
chr5	58764192	58764628	34.9777539312227	1.37554290609661	0.000285236092882282
chr5	69230124	69230650	45.4798820455603	1.17382743094305	0.00067026120102175
chr5	76732475	76733444	82.0627487910453	-0.892713	0.000354129436290061
chr5	115738679	115739149	29.0724621874006	1.26102624700608	0.000266348461915654
chr5	123700488	123701403	54.7563715033077	0.975571080860111	0.000653879192523167
chr5	150419646	150420170	47.5351622740502	-1.18314	0.000456581162480441
chr5	171941358	171942382	35.9054552748754	1.21447875148778	0.000878095024898133
chr5	178786918	178787676	48.093065917802	1.55839934758601	1.99505197243735e-05
chr5	179421424	179421833	22.2248362131873	-1.2602	0.000683991749032471
chr6	1724073	1724493	27.9171624394819	1.46443810493759	0.00084948606581708
chr6	5592791	5593339	25.6295154090912	-1.16182	0.000211874121040896
chr6	7445552	7446126	36.278920456712	-1.0271	0.000681793819693681
chr6	19892165	19892823	58.9022	1.43409270979895	0.000350404517270028
chr6	33609581	33610431	63.4824613674086	-0.866974	0.000217465900264218
chr6	38824112	38825296	108.910125658393	1.19282963290233	0.000844075108122938
chr6	56713306	56713734	68.6093239725114	1.44876987167811	0.000165357341785398
chr6	79372772	79373904	130.568446361979	1.28353547691296	2.36215619774698e-05
chr6	80696279	80697300	51.9041353652438	0.907962422972952	0.000996921095178701
chr6	82337629	82338075	30.4502823853506	1.19587751593892	0.000691897291765861
chr6	99187126	99187998	73.1715987096627	1.09265463959021	0.000577916227411848
chr6	131651586	131652347	58.7183485115334	1.16636113425696	0.000452680146892223
chr6	138257692	138258408	50.8070736687144	1.00918034981176	0.00053303879372178
chr6	139590105	139590513	33.4353869442024	1.07129987615709	0.000277104192697655
chr6	139977668	139978374	39.5284000481559	0.999249012829472	0.000306163879269999
chr6	144977248	144977961	52.1871970839348	1.15019353609043	0.00082292918087632
chr7	711097	711543	34.4840989580261	-0.968737	0.00016113892473909
chr7	1901361	1901976	51.6333930264417	-0.815516	0.000554896034417063
chr7	2566900	2568206	89.360382877607	-0.862306	0.000273323685796243
chr7	46025111	46025562	25.9410494778786	1.53217936185577	0.000111074702881715
chr7	50335625	50336121	51.0950905028946	-0.935611	0.000591357802767299
chr7	80705105	80705571	34.8404638713973	1.09189349971886	0.000637126195292058
chr8	7918348	7918973	4.79223039689967	5.2077061636224	0.00026281358802409
chr8	28338248	28338756	49.4598932263402	-1.27491	0.000379511474123867
chr8	41886167	41886646	30.5344765885994	-1.16891	0.000511220099876497
chr8	52299507	52300354	62.4971825726762	1.09053237794451	0.000712131607443173
chr8	65475606	65476315	82.0850596024918	1.24276267077766	8.62036958029068e-05
chr8	67737458	67737961	35.0197546148661	1.47544348472376	0.000129890549538546
chr8	90670917	90671702	74.9933927879605	1.00105271522469	0.000554104229341865
chr8	92568508	92569196	64.1767641607526	1.33567342938414	0.000603880191874582
chr8	95006249	95006815	42.6693837662425	1.2792025913084	0.000836445331102617
chr8	109042017	109042494	27.6617012239091	1.69750431066341	0.000335896675796089
chr8	109631222	109631810	44.8001233698817	0.998509958984669	0.000322494155800868
chr8	125802969	125803699	42.539346726339	0.972147299516433	0.000860654944991476
chr8	133967931	133968755	36.2629942570338	1.38056845106504	0.000232070044683422
chr8	134017293	134018025	65.3332194491066	1.08556771424453	0.000362617205667713
chr9	37565655	37566145	30.3206338664507	-1.04708	0.000916037337074333
chr9	68608923	68609712	44.1986090979459	-0.851518	0.000922752497566942
chr9	80492059	80492637	57.1224355142417	1.04765944760546	0.000619022960009008
chr9	83041589	83042226	38.2641696946498	1.04971876834854	0.000283170333139136
chr9	86953399	86953990	31.6550223354196	-1.00727	0.000399592359897787
chr9	95724543	95725013	33.3645813454752	-1.08362	0.000172705911244101
chr9	115757412	115758007	26.0615994604777	1.36188148327625	0.000591801464215804
chr9	121288176	121288634	52.2582060206159	1.36129280326399	0.0001144668387855
chr9	126162831	126163537	41.9426665181773	-0.857831	0.000633793394040191
chr10	6558094	6558654	28.4758895074686	-1.26115	0.000175995118455912
chr10	11403075	11403523	44.8130190609953	-1.28897	0.000271896027211701
chr10	12299308	12300348	71.5355116184314	1.11639168771729	0.000169100840872728
chr10	12397258	12398128	74.7178407456796	1.36376389518187	0.000915462351630153
chr10	12600291	12600783	45.1591116916521	1.48092687019548	6.9075051507992e-05
chr10	25059944	25060403	63.479625544715	1.04142849519966	0.000921044061730356
chr10	34240837	34241487	39.4473358402176	-0.868805	0.000730232546202598
chr10	43336651	43337433	65.2017406313067	1.07009028226436	0.000801567619894594
chr10	46091593	46093079	88.7003194338971	-1.18319	9.57023047392367e-06
chr10	58645546	58645972	29.8967016479619	1.19390023041306	0.000707133117143586
chr10	61999858	62000511	59.1218466654478	-1.1333	0.000785392842089901
chr10	129606014	129606540	37.0085111849382	-1.02798	0.000721645463442557
chr10	132667449	132668356	78.2682820733729	1.04931082659062	0.000849022396475617
chr11	1879891	1880559	61.5522725211954	-0.821696	0.000908835787879154
chr11	1927270	1927876	54.1379806343238	-0.818259	0.000411476896310878
chr11	19101934	19102873	52.4684296276655	0.976906588375736	0.000774220045110976
chr11	45089176	45090082	71.679908508032	-0.744349	0.000986277486333335
chr11	60978904	60979384	43.7936264398692	-0.878682	0.000993205455378629
chr11	78851951	78852549	37.8608380513168	1.10747911515084	0.000558010592472749
chr11	100862935	100863897	69.4023321495584	1.1440196399402	0.000439154762964822
chr11	102177903	102178699	93.1832677913316	1.07434419912693	0.000866719718973453
chr11	126060829	126061258	45.2724778180646	1.07171986575799	0.000836575002881011
chr12	2558182	2558678	31.9573804345022	-0.886375	0.000954653352127964
chr12	3431559	3432736	87.4908536464732	0.984519499704008	0.000848540276796682
chr12	6880354	6881018	52.7783355256597	1.11373905747551	0.000253283944066395
chr12	9642312	9643184	52.539142903781	-0.898445	0.000513361144046117
chr12	11356950	11357419	19.5415007421296	-1.21771	0.000798575408128106
chr12	12384814	12385496	47.5014140362311	-0.940385	0.000181329316473485
chr12	58765787	58766774	67.6511610484335	1.13581494666312	0.000761221351809897
chr12	63862161	63862698	44.8864373914825	1.22198467639798	0.000243425337132462
chr13	59415471	59415887	31.1793316648355	1.15360116638672	0.000187831653842139
chr13	73451070	73452147	56.3010816976025	0.948956885093844	0.000602967448759803
chr13	97141539	97142000	64.6378726368956	1.44289965285184	0.000302786440063735
chr14	35949731	35950605	71.7191483082675	1.19303188912195	0.00059846309777814
chr14	35958890	35959406	26.0890696813309	1.5491361778083	2.43436483711385e-05
chr14	61229232	61229921	44.2383272190235	1.08989816176627	0.000632646953443859
chr14	99055812	99056219	36.864946777048	-1.0844	9.79764557421947e-05
chr15	38652786	38653485	50.6405734881946	-0.92787	0.000451933771653872
chr15	61639459	61639876	25.2580946936557	1.60940655454176	5.67763163109117e-05
chr15	95875185	95875662	32.5132952066344	1.3662974522165	5.79443887188959e-05
chr16	162371	163371	53.5078180986165	-0.903596	0.000483790106584338
chr16	3663210	3663745	35.5306651820442	-0.918224	0.00051459588483612
chr16	29248036	29249033	41.6552252030432	-0.977623	0.000398553149583069
chr16	52069660	52070257	34.3774486152533	1.19497523033415	0.000155432474303095
chr16	53068340	53068889	53.1881220889289	-1.15809	0.000528728954064931
chr16	55480200	55480828	52.9799160407431	-0.853312	0.000342724526715986
chr16	81817747	81818269	48.4525244161298	-1.10827	0.000247794691981411
chr16	82329586	82330296	52.4513927619692	0.999981405866675	0.000680286737084583
chr17	3770433	3770915	35.3355244241905	-1.35777	2.77706842832348e-06
chr17	3796403	3797027	68.2299791892133	-1.10481	1.57886207380672e-05
chr17	4375043	4376066	56.3961971846621	-0.946653	0.000811629840684584
chr17	8898996	8899535	61.1756823337649	-1.13095	3.44387322143624e-05
chr17	18448926	18450138	15.0775190866452	-1.67354	2.09094819885035e-05
chr17	36103175	36104095	45.1632861641132	-1.21666	1.47117182661525e-05
chr17	57527840	57528479	77.0400007407623	1.41874616941223	0.000684157549406439
chr17	63173308	63173755	22.7047648870779	1.21606837771959	0.000773411358640465
chr17	66715595	66716148	46.9216026833246	1.12285055678026	0.000554107314500908
chr17	80482468	80483010	34.1334771587531	-0.943373	0.000775928521336355
chr18	27656237	27656733	34.8595108828171	1.34245082319496	0.000112378503010586
chr18	46966930	46967831	16.7208366933084	1.65440650738016	0.000396008398081957
chr19	2790477	2790955	32.0786428949222	-1.20098	1.31136616346443e-05
chr19	4104749	4105250	59.2552959727889	-0.926837	0.000391488913151874
chr19	13142784	13143619	53.9629254304301	1.26273104566083	0.000419483295398718
chr20	12030441	12030918	47.2893236591381	0.991174230611074	0.000734958616508208
chr20	19880379	19880979	40.4550843574638	1.49741834201632	9.99070523289855e-05
chr20	41475993	41476733	38.7087415308421	1.3938778937863	0.000462644617212853
chr20	44001665	44002093	27.8881669787505	-1.1154	0.000603259197715742
chr20	48758112	48758920	76.9307920093482	-0.906868	0.000897967750218714
chr20	50385912	50386643	46.4921825409963	-0.858862	0.000490125700289966
chr21	39807291	39808111	50.7114747849524	1.08321469153361	8.47400185188427e-05
chr22	22855663	22856352	49.7986844549447	-0.849284	0.00047071424864536
chr22	44118455	44118890	26.3827217278138	-1.02327	0.00066920768249352
chrX	4830823	4831441	44.665935981781	1.37413294210759	7.72783464694735e-05
chrX	7055414	7056429	93.3671820527377	1.38286341717836	0.000231976048834233
chrX	7073974	7075079	68.6641420632221	1.18979471590892	0.000529223143298981
chrX	7605814	7606828	43.3909149026302	1.1372	0.00059450532918623
chrX	7614435	7615140	42.3832524121493	1.16081297730975	0.000430973878888653
chrX	8190849	8191523	71.8051698201398	1.25355890071987	0.000959186542905226
chrX	10582261	10582806	30.1849955532187	1.15950718500826	0.000761214190249277
chrX	10832943	10834078	83.7046046535559	1.10428636580588	0.00069090348222536
chrX	20101990	20102560	33.9098003045452	1.10417506428736	0.00087318482607991
chrX	20377907	20378962	78.0470291911899	1.31980901077942	2.22838411766172e-05
chrX	23503974	23505142	92.1904166301724	1.10349760695576	0.000300990965356897
chrX	30627650	30628792	93.7810721441084	1.15274562491447	0.000300959153781718
chrX	31181257	31182144	63.9780268567708	1.15775647227145	0.000528558537645455
chrX	32739034	32739951	37.0476019482938	1.06397110008644	0.000851458326015942
chrX	35439651	35440224	41.3707724522246	1.42388151341201	0.000528485860925051
chrX	44415682	44416557	41.4278314522279	1.20763587377056	0.000766382474448128
chrX	46209744	46210223	25.9811193007385	1.31005027105258	0.000946704308156165
chrX	49881019	49881790	37.896828930789	1.10260565536231	0.000562668292901639
chrX	50108307	50108989	23.6790305058737	1.49877865625953	0.00035095250206664
chrX	72512423	72513339	38.0372027283096	1.32134871819941	4.35106547070773e-05
chrX	74451088	74451653	22.3646779050965	1.2440115032877	0.000778912328181758
chrX	77953371	77954420	45.1229441243004	1.17327845443087	0.00089722694426844
chrX	104658876	104659661	45.5816675915677	1.3377031445572	1.41903463540414e-05
chrX	114797153	114797997	36.124312072521	1.06002929376187	0.000291642335607136
chrX	116204822	116205240	23.9103033440996	1.32557815484806	0.000618832953959563
chrX	119093945	119094796	37.5343546673425	1.21853115924289	0.000983213142993489
chrX	130772399	130773298	36.8478305223333	1.38820657276359	9.29651442051998e-05
chrX	144627511	144628358	50.1386851793397	1.43760489825194	9.06961136517207e-05
chrX	149472495	149473048	35.4495078443234	1.57240912169571	8.71957224074872e-05
chrX	150035535	150036440	39.1444710551103	1.37772312219514	0.000874733079829223

## Sheet: Table S10c
Table S10c. srDARs identified in IAC vs. CTL samples in LUAD
chrom	start	end	baseMean	log2FoldChange	pvalue
chr1	975867	976810	310.992191696049	2.3802780740357	0.000345404890190909
chr1	1079366	1080616	652.751599923828	2.05467698235246	0.00038422060068177
chr1	1162443	1163839	735.88485655418	1.85450563221075	0.000519748623335672
chr1	1430267	1430986	359.382146946346	1.99911570380832	0.000681271218238018
chr1	1433207	1434217	783.094037923633	2.29274603483986	7.15160109159276e-05
chr1	1500793	1501359	147.79346222051	2.21265284285939	0.000328268708145707
chr1	1611871	1612352	182.901353126964	2.06707872332678	0.000525093486915859
chr1	2104381	2105595	447.161993865948	1.96650703302524	0.00078618838384073
chr1	2534737	2535529	446.484580137709	2.56610938956401	0.000402662415766835
chr1	2783558	2783971	27.4899617625639	-1.16542	0.000968775865201533
chr1	3068776	3069276	140.962362072096	2.4300167041322	1.4935776739494e-05
chr1	3074118	3075191	388.06801347399	2.14409147520215	0.000143145886847927
chr1	3168670	3169172	143.015574683589	1.84611215577144	0.000967186568071894
chr1	3312833	3313971	404.839899448926	2.14672654673723	0.00066364141146753
chr1	3322832	3323789	216.701857435439	1.49222436753634	0.000717003031736509
chr1	3481760	3482944	367.346371747541	2.30641167371292	0.000460034897397868
chr1	6859201	6859915	218.503169775037	2.89659066027711	0.00012654609387295
chr1	7470847	7472313	405.040461397779	2.2313247745446	0.000297601789543694
chr1	7490526	7490965	118.273	2.18938288974726	0.000256449262028846
chr1	7491118	7492391	432.637137242082	2.20511204672052	0.000436640531528187
chr1	7549213	7550911	569.088113595606	2.70544749967422	0.000273449156958827
chr1	7573983	7575052	337.262272001658	2.69470080375093	9.7733893020438e-05
chr1	7648791	7649543	340.58277222303	2.18520086219246	0.000771905361257313
chr1	7650855	7651265	135.198651700341	2.26421591459026	0.000383384629021113
chr1	8006184	8006834	117.055129532547	2.29756342470352	0.000371070401932406
chr1	8040466	8041048	88.8225595328769	2.33584829312733	0.000252912893954993
chr1	8058306	8058783	134.199239084789	2.08906118045758	0.000609815550779705
chr1	8070138	8070811	107.392618028921	1.94862867682475	0.000576132852363917
chr1	8076733	8077986	389.342663495616	2.44815152019907	0.000350859828497024
chr1	8078119	8078540	133.207128025607	2.82067962360858	0.000633510316295813
chr1	8097177	8097827	287.872478497409	2.89143364693743	4.90725970533758e-05
chr1	8120719	8122193	437.53745006452	2.24899202487299	0.000515897006722126
chr1	8182024	8183111	385.060184192002	2.17195673891788	0.000994165561789998
chr1	8251324	8253240	408.538172479809	2.37845753845827	0.000986013307501924
chr1	8258674	8260259	598.191000977637	2.85449371985075	0.000122244296022844
chr1	8489923	8490852	133.018900058453	1.97513	0.000953952835435722
chr1	8899918	8900402	107.747507814037	2.92059999461533	0.000220183294660547
chr1	8913474	8913924	62.2720166020094	1.82773737861026	0.000981471217277822
chr1	8962402	8963595	304.696336365735	2.21888075716389	0.000880328813264332
chr1	9162385	9163481	543.283103484089	2.29389118582947	0.000289973900198141
chr1	9302901	9303740	337.734621065637	2.21967840792342	0.000417185840705178
chr1	9438467	9439303	348.280520108844	2.76005626409658	0.000282079282728182
chr1	9441340	9442106	332.319309675322	2.89771000883341	0.000132711093315192
chr1	9466706	9467507	205.675816479796	2.99483744876604	0.000158147986218545
chr1	9471773	9472757	229.790076275037	2.68353974647983	0.00040527593397052
chr1	9531127	9531625	52.3435656953144	1.70547876561406	0.000123274003500958
chr1	9537826	9538436	157.155884200546	2.08425131602475	0.000139302921104967
chr1	9555090	9555710	102.089930309663	3.40398583634452	3.4944953684961e-05
chr1	9900225	9901029	473.036192259545	2.17056582505115	0.000209360833957002
chr1	9901237	9902334	457.501660446713	2.30412332142932	0.000315048294599188
chr1	10108119	10108945	216.450509886961	3.36934791683034	4.82101897509732e-05
chr1	10130549	10131157	25.3018922770821	1.47341071846034	0.000525142231585144
chr1	10724010	10724844	289.131490047133	1.86440092035833	0.000250388716854483
chr1	10765759	10766647	142.781670312422	1.83351639556422	0.000848705772628685
chr1	10779116	10780191	236.137388227151	2.53929382754445	6.60767998557264e-05
chr1	10975619	10976362	157.685970115416	2.28555828971626	0.000614043030481827
chr1	12014578	12015270	265.255	2.41972681645658	0.00040890627673564
chr1	12464425	12465254	269.025201793704	2.21103151962454	0.000845748480768805
chr1	14142208	14142915	163.223742428766	2.2059073061784	0.000573764530813939
chr1	14168531	14169704	201.228577989975	2.27031736392928	0.000507369814038726
chr1	15424081	15425200	393.781804709127	2.52810142955823	0.000387770660621635
chr1	15833130	15833611	204.961007332778	2.16958553745092	0.000260521084444024
chr1	16120921	16121455	200.86707962971	1.96936519264029	0.000345217311170946
chr1	16122393	16123344	370.472972283907	1.92929604065843	0.000720619455739866
chr1	16143360	16144426	740.158715743922	1.99969431809191	0.000885190494796289
chr1	16175626	16176221	194.675162215799	1.68238349854798	0.000989442163567345
chr1	16183033	16183885	475.474978759276	2.30447923127638	0.000118474424855913
chr1	16334403	16335421	62.0822285301065	1.47715769860354	0.000402356174494791
chr1	16707363	16708336	91.2842014067309	1.87633113506126	0.000475848373465322
chr1	16764287	16766583	363.154530206834	2.09676468248105	0.000387140975988616
chr1	16770055	16770723	155.719916435602	2.3270698450839	0.000323341776174411
chr1	16772384	16773224	159.498084305774	2.88760360680887	0.00034836108028215
chr1	18299401	18300082	121.150352379912	2.47843563652993	0.000155293473276379
chr1	18480037	18481696	885.112939957592	2.31444120181416	0.00044110738047389
chr1	18539149	18539586	105.489857559069	2.31723672503166	0.000263025920379068
chr1	18632699	18633291	120.19975572431	2.13182803141965	0.000146484494356003
chr1	18670238	18671001	282.110420993265	3.03857181142943	0.000854689452324432
chr1	18932358	18933420	438.837469310823	2.27866609408976	0.000310393966471378
chr1	19010391	19011494	385.037570159417	2.11601374490738	0.000918718325941992
chr1	19065689	19066664	579.077809977064	2.65786750303004	4.69784039702586e-05
chr1	19066824	19067476	281.995916307233	2.40663375733138	0.000351718412367422
chr1	19070164	19070641	355.089227402704	2.42277172066583	0.000979344274859553
chr1	19525573	19526784	275.734155538252	2.60815034594959	0.000468945790882562
chr1	20171295	20171959	225.25091816405	2.74142080684611	0.000420426829668149
chr1	20172084	20172875	294.650354795532	2.93101209426057	0.000145546804723659
chr1	21022206	21023060	281.816925342346	2.30083967467696	0.00046071159642567
chr1	21251759	21252620	219.993885961735	2.59008323762022	0.000733433897922369
chr1	21623309	21624093	366.749023419697	2.32324294105337	4.51114075038104e-05
chr1	21638368	21639554	528.559634481354	2.9664734940636	2.02070523694989e-05
chr1	21669151	21670154	339.808841185323	1.91899946725784	0.000943893100352795
chr1	21673086	21673813	185.152402990913	2.10006734346436	0.000854628843740692
chr1	21933545	21934266	261.371662407877	1.95422170729792	0.000771998620799069
chr1	21956527	21957927	926.595490304577	2.64774755679287	5.28458089889282e-05
chr1	22031278	22032178	288.652302030641	2.19967828025806	0.00050327277010996
chr1	22412563	22413363	198.343087298535	2.25640882164807	6.3842979864526e-05
chr1	22414051	22415044	416.986858906383	2.36670440934926	0.000151302078763022
chr1	22750252	22751678	544.951493681693	2.53618115094466	0.000905650349787135
chr1	23500020	23500852	99.0817518067529	1.96839481160189	0.000730829921603998
chr1	23601868	23602583	37.6045595247654	-1.23324	0.000397260327808436
chr1	23704643	23705960	363.478574288202	2.04718587060066	0.000815731819204895
chr1	23951476	23952206	126.461893624255	2.65084101908981	0.000109894675154599
chr1	23984262	23984843	161.806157963227	2.70679231666671	0.000858685451895028
chr1	24418996	24419765	218.372069279415	2.35333068351763	0.000795431462127766
chr1	24567185	24568548	402.047739777495	2.21581580580662	0.00015958013810764
chr1	25872079	25872522	158.467443921224	2.41196523114266	0.000700880708969452
chr1	26140791	26141333	80.749870518825	2.21603843514308	0.000446521224020406
chr1	26862789	26863673	515.822489559547	2.34451927943672	0.000579509318323045
chr1	26907607	26908011	150.267283824269	2.96044743554868	0.00077346264733763
chr1	26913313	26914649	541.950821443728	1.86315267406488	0.000851089641042198
chr1	27008091	27008601	268.765773394413	2.04987642961942	0.000997835751642589
chr1	27541929	27543385	625.030931078034	2.79590229091692	0.000591868167686488
chr1	27563239	27564392	515.28112124837	2.29462893000466	0.000775386255480729
chr1	28346235	28346814	52.6283650073578	2.29730037670293	0.000315969001514128
chr1	28351577	28352605	135.566354300271	2.62284249112419	0.000460578613095907
chr1	28541445	28542251	138.903014941505	2.38350537509909	0.000270507807322927
chr1	29549764	29551005	385.292247388469	2.3886889627182	0.000596484321579806
chr1	29639229	29639795	98.7382185688405	2.63139891050393	0.000866825183921559
chr1	30088670	30089447	199.56576674526	2.37930748980519	0.000267574569258938
chr1	30823265	30824998	756.542712576561	2.02503343035411	0.0003804532337769
chr1	31170478	31171484	480.554837652836	2.32465261603576	0.00088382922839436
chr1	31383204	31383696	177.541459927819	3.19933676543412	0.000155701935066329
chr1	31520695	31521349	187.865554621219	2.82814472787196	0.000920072992374954
chr1	31627206	31628647	955.14142072852	2.38941812842491	0.000521151903513225
chr1	31669608	31670644	313.83666419882	1.82852066070287	0.000629017954926046
chr1	32272786	32273357	38.9702390950852	-1.03362	0.000179872590765441
chr1	32730927	32731650	75.3338338661007	2.04924912580435	0.000567943203221763
chr1	32759442	32759934	354.755236946304	2.48095400138244	0.000210715640233255
chr1	32760058	32760646	536.267662808209	2.42936315239173	0.000111313373297949
chr1	32760855	32761846	397.163865095337	2.50686601373866	0.000303621788350075
chr1	32806093	32806786	180.58294402843	2.45456270746159	0.000135424274164755
chr1	32948812	32949295	99.668185519349	2.53604584451155	7.0142248236831e-05
chr1	32972580	32973461	176.981404509264	1.53527399587171	0.000734532486193084
chr1	33008184	33009121	615.629881919468	2.50903497528581	4.36026015624211e-05
chr1	33027123	33027961	229.125300917911	2.25437596649801	0.000931874830501393
chr1	33580849	33581250	21.8254383688001	-1.33163	4.21599673240771e-05
chr1	35264850	35265476	109.559626749981	1.91315432297929	0.000996169481280789
chr1	36207318	36207782	176.226990766306	2.57315263178349	0.000350121121687052
chr1	36457522	36458160	199.530114613541	2.46485789619164	0.00049350413747254
chr1	37498882	37499624	206.000375214224	2.83999063937872	0.000981198759848617
chr1	37537039	37537744	180.31874555883	2.79111636866557	0.00035629793050834
chr1	39128897	39129905	308.703272197439	2.1805043371803	0.000623342980631806
chr1	39158191	39159608	604.658421178377	2.48916433591082	0.000324224448718673
chr1	39167569	39168392	215.259755323369	2.22961032525364	0.00052597037747854
chr1	39434858	39435462	225.150757270405	2.93281081706389	0.000169107840719863
chr1	39959747	39961321	806.234731026788	1.97112763319284	0.000886034044785982
chr1	40267583	40268279	145.012256168484	3.03897178996768	9.98680538812513e-06
chr1	40363727	40364138	21.1452900819678	-1.3447	0.000794508937625083
chr1	40702892	40704232	226.075686961578	2.46188965488247	0.000624381735726906
chr1	40742496	40743066	145.235549071944	2.67561549070417	0.000675156487078061
chr1	40956304	40956781	83.9555880600762	1.78374139201963	0.00035144990318531
chr1	41045506	41046944	475.821070388457	2.13309604967906	0.000192274519220059
chr1	41153834	41154382	118.914430720982	2.77477442973436	0.000406986178758699
chr1	41504080	41504746	257.356083880937	2.69257711519094	0.000402486706187946
chr1	42340092	42340515	163.968721251424	3.18411763113523	3.24717272458063e-05
chr1	43270275	43271170	459.02491570658	2.0795837210622	0.000276171431916877
chr1	43549915	43550576	355.324751768697	2.16636105025649	0.000451931432184663
chr1	44703183	44703666	98.8035952864488	2.44436674521805	0.000649831555208372
chr1	46516819	46517603	466.775051854654	2.55823066824416	0.000562955204144646
chr1	46521962	46522942	279.597721116423	2.26234520950635	0.000952926765285052
chr1	46757237	46758540	526.572428964414	2.21269730094122	0.000402734321910705
chr1	46788521	46789045	37.8260703667412	1.98505524907994	8.88231315985585e-05
chr1	46801003	46801869	387.06506302826	2.27342254202297	0.000678472804281905
chr1	46942083	46942739	85.1304867848044	2.62044747435724	0.000260418338096865
chr1	46947694	46949000	80.8718703713531	2.59870654261721	0.000141896908367015
chr1	47128802	47130185	168.020229216508	2.42929232631876	0.0009178451377712
chr1	47649886	47650932	292.579507619392	2.37948456896977	0.000619599144086908
chr1	47696485	47697501	362.908293357558	2.83546023433593	7.48060910561997e-05
chr1	47875786	47877007	686.426520168257	2.59830155626281	0.00010467268809756
chr1	47905400	47906725	440.649026425402	2.4889789394048	0.000408924345231072
chr1	47914028	47914944	242.740652028613	2.55746542409989	0.000148090685249503
chr1	50620620	50621437	631.549090984455	2.1959172134676	0.000485813762284693
chr1	51664352	51665304	165.531522688277	2.4998458570375	0.000644323644513165
chr1	51737417	51738172	149.884339286496	2.81732019186674	0.000157807154517914
chr1	52037471	52037897	94.8515939236264	2.37668498471539	9.89731801294868e-05
chr1	53107420	53107908	99.8051249286407	2.00875262162656	0.000227464650162246
chr1	53377165	53377856	108.629697560206	2.23819966757299	0.000563205696257832
chr1	53632004	53632531	27.5352072657757	-1.19905	0.000712104060206
chr1	56446482	56447198	311.236969882255	2.65763520051792	0.000661369667403423
chr1	58576241	58577812	725.12644950623	1.73277185171382	0.000507515659438473
chr1	58932701	58933417	341.899797207415	2.33552450542067	0.000489116434402486
chr1	59392992	59394141	231.827422983197	2.33068595852287	0.000736219274362563
chr1	59672986	59674331	450.236598666165	2.02955636515777	0.000727512575191138
chr1	60572864	60573492	196.301041971925	2.90790623660732	0.00010164065560008
chr1	60573716	60574379	196.265699615989	2.64510100474393	0.000991698274790959
chr1	61183300	61185001	441.836815059927	2.02890420656102	0.000127853233866635
chr1	61322269	61323217	142.863960488013	2.18588940945403	0.000757031355082501
chr1	62370479	62371214	110.987423896331	2.04108841109145	0.000526356396277891
chr1	67533949	67535949	638.046060063349	2.0648786500061	0.000681212345752784
chr1	68197546	68198341	181.216646603553	2.60670369009692	0.000221188129813381
chr1	71303188	71304441	278.507456657087	2.08065620647702	0.000908481767298418
chr1	85137592	85138106	155.143105877302	1.72905613846935	0.000271644181185545
chr1	85818305	85818798	57.7421184273781	2.20480302945732	0.000829019646523373
chr1	94772013	94772991	343.209600368436	2.22692335452453	6.26958394586593e-05
chr1	99817952	99818601	153.489119270521	2.25442192796697	0.000786168649137141
chr1	100423137	100423613	27.9276878732039	-1.13189	0.000520849097571499
chr1	101247561	101248167	37.9180500729176	-1.3183	0.000505319454278846
chr1	107389725	107390254	31.3309897488964	-1.02539	0.000670073650066326
chr1	107897337	107897968	46.6118410749562	-1.12317	0.000864834710907905
chr1	108079719	108080175	31.8624230151234	-1.30382	1.75511428005847e-05
chr1	109176079	109176885	117.568207022521	2.07150358425349	0.000529301149214033
chr1	109180820	109181861	271.223258985733	2.17807329086488	0.00033347472142259
chr1	111132106	111132558	25.7555590266684	-1.02575	0.00057288087211432
chr1	111286834	111287256	72.7277457931605	2.19521881215538	0.000480242910802511
chr1	112167082	112167679	28.4472459095436	-1.15249	0.000687458440033935
chr1	112296935	112297974	179.349892407775	2.76948214642855	0.00064713215894859
chr1	112461127	112461757	297.682809190713	2.49880143290199	0.000286773102777135
chr1	113199721	113200470	329.873211379893	2.34060951636529	0.00057082320303862
chr1	113205951	113207448	602.140705061747	2.3198600479173	0.000373156076012143
chr1	115946091	115946685	182.073765186964	2.60948228094422	0.000107768471962127
chr1	116385999	116386419	96.7645396633049	2.36444575548777	0.0003195836863576
chr1	116396549	116397319	259.799297036377	2.26213757544276	0.000880102905508607
chr1	116808438	116808887	25.3461105931479	-1.11684	0.000496141807678419
chr1	117165933	117166639	181.294126553262	2.79053154506335	0.000102634164492929
chr1	117231715	117233016	248.247227944049	2.01645138620431	0.00094927880372423
chr1	117570793	117571848	416.154996538998	1.98485721640016	0.00089307127713256
chr1	117631254	117632052	327.148266554026	1.98737896139617	0.0008183232706073
chr1	117632234	117633010	382.26619185626	2.16641546817563	0.00038597685139589
chr1	118100808	118101434	154.707766383279	2.66484645042676	0.000872453236373352
chr1	118842321	118843478	238.427481587253	1.5216953569321	0.000375976466102937
chr1	121116457	121118417	39.6165001296665	1.79679034030127	0.000379058519644824
chr1	145740109	145740726	154.58120818603	2.43072510064466	0.000722666067601666
chr1	145782088	145782976	222.618631879897	2.7498105928174	0.000179892984520939
chr1	145878668	145879135	102.885198602722	2.74486275707893	0.000988222702562461
chr1	145891101	145891622	269.013305019007	2.55425091560787	8.83554952687879e-05
chr1	145891694	145892628	675.594245593719	2.49286566892845	8.48131116571201e-05
chr1	146028602	146029820	219.72775558857	2.74307803908446	0.000462059950019038
chr1	147539047	147539484	199.926918724506	3.05668040783384	2.47482098030683e-05
chr1	147716948	147718049	260.897711470734	2.13374706745703	0.000850305494800186
chr1	149937285	149937729	195.924423366793	3.12187303245518	0.00016913077690113
chr1	149939008	149939690	314.032856145985	2.38436394785357	0.000477892046737264
chr1	150017332	150017810	274.44546531125	2.56943168502527	0.000194880214866478
chr1	150021167	150021695	157.951517533768	3.05222756174235	2.19890581383456e-05
chr1	150022368	150022806	105.022859172297	2.53028925261154	0.000201455022365567
chr1	150253103	150253610	95.0754157531764	2.63640562615216	0.000197438268685022
chr1	150667333	150669022	470.759809882427	3.03493752317705	5.17396164715693e-05
chr1	150670962	150671646	154.994032892208	2.57470924889772	0.000121787740393334
chr1	150696935	150697917	522.005497846535	2.03536067533465	0.000617015421753214
chr1	151195101	151195593	182.689929165617	2.06011090564632	0.000149581573177609
chr1	151371305	151373011	710.978341711927	2.26568703628331	8.21116119947323e-05
chr1	151508888	151509307	243.283874423545	3.62600204801695	2.87955392764201e-07
chr1	151510997	151512173	695.681142420155	1.91285371527973	0.000346993711978892
chr1	151512813	151513422	484.617586154845	2.57122130449648	1.8135049677913e-05
chr1	151513560	151514510	954.460615107557	3.29718569039579	5.25238621817382e-07
chr1	151729468	151730369	164.570035868964	2.54968073594929	3.10817742439442e-05
chr1	151768032	151769015	197.723114385562	2.51384017423046	1.25092570548159e-05
chr1	151832520	151832960	299.378410292046	2.41213152255543	4.57332985387864e-05
chr1	151836495	151837527	672.565511435521	2.22632273126361	0.000141217299168107
chr1	151839090	151840454	684.984851406566	1.81571854051329	0.000499823641268087
chr1	151941187	151941854	285.73958719524	2.52528855023705	8.8134241305661e-05
chr1	151945531	151946806	675.967094030007	2.27652279085861	0.000226228974515302
chr1	151988399	151988860	157.416286579947	2.31707982836177	0.000373238526623181
chr1	153565314	153567294	1552.23598642095	2.25126940275693	0.000215250427326545
chr1	153598297	153599259	62.3384760326631	-1.04251	0.000896931907095551
chr1	153612889	153613327	311.16876350633	2.24131443115855	0.000681378622323061
chr1	153616024	153617566	694.696162448401	1.96705165640076	0.000911364904524613
chr1	153733788	153735157	273.836384327792	1.92328610495093	0.000677338297572012
chr1	154154420	154155959	440.827383555553	1.90255413200717	0.000963767726349105
chr1	154196602	154197578	233.944441267257	1.96100058851628	0.000211378958888862
chr1	154418095	154419418	720.39752345593	2.48197337255254	0.000225759724512889
chr1	154419478	154420093	295.611535869613	2.25064296212716	0.000209463278086254
chr1	154439443	154440347	307.667444844895	2.47293926307711	0.000123271660772833
chr1	154483940	154484796	313.179748403962	2.54193798673831	0.000135124393491338
chr1	154730115	154730817	148.741057666046	2.52558957448644	0.000142413134571154
chr1	154972520	154973320	443.725804305794	1.89527202919927	0.000757393911354134
chr1	155025117	155025527	117.93172210537	3.26244115891432	5.28694396829025e-05
chr1	155037858	155039489	494.757197361175	2.67672362708137	0.000531330382924674
chr1	155104676	155105215	144.847839190602	2.34239461115939	0.000831117792276834
chr1	155105383	155106373	390.635345354358	2.37378383003897	0.000651325202580117
chr1	155115896	155117017	501.019769462554	2.46592575045596	0.000209961524171262
chr1	155125547	155128088	1830.22470318022	2.53220022766563	1.09110349413787e-05
chr1	155129517	155130149	348.975032747515	2.35670703770288	5.30710631152941e-05
chr1	155176504	155177684	996.244502053067	2.07157932331839	0.000549566547606514
chr1	155184740	155188054	1600.78947243245	1.87953887991302	0.000124134109132022
chr1	155192380	155194136	2160.0481623975	2.21540737899336	0.000143362413281153
chr1	155194307	155195188	593.921682697347	1.82713963175885	0.000111364172762299
chr1	155379662	155380165	74.6935750559858	2.07849188167684	0.000628101950713879
chr1	155392743	155393705	194.546901618169	2.42587437955215	0.000155299936590643
chr1	155396851	155397337	162.322975702212	2.51479326254137	0.000109652309581386
chr1	155546041	155547058	144.750059942232	2.08934304649875	0.000577186906642871
chr1	155650198	155651808	481.111994733318	3.23102385855755	3.09347526524273e-05
chr1	155763182	155763945	202.332017287132	2.72213843630784	0.000563024755252762
chr1	156003328	156003823	291.178425497164	2.30883567395455	0.000666203856866473
chr1	156060765	156061809	405.978010723957	2.25610869341787	0.000231993199262621
chr1	156104008	156104646	423.988960303918	1.50025093095782	0.000643792626265551
chr1	156114096	156116396	1425.55764436581	1.54259833661755	0.000925892821499397
chr1	156178883	156179495	78.8556459225161	1.80035186610822	0.000969149354534019
chr1	156471404	156472528	619.806091504513	2.44489674404122	0.000124781425647327
chr1	156691619	156692075	205.743611924976	3.26142908835948	4.46985133604002e-05
chr1	156692199	156693611	609.68013524476	2.69346780914816	0.000315700365208963
chr1	156697324	156697826	100.066199921445	2.1099370937671	0.000885862340503218
chr1	156705374	156707063	646.581934693682	2.19786229272663	0.000960056696418611
chr1	157135456	157136411	390.339880540543	2.19930841289817	0.000687832684981996
chr1	157198552	157199149	375.062305593784	2.74874287528815	1.61662147984604e-05
chr1	157226507	157227486	131.662140562513	2.48357280402819	0.000475130864758065
chr1	157239682	157241440	933.493799460424	2.66277705922061	1.17693678265295e-05
chr1	159867432	159868331	306.679024859049	1.8973079879611	0.000704841757250388
chr1	159896141	159896685	193.124975449086	2.10231879491914	0.000203352543900125
chr1	159899807	159901093	717.48252950145	2.3263236620258	1.25916515873267e-05
chr1	159913613	159914866	980.333537275256	3.01546517353773	2.01057572755763e-06
chr1	159945469	159946499	490.132641241788	2.09018213338936	0.00024896011029633
chr1	160159709	160160375	244.36017778287	2.94517784013281	2.17232065628708e-05
chr1	160933560	160934569	243.008302998839	2.77279298359875	0.000577139679074706
chr1	161020051	161022227	1314.27512112676	1.81520971677662	0.000801655877891072
chr1	161083046	161083930	719.693118155624	2.38644818486781	5.57477099319278e-05
chr1	161459087	161460456	21.5213319778172	2.07452172567153	0.000439802787101868
chr1	161513279	161514369	89.3967094854712	2.39762633929305	7.10576977788802e-05
chr1	161561024	161561703	64.7854539914271	2.50557892565997	6.74758235503708e-05
chr1	161621195	161622576	146.351251889853	2.10334374195603	0.000711702686531658
chr1	162206934	162208256	473.694003330783	2.56840327422549	7.8685596470409e-05
chr1	162284641	162285921	334.033482681113	2.31410469602574	0.000336918288214245
chr1	162373313	162374398	355.814560055534	2.5826422668053	0.000155004158407317
chr1	162457165	162458765	244.470558921968	2.81466585504027	0.000586297647722913
chr1	162696295	162697056	212.451688462042	2.28846635705877	0.000640041147335214
chr1	162712483	162713340	173.999071904512	2.56906121941954	0.000607664961983051
chr1	164601585	164603156	467.154797401564	1.98771797559051	0.000446507769985484
chr1	164611601	164612561	170.703051133892	2.06060825565011	0.000165800436105131
chr1	165526377	165527117	166.914146749527	2.52994734588359	0.000832204708611259
chr1	165543618	165544391	237.004655511532	2.01605615175843	0.00059202967854965
chr1	165549736	165550639	368.488214161888	2.26870620866111	0.000301336389062701
chr1	165615958	165617544	385.117739294399	2.0752739993932	0.000339231979287702
chr1	165665970	165666784	152.466275130685	2.22187860673756	0.000882352895707933
chr1	165915248	165916292	363.615664163201	1.94635873948269	0.000887289059694097
chr1	167820012	167820499	178.583693326697	2.19530186364854	0.000218353960442566
chr1	167822242	167823004	218.712127533054	2.42740797365708	3.86427400245787e-05
chr1	167911337	167911874	60.2266539332319	2.27019972050629	0.000797270876025167
chr1	168455711	168456281	29.7422052616884	-1.12111	0.000123320239128286
chr1	168834211	168834925	129.076183221144	1.93921816661892	0.000318457691510671
chr1	168835196	168835757	134.913612837086	2.89324430046479	1.21419324666494e-05
chr1	168842882	168843656	165.308203877594	2.31141809939436	0.000210486360282636
chr1	168845123	168845816	103.951750219466	1.98621764604232	0.000156390208662581
chr1	168906516	168908173	535.669290501689	2.57180838850981	7.82503767165638e-06
chr1	168920088	168921156	305.848852012591	2.1795985568938	0.000642695860098678
chr1	168972239	168973964	568.597288718269	2.61292907745339	6.54996522823501e-05
chr1	169102642	169103088	237.349749180658	2.19245846407446	0.00016306584315092
chr1	169103418	169103986	450.571827561318	2.55926411819455	1.16784009615106e-05
chr1	169105547	169106805	1484.57954577691	1.73168113870893	0.00061924473471497
chr1	169115866	169116666	436.075568205496	2.2704703786241	0.000584746144706809
chr1	169484030	169484577	266.364074827763	2.55847191034782	2.47331588963478e-05
chr1	169781081	169781953	136.352852384825	2.46164623276566	0.000876231823797947
chr1	170537671	170538542	142.27970437674	2.59758214116077	0.000439976054384528
chr1	170808137	170808967	147.31	1.83264636918361	0.000594452741119936
chr1	171913491	171913893	79.1620083084962	2.28555085861133	0.00024028704219519
chr1	171948279	171948931	58.8650212606235	1.81618197696341	0.000828289935320009
chr1	172244678	172246300	342.183646222479	2.2878432589472	0.000801411513658961
chr1	172359521	172360044	133.515042849539	2.33651562429318	0.000888807570356505
chr1	172976010	172977566	245.356504277809	2.54354182561667	3.55770800355485e-05
chr1	173190110	173191013	362.26206381509	2.47489642837721	9.49192806032377e-05
chr1	174023431	174023959	214.280699979737	2.28787966919941	1.03070594078256e-05
chr1	174697525	174698313	75.1234511968578	2.2200634651294	0.000231122926559763
chr1	177274467	177275329	295.393236284637	2.73160666760012	0.000185212479442203
chr1	177585032	177586724	360.193299458456	2.0853711547751	0.000490352393742245
chr1	177898783	177899239	118.61173459315	2.71773456274868	0.000784785776541809
chr1	178581247	178581814	48.8427480120249	-1.28545	0.000521434991954074
chr1	178605801	178606544	68.5198480764457	-1.23767	0.000803757611771248
chr1	179292318	179292775	191.754632915111	2.02438881396965	0.000597279087080375
chr1	180126619	180127359	311.203487781573	3.06497372422953	3.76106366676172e-06
chr1	180127572	180129178	889.34321268113	3.23164908596432	5.12450780097548e-07
chr1	180141300	180142031	192.546603338205	2.57048414043927	0.000393765208811923
chr1	180157255	180158698	647.365406071879	2.05356991858613	0.000143314144656827
chr1	180167707	180168557	721.244665447485	2.93015288661674	2.54343665930585e-05
chr1	180528194	180529315	438.708656594738	3.28417497803176	2.89069085730752e-06
chr1	180530345	180531017	322.595239570248	2.59529168212423	8.15912070632766e-06
chr1	180580109	180580731	133.466847649365	2.70426932193225	0.0001119023534601
chr1	181042724	181044176	707.264476811124	2.61073924536013	2.92483461167875e-05
chr1	181044307	181045048	494.582354220854	2.36889342300153	8.13963972546276e-05
chr1	181112408	181112881	258.574474765507	2.61663970535279	4.17329545555685e-05
chr1	181117277	181118438	530.843051073727	2.11335995611347	0.000150611217053981
chr1	182227833	182229288	268.948556587068	2.56302796194046	0.000216081623849899
chr1	182249125	182249656	151.605993641121	2.61772647213583	0.000710123536985193
chr1	182397632	182398276	146.242481131622	2.00583524217235	6.77637219642574e-05
chr1	182507598	182508254	77.0454506146636	1.87113827415945	0.000695177146593716
chr1	183159896	183160519	243.75477330781	2.52614728325861	0.000387473642020168
chr1	183185644	183186642	373.694557837985	1.97411	0.000914812362567358
chr1	183891871	183892931	322.786242491893	1.89980736221823	0.000828956341671417
chr1	183942834	183943378	219.958386477409	3.02502337631208	0.000219507008457496
chr1	184482869	184483742	272.264352614721	1.89470859715579	0.00097792581931104
chr1	184612061	184612688	219.631747674693	2.8835612612435	0.000125924601182941
chr1	184904915	184906319	349.170178582333	2.17502869859895	0.000611329016258064
chr1	185325415	185325953	99.5861424476003	2.36654655659556	0.00013227875035541
chr1	185646139	185646798	106.646209133519	1.80688000940956	0.000210458756663572
chr1	186059079	186060395	286.642214709699	2.29671026314868	0.000434312939626246
chr1	189596949	189597444	96.7160094449937	2.51860710192792	6.92770107304655e-05
chr1	192485515	192486501	139.001000793688	1.87958646799097	0.000737215342625949
chr1	192700805	192701311	37.3333133781171	2.00898480266067	0.000509556391672544
chr1	197954862	197956290	267.250927154734	2.25782455130622	0.000222562754784478
chr1	197976228	197976775	74.1055015958349	2.09591749960594	0.000495866687811276
chr1	197994484	197996142	408.166040718044	1.91362566316395	0.000592238176427223
chr1	199271798	199273129	394.180193185589	2.22687694303911	0.000392690381449931
chr1	199666671	199667653	316.211731168034	3.13732102089027	1.14805834293915e-05
chr1	199669548	199670132	87.9987862726468	2.17304124682499	0.000555893654038367
chr1	199691267	199692024	156.383164840336	2.31000082167949	0.000329659986936582
chr1	199759043	199760140	142.996274527277	2.20197880783258	0.0004637619270433
chr1	200150687	200151214	230.720886940697	2.42324449554996	0.000305398133012252
chr1	200180674	200181185	122.802587120771	2.15404467102373	0.000992713709182022
chr1	200183730	200184877	272.760980988562	2.02331669803126	0.000474021734630374
chr1	200323608	200324552	256.080443610923	2.21731282334575	0.000446482632345182
chr1	200415728	200417215	439.982496538284	2.44003218670765	0.000803381876571893
chr1	200424665	200425612	243.922214671402	2.46510242724601	0.000628882807855775
chr1	200483452	200484029	222.153474842486	2.51409832883864	0.000535198444301685
chr1	200487434	200487910	150.204068144899	3.22771152208125	1.57686732764627e-05
chr1	200488395	200489033	198.267993222138	2.16088976602162	0.000808215915364267
chr1	200771722	200772441	63.6031966456659	1.93943994929883	0.000833425294416744
chr1	200894713	200896340	573.610962812063	1.98495235869269	0.000546771392669292
chr1	200896583	200897131	273.166113642388	2.29950112754901	0.000190371184453979
chr1	201126644	201128601	597.083479743003	2.56814287821495	0.000632597248458253
chr1	201170437	201171697	1093.22148059508	1.79322775618572	0.000675448648507129
chr1	201396786	201397546	461.575798298793	2.41316081328449	0.000312480732593189
chr1	201398982	201400275	446.80097824414	1.74950991341008	0.000637880017376382
chr1	201405339	201405922	177.188	1.93513493317122	0.0001623035190393
chr1	201456880	201457312	231.909576335776	2.50810589821352	0.000320926334344962
chr1	201460306	201460764	153.126911680557	2.17372962177505	0.000351171086570287
chr1	201460925	201462331	1089.61105877536	2.92015559814954	2.2373152666913e-05
chr1	201462891	201463326	193.225566224396	2.1770376067585	0.00029458158617247
chr1	201597484	201598717	912.541609228718	2.51550496570051	3.18650548465016e-06
chr1	201649737	201650784	360.040728872183	2.06880627611291	0.00038616223577745
chr1	201849722	201850541	163.532877288379	2.22857661331933	0.000659732408975044
chr1	202007991	202008517	370.796091449913	2.37262755413429	1.74027355291331e-05
chr1	202009427	202011263	1360.98923906485	2.21841808651064	1.25157266977365e-05
chr1	202017315	202019401	1662.99406927105	2.43677084948076	2.14418522689062e-05
chr1	202022974	202023405	292.602465322766	3.04366201947465	5.28440599385472e-06
chr1	202034338	202035614	578.963175504142	2.43563834316837	9.16402208821724e-06
chr1	202045759	202047442	829.784601687563	2.56515954396629	6.18703722593471e-06
chr1	202048905	202049532	276.55564497578	2.46116005664613	0.000195496862766624
chr1	202056538	202057676	609.325488863185	2.84530642548168	6.36724123644119e-06
chr1	202058106	202058847	214.268845497732	2.47979022579496	0.000437391475351742
chr1	202084729	202085735	191.211336176021	2.11744115321094	0.000595899529633449
chr1	202085838	202086366	77.8046387255984	2.16886594382277	0.000268732191308466
chr1	202105673	202108738	1508.06535582581	2.54697894624908	4.59556051212982e-05
chr1	202112561	202113894	380.723559518745	2.27512593408986	0.000845394566548425
chr1	202462203	202463265	135.808176197284	2.18569920277047	0.000422586969354651
chr1	202537189	202537762	70.7616262951379	3.46082822260526	1.86666450491746e-06
chr1	202712905	202713592	146.525107799299	2.77210364504121	0.000841654027286872
chr1	203324022	203324506	415.076363230756	1.98764004547477	0.00072124727490427
chr1	203536647	203537525	292.717273740007	2.59325962549403	0.000163149111984789
chr1	203537934	203538643	336.993322228636	2.81918834433049	0.000149693030132547
chr1	204078079	204078702	320.885913472556	2.43596710925589	0.000204618225828479
chr1	204080208	204081021	474.565445491208	2.2449409617921	0.000165095952568362
chr1	204084166	204084840	291.815074536783	2.11706656675783	0.000104736769196775
chr1	205300548	205302042	731.507077758066	2.36651736856713	9.28504014133849e-05
chr1	205317369	205317991	400.493389919859	2.11555303806031	0.000454904494072925
chr1	205319364	205320024	378.491502707194	2.08649121293664	0.000402076856596152
chr1	205354905	205355471	280.283747662878	2.65990563168277	4.63765285746493e-05
chr1	205382310	205383257	153.724523228164	2.11465854482525	0.000231913633891606
chr1	205440504	205442806	1012.66804457753	2.19373678219178	0.00075997628419144
chr1	205448807	205450651	677.257204406795	1.96112447406784	0.00090567400767409
chr1	205477385	205478548	397.053855382999	2.05533100576726	0.000337765021526791
chr1	205543221	205544523	575.380173440416	2.70304594657578	4.41129775284445e-05
chr1	205563704	205564484	332.075770867036	2.87814035507849	5.37239790556854e-05
chr1	205579010	205580261	440.268016319539	2.85390621330005	3.35114325349439e-05
chr1	205588471	205589010	216.179016991219	2.53062069856198	0.000275326422335716
chr1	205919875	205921747	541.927288045058	2.12801121481804	0.00020738653189335
chr1	205933491	205934530	560.533515455186	2.88358318049436	6.27148084191277e-05
chr1	205934724	205935324	499.904619629532	2.73833441166093	3.1692243899325e-05
chr1	205939537	205940184	292.049931489648	2.57341817190586	0.000229655548378221
chr1	205942595	205943638	378.528163973781	2.22004093920013	0.000467913398186831
chr1	206024814	206025790	263.854431430176	2.30883137028794	0.000722623428362987
chr1	206540166	206541085	350.232408735152	2.00061816338467	0.000342850767573428
chr1	206723420	206724606	610.929051421974	2.18846528547332	0.000245949334598173
chr1	206953638	206954480	215.107507475033	2.07313369165062	0.000622979690084435
chr1	206978178	206978658	118.894623069408	2.53632174451734	2.42166392109247e-05
chr1	207002511	207003745	650.989789421124	2.34965	2.25080243184654e-05
chr1	207007263	207007722	193.559794074942	2.32128449994686	0.000239180771321277
chr1	207018151	207019635	541.951831683819	1.99068203988766	0.000589530707258745
chr1	207020072	207020520	254.979202256345	2.58264424811478	7.89946327228758e-05
chr1	207025063	207025907	476.148028190496	2.45752944688059	2.36197065713255e-05
chr1	207030601	207031135	224.339987194562	2.54546233003687	5.700698720512e-05
chr1	207032401	207033113	508.966267461238	2.34703056669395	0.000162305497423741
chr1	207232040	207233123	234.222186182245	2.99601882291842	0.000150565366611971
chr1	207239903	207241886	606.028326863169	2.23681525618306	0.000654948197432452
chr1	207298033	207299498	444.830004790182	2.29557595446849	0.000294319724234319
chr1	207316645	207317172	270.382911197302	2.35947211647637	0.000326526873351037
chr1	208177657	208178756	539.249475932405	2.91431472824316	0.000255605143796152
chr1	208178821	208179787	321.06870514391	2.37199428080966	0.000827636059626529
chr1	208202746	208203965	461.456250013455	2.62868418616708	4.76040643170872e-05
chr1	208207323	208208334	480.733577556109	2.04467790509345	0.00043012115092811
chr1	208230770	208231545	278.983420022477	2.05784997986486	0.00010191067157243
chr1	208233570	208234318	412.336208270982	2.3471977954373	0.000177084075266188
chr1	208234473	208235031	190.211991146362	2.27764247970189	0.000751748639927964
chr1	208243206	208244864	696.678088172077	1.59942610091133	0.000653594929418843
chr1	209030487	209031280	226.273649413712	2.24531012992877	0.000893438737629239
chr1	209652851	209653572	452.012769488332	2.24200608819582	0.00019694239809276
chr1	209805251	209806706	907.733773351757	1.78611268510005	0.000367667417939373
chr1	210222131	210223017	302.62031733891	2.07323842103095	0.000991689981822286
chr1	210232434	210234518	717.914236102844	1.69635356945991	0.00040282022727474
chr1	210373659	210374805	303.266810763347	2.38058846559381	0.000327277914153582
chr1	211497368	211498592	286.222150056134	2.36724875230738	0.000586087858839798
chr1	211515148	211516068	549.580125528424	2.15654839798045	0.000495874574918186
chr1	211734841	211736198	416.470738941692	2.81992488795174	0.000166078313306851
chr1	211920031	211920593	171.093617870033	2.45248535926791	0.000165432774351081
chr1	211928230	211929700	592.090285598545	2.40289830951175	0.000124001868608926
chr1	211944669	211945228	92.1519443508932	2.19974682779046	0.000586245252152085
chr1	212146767	212148356	656.081070057049	2.38791156498274	6.56536275418102e-05
chr1	212161013	212161919	213.563397151062	2.36849990881963	0.000761650432308157
chr1	212228284	212229146	289.013447484132	2.19970491888452	8.59242191346316e-05
chr1	212234458	212235194	263.231161440196	2.06188804259674	0.000733994318036657
chr1	212469817	212470535	220.004624718197	2.26875150039495	0.000345626781634904
chr1	212721281	212722424	292.977900701676	2.32018572535673	0.000960307624165412
chr1	212832786	212834570	640.104525568011	2.89971332629037	3.67670941687967e-05
chr1	214466647	214467549	234.709017049879	2.34858780746832	0.000341448709099627
chr1	214476021	214477875	773.304794045881	2.57972731060826	0.000182035670539253
chr1	214481973	214482608	77.6258495019797	2.14827445487961	0.000593691774710146
chr1	214550681	214552701	1219.16537823607	2.01622263089206	0.000126386090753921
chr1	214573314	214574400	260.204399115337	2.64190514793978	0.000115766076596694
chr1	218346666	218347177	128.831948394351	1.47083972144919	0.000387004400929591
chr1	218695057	218696280	105.861347554812	1.49321720063931	0.000862046613339255
chr1	218705417	218706732	408.547880241526	2.5944653848144	8.14797949938648e-05
chr1	219039007	219040166	266.413109901209	2.12282246165464	0.0003896332970975
chr1	220521800	220522297	57.0701957941243	1.86125971064171	8.70332415988539e-05
chr1	220734545	220735058	102.812988764888	1.96565078165787	0.000539249690476715
chr1	221715304	221716038	172.775546010094	2.3087758837799	5.30086460373383e-05
chr1	221961473	221962547	245.027407682367	2.15069819848924	0.000628459753797674
chr1	221965106	221965847	187.474625588856	2.47798031257933	0.000333837650170697
chr1	222926552	222927168	116.687190163432	2.41058648456189	0.000418281646179042
chr1	223109547	223110237	172.41505893808	2.88675623139872	0.000902506250554034
chr1	223133405	223134494	538.299218284818	1.90674528182255	0.000300982495010831
chr1	223499850	223501114	473.243355348132	2.33931010947813	0.000629559610778287
chr1	223641450	223642186	254.127459530563	2.17601365399614	0.000745860290117818
chr1	223662881	223663571	196.006311321469	2.25755710993453	2.30355889200151e-05
chr1	223664011	223664442	109.696603090492	2.03752199133691	0.000217697186718393
chr1	223665383	223666239	447.058411717199	2.68789024766955	3.87625852429277e-05
chr1	223700280	223701566	524.236566234441	2.43425618473944	0.000514597456020417
chr1	223706983	223708363	792.47858655431	2.63368095379036	6.29339777403246e-05
chr1	223720802	223721740	501.123990640713	2.35002751369089	0.000503149524401415
chr1	223733879	223734864	465.255753150057	2.37156245931687	0.000637926964972834
chr1	223738441	223739687	613.043695152094	2.53786679629174	5.53492736830123e-05
chr1	223739809	223740667	317.482856022806	2.62424239894376	0.000169328613953115
chr1	223771469	223772577	389.103445529737	2.6714895257019	0.000288511976749303
chr1	224106383	224107018	123.897842640421	2.1730922172346	0.000577541620632787
chr1	224305839	224306862	371.664968389431	2.48515996534333	0.000278325218173153
chr1	224338375	224339800	439.947327124478	2.55603426015597	0.00035261497990519
chr1	224454295	224455028	328.917707211248	2.61987600301735	5.79291118997695e-05
chr1	224482199	224483656	214.718595105601	2.09887876543644	0.000569943676881466
chr1	224720242	224721836	547.200218452947	2.60551386921536	0.00039208382876187
chr1	224925179	224925941	207.418933406672	2.68628253315163	0.000199422584306847
chr1	224929272	224930189	500.843806078964	1.99881324513186	0.000597402689549784
chr1	224930319	224930725	70.8390880786776	2.00011525632814	0.000788570850129662
chr1	225508484	225509650	245.281521083702	2.57245586743123	0.000589503361849596
chr1	225609403	225609957	73.210552309526	2.4324126538381	0.00021201786323552
chr1	225652501	225654114	644.66177535116	1.83125496670794	0.000524220029508339
chr1	225691226	225691892	198.177828989748	2.26177341045336	0.000522499054053897
chr1	225700015	225701000	247.862618297813	2.68426308674812	0.000777577667515642
chr1	225746438	225747508	397.190162909758	2.25355407314611	0.00030851943761537
chr1	225820833	225821474	171.15507627811	2.53251351313927	6.08224711923294e-05
chr1	225875111	225876117	437.187463883632	2.47694478919028	0.000186060673200829
chr1	226814691	226815800	462.420886893862	2.53846477718871	0.000289031469664689
chr1	227305969	227306997	119.439356136892	2.21051229380679	0.000533399126208424
chr1	227945928	227947280	654.271270866923	1.94909244984109	0.000662720064894152
chr1	227947448	227948498	295.388981540585	1.61666035111515	0.000368152046137154
chr1	228721207	228721818	85.6318357303546	1.86937126859825	0.000658660696842903
chr1	228837723	228839192	640.009312501876	2.50538005185414	0.000102021045099004
chr1	229070005	229070663	327.101080877081	2.1286464418383	0.000468493512062882
chr1	229117601	229118432	315.183898527558	2.50542241033211	0.000127175883990358
chr1	229171725	229172531	115.377630106978	1.88653659908823	0.000289349154084157
chr1	229221127	229222110	471.750990599198	3.18038685874828	1.74766096071206e-06
chr1	229248785	229249356	106.60953362856	2.50208393002534	0.000471135673810304
chr1	229273748	229274179	123.229950329007	2.4364036151901	0.000196393274045813
chr1	229803438	229804724	348.904020487549	2.45717113358769	0.000161787036107425
chr1	230104573	230106422	887.169567728001	2.25382276499052	0.000877690122850935
chr1	230185182	230186713	672.88014516773	2.43259156875325	8.70160886843341e-05
chr1	230204743	230205306	365.983659346599	2.39055585180643	0.000233154282737326
chr1	230215017	230215577	130.34148411504	1.82547605345513	0.000698909012277078
chr1	230231043	230232906	563.118709658855	2.11086137008718	0.000245141130630243
chr1	230751666	230753138	519.496871626831	2.91539261448624	1.8084241393153e-05
chr1	230863433	230863867	176.237592461872	1.97473518507928	0.000691616656013653
chr1	230901012	230902883	542.459351838158	2.29767298254322	0.000250589018371304
chr1	230991873	230992827	223.439980207974	2.33279702119099	0.000958393078611012
chr1	231139154	231139604	82.1570785623738	2.6164261899881	0.000359823134538529
chr1	231192600	231193272	252.637652033536	2.13585102271795	0.000423005351648708
chr1	231193684	231194198	170.13243681598	2.74681250395767	0.000137692000797395
chr1	231194510	231195595	290.62786274207	2.41511431174652	0.000465773550675606
chr1	231272764	231273430	426.023349191908	3.63067834578157	5.83712566789427e-06
chr1	231278082	231278548	182.545669401326	3.13143092266186	7.79106052984011e-05
chr1	232634101	232634539	249.371932722492	2.5763912064662	0.0001787309031181
chr1	233112204	233112645	199.056765868012	2.68666611872683	0.000684500589849766
chr1	233613352	233615665	903.547023350682	2.21698613865912	1.88871546774964e-05
chr1	233635869	233636833	372.775559498999	3.0346326463061	2.98688705707824e-05
chr1	233704279	233705500	343.899525414543	2.52544626195481	0.000991589614903615
chr1	233707108	233708290	463.395007930656	2.71822568704454	0.000197476659506252
chr1	234495101	234495875	184.033640102882	2.36793700273621	0.000424955862992485
chr1	234535685	234536510	331.097735497729	1.82698840155441	0.000232862952141628
chr1	234642792	234643771	349.587497020405	2.38379558535614	2.4839651206205e-05
chr1	234670136	234671844	338.922	1.87948878842205	0.000253058618897504
chr1	234707314	234708046	283.296636407077	2.05260627370982	0.000108186568173219
chr1	234709071	234710610	669.538405093673	1.92308	0.000170502770278009
chr1	234809141	234810096	117.540632690015	2.84747151723057	0.000359283793600779
chr1	234811822	234812310	94.3275557974682	2.81939503830874	4.63090569743209e-05
chr1	234815325	234815734	24.1660278157447	1.9279792465008	0.000244881800307481
chr1	234816172	234818130	248.114729490778	2.47090259741122	1.85195915969522e-05
chr1	234845295	234845800	143.060540789293	2.16946244405613	0.000433748806481028
chr1	234866062	234866884	329.270129610663	2.59946434400141	0.00056443046731944
chr1	234874393	234875068	239.58941149868	2.42892596919825	8.09290810820067e-05
chr1	234875496	234877037	674.847379957531	2.23052325128045	0.000200442716043526
chr1	234894256	234894698	139.713061364502	2.23686097407056	0.000632519628380745
chr1	234898207	234899856	667.222537452535	2.38914516473814	0.000187246928686096
chr1	234911829	234913558	500.953844424653	1.89555822326546	0.000851666653296395
chr1	234960663	234961319	266.682660257137	2.44474942819628	9.37244780379007e-06
chr1	234997053	234998800	691.439233676805	2.51694544778397	0.000320337130938218
chr1	235062174	235063013	266.059354932373	2.15512433010108	0.000336126807965244
chr1	235067346	235068728	798.759264579691	2.38113377842994	6.93276835205079e-05
chr1	235073309	235075781	1621.88548716007	2.10858634549481	9.10817183913596e-05
chr1	235079508	235080174	466.681652977704	2.48558764906707	6.20788911423596e-05
chr1	235272858	235273377	83.9787218936055	2.13473078362749	0.000875900827652199
chr1	235295601	235296670	204.224102195991	1.95634193457106	0.000503291200100006
chr1	235450044	235451380	499.064086216068	2.66995577693752	0.00011819880574661
chr1	235902867	235903683	238.746111878424	2.24207720288816	0.000942603660674257
chr1	235908655	235909704	306.604872367557	2.40955538555968	0.00019101070707131
chr1	235910392	235910917	217.315038653037	2.75485148778429	0.000285227485221034
chr1	237012510	237013452	262.929582286695	2.19416990253644	0.000576188591144972
chr1	240190890	240191485	102.53546642616	2.57739499418578	0.000642329807264145
chr1	240312844	240313264	54.3015745763891	2.32819835994245	0.000312225676100691
chr1	240401698	240402157	163.390949602101	2.57943297170698	0.000890511721729614
chr1	240434697	240435348	52.8391201669902	2.11912580182234	0.000486879220904963
chr1	241250343	241250984	136.643366923452	2.4305636812526	0.000351511940795788
chr1	241270989	241271886	248.123885878834	2.6760343139933	0.000652154929083236
chr1	241813473	241814176	99.252749058049	2.25773832680041	0.000242640918961397
chr1	242244872	242245293	73.5160073672524	1.9559290561874	0.000326957336086783
chr1	244060621	244061233	90.7952514464335	2.15797981955532	0.000989143155183929
chr1	244091893	244092916	143.61670651571	1.80471315602845	0.000532602174618281
chr1	244302849	244304597	683.119968431845	2.43909600461598	0.000326007099004732
chr1	244322291	244323746	425.607705194421	1.93268174008639	0.00090733545349595
chr1	244336253	244337001	142.555517677073	2.06103594147267	0.000949824901513007
chr1	244613978	244614853	302.591579202889	2.48236607228631	2.95317779141313e-05
chr1	244868868	244869886	369.609993705699	2.73755653571229	0.000162277474103527
chr1	245074072	245074760	212.02662180164	2.96491228477839	4.45363670586099e-05
chr1	245091095	245092594	446.923066602408	2.36848178633669	0.000393569064524656
chr1	245155952	245157527	729.958110817902	1.87712381789799	0.000638796122244059
chr1	245234220	245236052	413.370970920765	2.15389810328807	0.000746603138072665
chr1	245244595	245245688	325.923926928903	2.46472252503172	0.000516726559558317
chr1	245257934	245259163	400.014737122482	2.26770861099735	0.000174319682343194
chr1	245808010	245808790	359.897693952668	2.19870630689777	0.000695085973613687
chr1	246537852	246538391	130.328205551719	2.2421391666209	0.000461681518279944
chr1	246608512	246609529	729.763191622062	2.42757355955125	1.70920252015202e-05
chr1	248837306	248839393	2469.45273959123	1.6426753027511	0.000929327979707636
chr1	248872765	248874712	1040.65238849442	1.64713321421477	0.000945622373839285
chr2	1625029	1626065	295.599990035424	2.24200966845654	0.000236471432421345
chr2	1628933	1629358	97.7943950886747	2.18208474644643	1.82092529132565e-05
chr2	1631888	1632425	119.983577046482	2.28837838675696	3.80757208147327e-05
chr2	3197858	3198379	32.3927532420938	-1.04991	0.00070559652568599
chr2	3482957	3483915	323.533812555299	2.02266137906892	0.000458281301428778
chr2	6480411	6480892	28.7066327305654	-1.08219	0.00099411865010478
chr2	6556708	6558398	283.428936831334	1.94462	0.000644390045105699
chr2	6960416	6961052	161.411481270638	1.91828230949218	0.000860954415451141
chr2	7031422	7032275	447.512075046089	2.21047255456821	3.06811037197606e-05
chr2	8803762	8804533	138.691990022409	2.35578663147833	0.000117472645918446
chr2	9070971	9071450	128.105829275815	2.74454298723689	0.000353176655322742
chr2	9107335	9108533	404.737381748026	2.02541975846085	0.000261217391206944
chr2	9174773	9175480	190.883627116349	2.07283403820125	0.000364567368830195
chr2	9339601	9340182	139.386716231765	2.21756533597228	0.000328555669331169
chr2	9830276	9831298	294.354520403458	1.84249483933648	0.000675964950058968
chr2	9939914	9940419	134.394417553179	2.13752659773578	0.000487205686850516
chr2	10386751	10387730	451.627406349914	1.91925534803652	0.000558041014482421
chr2	10452349	10452798	194.899600966544	1.83945171731089	0.000553869543145408
chr2	11389379	11390295	227.434126246601	1.94187722766692	3.17193341053401e-06
chr2	17877814	17880384	1107.49951927509	1.80352440274482	0.000748742695833125
chr2	17976609	17978047	466.932474271519	2.40376103170894	0.000462034629584475
chr2	18167816	18168576	130.104354332605	1.92788736814012	0.000585730511274261
chr2	19104145	19105316	324.688661135979	2.07227992508981	0.000234457063148783
chr2	19140339	19141949	369.12225472931	2.1374266790933	0.000381990354239056
chr2	20106612	20107126	131.259787494901	2.49539944452145	6.22288998334187e-05
chr2	20179654	20180627	652.653190318194	2.05512212066283	0.00024559849809075
chr2	20183928	20184988	639.479207589544	2.15405752004388	7.25684811099159e-05
chr2	20196124	20197136	446.814821009304	1.91637848303184	0.000344888116287628
chr2	20197982	20199241	481.620928306898	1.94513425022607	0.000277596548212339
chr2	20231210	20233242	754.431205412698	2.47525303792976	0.000332803195155354
chr2	20322896	20323733	154.798080034661	2.32833654980145	0.000425921672393606
chr2	20327299	20327937	97.7956410629919	2.14189447026897	0.000394458241584565
chr2	20438383	20438933	226.110273344602	2.59436204122774	0.000538823463366859
chr2	20443378	20443857	193.454290156564	2.36771930929527	0.000169221288874322
chr2	20450094	20451082	434.584730973662	1.67886118435012	0.000384595604523973
chr2	20593086	20594210	627.849852428838	2.47896779059088	0.000206564060385137
chr2	20611174	20611933	332.137741986403	1.74162871063364	0.000342754407064287
chr2	20617854	20618925	640.434013544216	1.42947998288012	0.00048043785322338
chr2	20633707	20635021	768.773327024359	2.27000619051574	6.5802636065707e-05
chr2	24333951	24334688	180.46428713703	2.36166944744526	0.000506595270833517
chr2	24338841	24340230	514.465434782669	2.27473409191955	0.000525603517492652
chr2	26011759	26013039	591.792275711516	2.38285514577747	0.000156172409788628
chr2	27293123	27293975	205.320054094465	2.63981385887422	0.000319378381676095
chr2	27320987	27321466	302.403938757857	2.69744856915034	0.000387790144885559
chr2	27446088	27446600	167.673221419249	2.2425814576875	0.000225013405304077
chr2	27701614	27702250	213.281947409411	2.37332431034637	0.000796488914777569
chr2	27752432	27753675	253.767184487142	1.89668131619809	0.000963270345416981
chr2	27795863	27796597	143.747517909492	2.43504611966576	0.000784244685622884
chr2	29117690	29118327	213.538557678856	2.47129287172228	0.000666152745751806
chr2	29747841	29748770	285.128497061711	2.92192687040144	0.000208118573979501
chr2	30217625	30218556	494.449322032184	2.48087043901512	6.03484180787809e-05
chr2	30288141	30288542	23.4471160511948	-1.43883	0.000476739391533209
chr2	30611434	30612065	234.384840874025	2.44936611021958	0.000286804265236039
chr2	30871593	30872596	486.052419049772	2.54462458062965	0.000270134018266993
chr2	30872698	30873264	288.949592206555	2.43411092998824	0.000656034988091042
chr2	30877901	30878393	42.6942469287817	1.78764002094291	0.000582942427640733
chr2	36373001	36373864	322.808779304975	1.87095089312228	0.000472731098404118
chr2	36578322	36579619	316.718609907517	2.10449746870021	0.000259761107286842
chr2	37103642	37104183	64.5801961630564	2.5778069501733	0.000130438904779238
chr2	37486444	37486889	19.5253659214816	-1.13944	0.000377604344719617
chr2	37786874	37787305	60.1277242248189	1.33476432813823	0.00047217527818726
chr2	37915503	37916191	178.981648169274	2.28676459197637	0.000797529542334029
chr2	38109318	38110233	129.250789217383	1.72650156689289	0.00069971922449329
chr2	38321421	38321859	27.9264439027889	1.11351703525338	0.000872754097667177
chr2	38371239	38371640	81.4668266069164	1.62755223589095	0.00074472312390242
chr2	38406069	38407680	451.628893976548	1.7705121889419	0.000161649647092185
chr2	38408809	38409477	186.281606925748	1.89765838799947	0.000233732337896097
chr2	38461941	38462756	210.050453569909	2.69969781130896	0.000862966843536224
chr2	38766365	38767404	89.5054463455813	1.56884586030603	0.000280529889684863
chr2	38784201	38785035	75.3716658130972	1.20190220381698	0.000490077710171196
chr2	42249470	42250791	203.002812586156	1.78559222013086	0.000795768347099709
chr2	43300633	43301921	251.019179416713	2.14392297753771	0.000887665429937313
chr2	44291060	44292325	295.909773058548	2.00900821997343	0.000764793391014555
chr2	45008661	45010493	769.826774357094	1.85701466342159	0.000410914448186929
chr2	45168696	45170519	333.696574794722	1.74594464617951	0.000350263256368077
chr2	45458626	45459948	142.479671701422	1.70027890176405	0.000800013809576775
chr2	45675031	45676025	197.786078767539	1.82809118276118	0.000263486614629007
chr2	45728449	45729016	49.3210696788179	-1.28376	0.000935153524678338
chr2	45891549	45893104	601.187558614775	1.92690568316212	0.000521312633967196
chr2	45909583	45910523	493.087710833402	2.88988854910881	9.14110132355419e-05
chr2	46299592	46300065	221.902632516175	1.59992896379513	0.000700475673558009
chr2	46306229	46306926	285.907071551194	2.19751635155217	8.14361378984389e-05
chr2	46307030	46307854	267.720811699966	1.72773787530622	0.000853888273505173
chr2	46335396	46336994	504.460575205843	1.80672537324433	0.000732788683067271
chr2	46408593	46410090	873.481982084305	2.18941672783489	3.21227823363265e-05
chr2	46480322	46481046	39.1250454123057	-1.10448	0.00067278891174504
chr2	46871871	46872594	201.604370907431	1.95802527359581	0.000657136769891617
chr2	46967097	46967690	302.884100363929	2.2582258985939	0.0003482569344064
chr2	47208691	47209484	99.4891055300438	1.84681689666683	0.000569971169235914
chr2	47215907	47216390	98.7354656775975	2.00873804280475	0.000655217736902774
chr2	47339790	47340943	352.855390933373	2.24399980443484	0.000393856462829665
chr2	47344972	47345820	354.114882017035	2.19683885564353	0.000280637958172006
chr2	47368866	47370219	767.306140675434	1.8526764850554	0.000624944024398626
chr2	47688367	47689009	65.8869275232784	1.59986132230789	9.34476894854093e-05
chr2	48719199	48720320	280.739214037712	2.32094352010301	0.000561943726048083
chr2	53617005	53617636	91.7520248422518	2.40683684579036	0.000284819658139245
chr2	54979132	54979982	115.627793070864	1.58010163590585	0.000453712425930106
chr2	55010853	55011293	86.1909044206446	1.66239887191679	0.000324179208956898
chr2	55141621	55142142	165.248849395176	2.10239047139583	0.00061420985528472
chr2	55145119	55146009	308.201693682063	2.15512463504635	0.000759136847350927
chr2	55163692	55164474	296.460802836454	1.91851115212291	0.000645345810801949
chr2	55838642	55839987	451.047034284714	2.31497366511909	5.37875115980239e-05
chr2	55843061	55843752	206.670041108583	2.08819837833866	5.27091007915814e-05
chr2	56522375	56523359	395.532033497828	2.36478679187382	0.000696729011001905
chr2	60479548	60480826	290.422223257944	1.61315845533609	0.000967430174370692
chr2	60861350	60862455	509.582909509025	2.65377404236949	0.000449134979956588
chr2	61328583	61329359	179.807017030102	2.33984856285178	0.000141994600236452
chr2	61493362	61494148	69.3260385526608	1.57258866951178	0.000832942036381165
chr2	63871115	63871556	111.030576604227	2.3599880331375	0.000874814437383471
chr2	65277575	65279115	506.961520232756	2.13237825270219	0.000915175237478869
chr2	65373234	65373659	69.5672797692026	1.72734015546151	0.000379519428133567
chr2	65396073	65397473	407.135087460618	2.46997369805786	0.000613079331247947
chr2	65487291	65488055	206.803052200248	2.02256495146966	0.000963411615414041
chr2	65580818	65581261	65.9825576378467	2.34080872970931	0.000261126170933458
chr2	67954342	67954797	287.758706629115	2.78338299623521	4.28263420124532e-05
chr2	68424003	68424428	28.761001416331	-1.17312	0.000766720245497993
chr2	69308969	69309965	257.151854039764	1.97063649122132	0.000797348933466673
chr2	69780752	69782343	362.525524026712	2.04112017808356	0.000709588421514271
chr2	71674838	71675693	212.552749828817	2.15893351219195	0.000765359985449805
chr2	73925734	73926323	137.870051677758	2.04173368898573	0.00035397023976138
chr2	74292669	74294180	450.531884070345	2.23428869757962	0.000859279777714897
chr2	74645986	74646721	119.569935842317	2.17481685206662	0.000593905568387131
chr2	75577299	75577775	66.5371969035362	1.45530945897917	0.000643633742562114
chr2	84808300	84808956	125.910004935978	1.63336364152094	0.000498351509626048
chr2	85589913	85590887	566.641995659656	2.30421336111952	0.000191339455125938
chr2	85605752	85606240	160.02971381004	2.06738659806588	0.000328666796244588
chr2	85652526	85653440	516.925131015285	1.88899758822059	0.000699789798219771
chr2	85667630	85669009	1394.92521410064	2.15777926993526	8.04956015501121e-05
chr2	85705414	85706056	336.754163134557	2.04854773527792	0.000251756919023667
chr2	85710731	85711908	1130.46273871897	2.05329314102719	0.00013468961338587
chr2	85712917	85713631	709.679142608882	2.3512681098533	2.44098375245203e-05
chr2	85713786	85714266	420.089214905567	2.18819758608953	0.000114853059585018
chr2	85741173	85743240	845.956055559528	1.78295197365406	0.000179401881013608
chr2	85949091	85949860	234.154174600643	2.01713343539979	0.000268693352471515
chr2	85952238	85952778	185.886741362701	2.05502759345424	9.92275355011618e-05
chr2	85954382	85955664	907.08176616201	2.76232076589761	5.45534221394943e-06
chr2	86211113	86212096	249.448683463046	2.43320075838455	0.000252533228777163
chr2	87483036	87483520	113.348359597659	2.61599142772324	0.000852724623997027
chr2	87662270	87663931	87.4324896598032	2.00310005569731	0.00029802388456523
chr2	88276154	88277025	116.031511385845	1.94671219372378	0.000901985117863635
chr2	95297019	95297488	84.1207990122927	1.83095092992606	0.000796473136025918
chr2	95434054	95435144	38.0003496269651	1.76699958569166	0.000547606863671115
chr2	95686361	95687128	81.4277765215815	1.33520552446915	0.000973658857066188
chr2	96664915	96665591	357.399254826417	2.30818910555397	0.000361399011044151
chr2	96895397	96896303	335.119730616976	2.16161418967404	0.000688162478515025
chr2	98378661	98380067	478.903084373335	2.29697016200202	0.000904729968908829
chr2	98868520	98870306	1170.78674242594	2.4850425797089	2.86081079135305e-05
chr2	98898968	98899791	262.290004856149	2.34047054600331	0.000813974554184417
chr2	98909364	98910112	299.040258865212	2.11322741907627	0.000719261107218806
chr2	99475158	99476026	121.079993510871	2.6659577996609	9.65974331313031e-05
chr2	99504140	99504654	80.6463424056892	2.70345202321625	0.000213938180389145
chr2	99507819	99508968	372.549495858682	2.24411415152185	0.000213143344674633
chr2	100113927	100114488	32.2694159182195	-1.49216	0.000213451840318362
chr2	100194972	100195400	221.862088847902	2.67489888563126	5.59496245455869e-05
chr2	100195522	100196538	267.307678026733	1.81544325738108	0.000645944279270377
chr2	100290685	100292544	798.174971985807	2.84798472229341	6.33357082706883e-05
chr2	100320586	100322845	651.052788405959	2.00824361847968	0.000603654566120031
chr2	100875453	100876819	342.734759450121	2.1648562664449	0.000138825501630931
chr2	101110302	101110968	161.625380577255	2.10317767704705	0.000938280782276784
chr2	101120584	101121036	221.187550792253	2.64581447799397	0.000166952878706826
chr2	101160240	101160910	91.1232587762725	2.03880081610869	0.000291800989821981
chr2	101200626	101201120	122.586511069792	2.61366913559893	0.000535584641838046
chr2	101239027	101239842	70.6458835483209	2.3748852856315	8.79545574172272e-05
chr2	101258626	101260029	201.934149389732	2.39429701382447	0.000239601398653977
chr2	101630147	101630898	305.622342969362	2.6928578419497	3.13299705282043e-05
chr2	104339888	104340679	218.482559551206	1.75585926613873	0.000602007329439738
chr2	105243295	105243919	34.8220356404507	-1.0534	0.000906992103699366
chr2	105454844	105456120	402.133012871363	3.08744408828848	0.000449347449155472
chr2	106161968	106162452	140.596723436613	2.06360925562962	0.000190983199486381
chr2	108288400	108289127	338.094015219743	2.78124507650776	0.000343552278198219
chr2	108623397	108624218	211.151141490134	1.88172920359844	0.000423387000718795
chr2	109604518	109605063	154.848310954384	2.55227467465859	0.00087431257900463
chr2	110094399	110095553	212.414788081876	2.0374115554208	0.000969784146790875
chr2	110100665	110101818	585.561050864946	1.87749580315301	0.000616159385901287
chr2	110104254	110104937	410.050942455451	2.26213905218257	0.000108505714244557
chr2	110106668	110107670	460.461334151218	2.07356626720087	0.000190587937443791
chr2	110113713	110115180	434.582754285586	1.98392456125577	0.000395713265586515
chr2	110115329	110116872	683.857689218464	1.93470499598608	0.000543125505840299
chr2	110657711	110658368	135.359109640258	2.2056798759061	0.000380972925705315
chr2	110829211	110830135	301.821160294355	2.83901031848861	0.000328990879388942
chr2	111287311	111288633	40.783669842299	2.44736821008691	2.14005937299619e-05
chr2	111466719	111467188	114.351959515983	2.58974533304428	0.000767845101482589
chr2	111659065	111660307	568.568651933836	2.06055715368506	0.000401926408229193
chr2	111919921	111920783	228.730020435837	1.83186777761995	0.000567968699714588
chr2	111946357	111947146	213.585838697974	2.15200485425433	0.000342765878450475
chr2	112661406	112662378	179.034169613636	2.52003237679941	0.000182483527409801
chr2	112924843	112925311	132.402257066852	2.74070557903143	0.00082578542108253
chr2	113046832	113047312	32.6252696734741	2.76963787230957	5.26485540130868e-06
chr2	113077862	113079731	674.358475689272	2.14079946048646	0.000708035247536731
chr2	113282900	113283573	298.440378734896	2.11897366560122	0.000903101867138709
chr2	113288327	113289110	141.164293356315	2.65616795155821	5.19151473053669e-05
chr2	113807443	113808250	87.0481886286299	1.65139870822003	0.000402176699645785
chr2	114754162	114755794	388.511915268368	2.23694972622695	0.000550334881197449
chr2	114804357	114804767	58.7210448757321	2.22316667134998	0.000860937779754367
chr2	114805148	114806025	207.620210297219	2.60059315657969	0.000992505075983829
chr2	114807633	114808126	97.1204080417047	2.1796502893553	0.000431625967672946
chr2	114968755	114969315	68.5793741961263	1.63617357290662	9.61552227689158e-05
chr2	119240308	119241483	475.689179544332	2.40953207587385	0.000379237590092161
chr2	119469475	119470286	202.351565158402	2.01037	0.000911855924044278
chr2	119487405	119488135	293.69860970266	2.0134324082443	0.000744962426316771
chr2	119544057	119545600	604.520368849902	1.61096315343774	0.000770876183370259
chr2	119744331	119744956	271.78315628509	2.84926831833857	7.91177048585584e-06
chr2	120066578	120067614	241.909216278227	2.12860426841275	0.000417431557283407
chr2	120107852	120108417	122.457735542802	2.46596866651685	0.000420677992421283
chr2	120344223	120345634	404.419767878119	1.95998346232315	0.000370354155627678
chr2	120346016	120346533	154.039297719563	2.48870644377685	4.57048828597189e-07
chr2	120441952	120443583	624.172188303095	1.94548220459435	0.000263586122754543
chr2	120473654	120474234	269.565931643626	2.49229362524801	0.000323243296470336
chr2	120476013	120476587	367.628680135785	2.40359175372628	0.000592848292451515
chr2	120625751	120626923	602.545417427455	2.34026915980516	0.000116409393308617
chr2	120630116	120631150	434.248530734853	2.43211804754157	9.22355382778375e-05
chr2	120669005	120670227	411.188608439113	2.4709255516559	0.000781560796105875
chr2	121035726	121036847	443.385765278011	2.13649607005931	0.000274722667020599
chr2	121038570	121039234	234.016307633099	2.16548718985988	0.000468364872213739
chr2	121155360	121156128	511.518139477389	2.31933966156363	0.000416934607684288
chr2	121195920	121196555	287.817308249083	2.36450002028992	0.000983682217006847
chr2	121196651	121198148	913.383368317639	2.26137199731315	0.000432163743802394
chr2	121227670	121228812	302.203540717632	2.06492569035844	0.000290704871541995
chr2	121254618	121255860	713.211472525269	2.55105714634989	2.36073155739027e-05
chr2	121282605	121283974	375.070492324459	2.09111168961595	0.00066069409784072
chr2	121284190	121285605	495.45582921008	1.8663461290158	0.000150546244166118
chr2	121335668	121337286	473.571709853123	2.2019798370853	0.000118204510161284
chr2	127226021	127227369	481.471760242646	2.32498101723119	0.000125494415737851
chr2	127515720	127516810	346.782407212865	1.96642185951474	0.000360416012632086
chr2	127735045	127736352	324.788928203664	2.32897858012047	0.000519136753039023
chr2	127825587	127826535	234.002007569205	2.41042511717974	0.000115353770490785
chr2	128304728	128306631	448.61922032673	1.66376045019962	0.00091433393075628
chr2	130972376	130972805	34.7664060709535	1.92735246329912	0.000597795659431956
chr2	132415989	132417600	967.13444024586	2.01556561569827	0.000274935009247242
chr2	132478766	132479743	277.172801301635	3.00138023911462	2.90063035438046e-05
chr2	134615101	134616022	153.417214871438	2.01992544078053	0.000657362073820539
chr2	134668795	134669371	229.726630549237	1.88119166139349	0.000402160314812355
chr2	134669748	134671849	1047.05937819166	1.96699022806252	0.000771569907239743
chr2	134674611	134675113	276.552284761986	3.14377384097537	9.73126246527887e-06
chr2	134683442	134684269	294.169125825544	2.68868673433362	0.000803473104159759
chr2	134836856	134837868	236.745103733164	2.34208425565855	0.000725257617404828
chr2	135997339	135997769	37.4163010662956	-1.03124	0.000277348714281761
chr2	136885820	136886222	25.0569414966746	-1.23901	0.00049403858736986
chr2	137507828	137509195	442.686051048737	2.85279671256418	0.000246308042798387
chr2	137942121	137942696	72.5920647967876	1.6656360265681	0.000565059341747288
chr2	137975105	137976612	270.313113295672	1.99862536380359	0.000515979751245602
chr2	147809297	147809960	116.42122617911	2.22378597072605	0.000379950603782122
chr2	148642811	148643265	170.656522071354	2.72466575868211	0.000453981889380377
chr2	148860008	148860523	74.2186545686816	1.8341920588183	0.000339254302166829
chr2	148870218	148871034	123.339889666037	2.22190237395627	0.000434346851687212
chr2	151043081	151043890	134.633211624183	2.72556091490709	0.000484615817281275
chr2	152171641	152172076	153.144792083942	2.04088766550408	0.000132217909502647
chr2	152471313	152471969	136.532566648697	1.87466412724462	0.000165181174318086
chr2	156181274	156182662	402.502126547791	1.95681329138863	0.000279577555357758
chr2	157825382	157826620	424.387946738023	2.02981580484352	0.000341785810599423
chr2	158130748	158131374	120.820635004011	2.35385948192915	0.000373680737298283
chr2	158131902	158132486	115.198764821415	2.03548361295501	7.56999893032316e-05
chr2	158722803	158725342	1119.99350454068	2.23998540853286	0.000181418868653815
chr2	158733176	158733790	105.470203072873	2.03657223716871	6.20416945980764e-05
chr2	158735774	158736362	84.218652493701	1.9225615557729	0.000945792110279364
chr2	158936865	158937460	132.547404622854	2.41251357964899	0.000603197528919291
chr2	159115835	159116326	202.375953486902	2.36938704814418	0.000128016237042157
chr2	160232040	160233391	252.943855097913	1.6958505281286	0.000724383937071286
chr2	160812885	160813298	34.9783500679176	1.26200221861097	0.000213164087698256
chr2	163123104	163123989	245.325502250091	2.85358127509796	0.000246058409381487
chr2	164810763	164811271	60.3378327628178	1.7051040987416	0.000889556076202832
chr2	164967239	164968483	297.003684496135	2.40584113907246	0.000471387660988939
chr2	165007866	165009307	220.531	1.9310941639682	0.000883460300506662
chr2	165223747	165224299	28.5661343483677	-1.04482	0.000867102121874744
chr2	168210954	168212636	639.375375055343	2.27731329246683	0.000541066246065708
chr2	169091922	169092690	189.761353688533	2.20396805816606	0.000722197580917481
chr2	171271806	171272816	284.086879298889	2.39384958867937	0.000446934101631117
chr2	173230882	173231883	314.956428642358	1.89784239866682	0.000789620438845913
chr2	173589166	173590976	530.678128120122	2.66266551673955	0.000208625867318021
chr2	176186964	176189899	944.744833076222	1.90407543551589	0.000272280273230414
chr2	176291329	176292573	221.436098289962	2.32359173056664	0.0002758306731424
chr2	177169801	177170970	369.329019984578	1.86725403949939	0.000618281691027504
chr2	177242137	177243160	285.790480976924	1.72855374584943	0.000647976487411558
chr2	179235428	179236117	212.384543544054	1.96289912186217	0.000296444063410349
chr2	179272373	179273221	280.640921639862	2.26301175702483	0.000390426054724744
chr2	179486575	179487963	693.377508133089	2.45083682456448	2.31811851791477e-05
chr2	189602082	189602847	266.40905365967	2.12691060766874	0.000239814532770431
chr2	189612990	189613438	132.171968299607	1.8779926170454	0.000544298052461912
chr2	190468444	190470208	398.859733548587	1.99605735233405	0.000796720506779229
chr2	190809083	190809765	252.797808399788	1.91778902913733	0.000669617780967843
chr2	191219125	191220047	329.508749338463	2.19589905522933	0.000606665158965976
chr2	191341474	191342301	247.273364603972	2.12382095777362	0.000887541997672583
chr2	191612468	191612905	83.4617332082324	2.61162888215237	0.000589550864179596
chr2	196291391	196292891	588.029633507611	2.17710734969506	0.000204481799449881
chr2	196499435	196500050	115.699567741846	2.64492121880774	0.000283126658058381
chr2	196592368	196593988	444.417951155975	1.83738007776101	0.000459946859647216
chr2	197613440	197613921	76.4259127239351	2.37851787799979	0.000896396746937365
chr2	200741061	200742418	315.769354178836	1.77754756126809	0.000964561233573072
chr2	200786321	200787184	311.925505626752	3.32924326495773	2.51978392660347e-05
chr2	200787330	200788620	338.549530052771	2.44687732683626	0.00019315041551754
chr2	201406267	201406773	65.2987799729758	1.58906814371714	0.000776956225318852
chr2	203122345	203123028	103.830538550835	2.17188704113123	0.000659158641257199
chr2	203578686	203580005	381.894071523054	2.23137654470359	7.75284344343961e-05
chr2	203649105	203649588	74.0595907263407	2.06430411007171	0.000266450058690754
chr2	204451880	204453025	256.687502049612	1.77351895551736	0.000466658691877398
chr2	205785648	205786272	114.859275418382	1.84594932437758	0.000619144086004411
chr2	205787706	205788389	178.717346178301	1.59344960855529	0.000616841511662741
chr2	205805962	205806996	283.833347695883	1.86053400635397	0.00017351931906764
chr2	207100478	207100921	25.1248362837524	-1.09889	0.000865982365881938
chr2	207725945	207726528	81.1697105559238	1.50703679295109	0.000892165753790329
chr2	207729648	207730192	80.8732609770433	1.89867318447664	0.000347948863057659
chr2	207796440	207797882	487.275780460733	1.91067113715365	0.000518217091970826
chr2	207847439	207848847	289.185840206142	1.82513958850088	0.000555591161733572
chr2	207973292	207974858	285.953038011572	1.59642911757304	0.000705537866038157
chr2	208015456	208015999	74.8005202050269	1.66391907275825	0.000640698467977847
chr2	209473869	209474434	154.086960711593	2.36900202133309	9.84290673878145e-05
chr2	212939853	212940506	155.337940466322	2.43042220916257	0.000312844850660863
chr2	215218397	215219475	102.279887570906	1.4724102898242	8.92481109293015e-05
chr2	215277886	215278410	88.9208358898868	2.59961381103236	0.000647712124207481
chr2	215680578	215681636	298.768606913239	2.15381601698267	0.000332844002282532
chr2	215698549	215699052	68.2999011586664	2.53518872341732	5.09725730000843e-05
chr2	216539582	216540402	276.865205803603	2.84171541676568	4.75743248167977e-05
chr2	216571515	216572293	152.406074513102	2.53055229483554	0.000839831574430608
chr2	216577484	216577928	89.8930003739631	2.2122743519013	0.000998362504805619
chr2	216692062	216692623	103.40455635457	1.40050055604686	0.000355155794535006
chr2	217650650	217651079	120.668452932926	2.51201052864982	0.00016998936415698
chr2	217656351	217657074	101.842067032716	2.06775959508172	0.00062753493901293
chr2	217669763	217670182	43.6518584338797	1.62137747601691	0.000774169517468832
chr2	217672352	217673063	183.910600659381	2.50616644171218	0.000582088220615321
chr2	217684919	217685685	226.302145758574	2.09706312697687	0.000953730037175406
chr2	217898107	217898858	576.055553295758	2.09826620460947	5.10955353146015e-05
chr2	217899996	217900547	351.543264428093	2.35496229817502	0.000103588051436767
chr2	217954369	217955354	208.543211337489	1.52574149908078	0.000476249031966293
chr2	218717278	218717921	77.7904677950007	1.64568219762514	0.000918751963080836
chr2	218806257	218806942	268.457904068465	2.09027887594689	0.000344143989124462
chr2	218807531	218807975	80.5504573297077	2.13492829764685	0.000313752667674519
chr2	219001204	219003369	1124.22042419892	1.89008383274718	0.000179477184039823
chr2	221640908	221642726	588.324074552733	2.31566751859712	0.0003449345062958
chr2	222184255	222184660	17.4342239495451	-1.2953	0.00045958769035797
chr2	223814847	223815743	139.31741916918	2.06903259675523	0.000509776614544821
chr2	224484803	224486028	289.817811728634	1.88606595254911	0.000431689200571799
chr2	225013278	225014006	237.399527184361	2.38311605236747	3.40001613808925e-05
chr2	225334383	225335011	74.1221047739397	1.74526365936931	0.000103519829885844
chr2	225493324	225494511	302.809772321092	2.63130950847647	0.000397096257117863
chr2	226048639	226049148	61.1724141316019	1.55640167454796	0.000958089451272706
chr2	226583641	226584061	81.0584750066481	2.41279998008519	0.000422116509277072
chr2	227183493	227184497	255.923456891877	2.09556706219407	0.000308636753106358
chr2	229408310	229408838	136.659505750266	2.36788537436128	0.000384919319510588
chr2	230571335	230571781	23.769795656021	-1.13369	0.000721713691866784
chr2	231247917	231248627	268.239875376305	2.38576454209837	3.03427198202561e-05
chr2	231299289	231301092	498.657710313378	2.08379205751299	0.00022904058138282
chr2	231701357	231702392	382.118998785952	1.7552693037908	0.000698166286392113
chr2	232563496	232564069	160.398549171787	2.77307310639778	0.000176145088601855
chr2	233386503	233388157	435.826439379101	1.85623495194816	0.000877863110505448
chr2	233414976	233415533	213.37	2.42409400365895	0.000550216916201102
chr2	233421976	233422935	730.685775109376	1.97613031118091	0.000479447844606028
chr2	233424273	233424710	201.479582312102	2.4112629013837	0.000151267870784971
chr2	233480298	233481251	605.621396141183	2.18453102229889	0.000134876297678746
chr2	233481535	233482611	418.104802326361	2.07296990198938	0.000628904373012989
chr2	233486700	233488270	390.238815993395	2.21801186214457	0.000182043671523025
chr2	233974299	233974988	192.130700588335	2.76077460334296	0.000286891833513843
chr2	234081784	234082932	261.176603594223	2.13087962385444	0.000354770610005867
chr2	234203057	234203896	249.391840611012	2.61578137512354	0.000483371566864035
chr2	234587399	234588452	217.781037035512	2.7445120833075	0.000188971686797212
chr2	235468895	235469551	123.79366485738	2.15356200709956	0.000236189194901325
chr2	235702882	235703564	98.2212544039375	2.6430999041895	0.000261270267120678
chr2	236824684	236825616	171.979546170705	2.25192192483273	0.000234656419580113
chr2	236986373	236987334	305.125157035951	2.27282750214056	0.000277295660380721
chr2	236988647	236989292	235.747460820784	2.1991362523257	0.000331872754757592
chr2	237075743	237076513	304.034427152636	2.60633702864408	0.000111156545850422
chr2	237290939	237292084	243.838131666231	1.89681371406087	0.000857366921109965
chr2	237482378	237482874	299.390002156322	2.32790266545132	0.000142509828622986
chr2	237483015	237483769	463.083230603542	2.32173788873032	0.000287902202912589
chr2	237486883	237487904	356.636722297133	1.73227125057259	0.000654778422052509
chr2	237489328	237489803	156.587	2.35263078997278	0.000136802265537921
chr2	237490059	237490539	143.070589821819	2.29944663743548	3.71764535829259e-05
chr2	237501968	237502951	479.217524484149	2.78389554047842	1.3183485255159e-05
chr2	237509694	237510322	157.434930942817	2.25400610901963	7.35113092929901e-05
chr2	237590233	237591826	539.964751942263	1.93897950169995	0.000349760868927178
chr2	237703564	237704077	191.178796204309	1.61611101675307	0.000681442213709699
chr2	238285733	238286339	344.691433987626	2.09626604318361	5.54985899508179e-05
chr2	238389847	238390838	180.633344332451	2.37317794004962	8.00740933557296e-05
chr2	240250961	240252055	479.692765177841	1.98703488600528	0.000899447947899074
chr2	240991259	240992345	424.456812210812	2.09224485121378	0.000337691067888442
chr2	240997925	240999379	563.281615589904	1.62550037824849	0.000444260061534496
chr2	241000077	241001168	259.800203484865	1.41085867794468	0.000903239811168929
chr2	241061283	241061689	97.770970040302	1.98804260286268	0.000647794013748647
chr3	264414	265297	183.304533985285	2.12814875410775	0.000549411962776201
chr3	293888	294889	220.929291557749	2.5144004378697	0.000324514046882821
chr3	4548445	4549196	155.392590693736	1.69516430199184	0.000186075795844257
chr3	4736208	4736972	389.032239303859	2.13319251582565	0.000104993668749977
chr3	5023283	5023701	118.904254452135	2.01787126703506	0.000658236513111185
chr3	5205360	5205936	38.0322028565861	-0.872147	0.000866753473560512
chr3	6133294	6133712	20.6300670481003	-1.14978	0.000844590584638813
chr3	8657731	8659067	502.94046728235	1.77569066248116	0.000339770862168427
chr3	10438043	10438444	27.886886573194	-1.00197	0.000573389426860436
chr3	10503443	10503845	23.9469049010614	-1.25682	0.000132729393444151
chr3	11136780	11137840	377.917431131063	2.7828957092101	0.000851149513646052
chr3	12973862	12974264	28.3116124332731	-1.273	0.000179675478867624
chr3	14413340	14413855	135.273090391702	1.67094905450426	0.00091322199709102
chr3	15511934	15512987	151.873922371131	1.57596821122102	0.000527514246249323
chr3	16423069	16423697	124.447020515089	2.11870005146657	2.77403459736168e-05
chr3	16456789	16457486	165.725067028662	1.92591747752518	0.000585067700352974
chr3	29436667	29437270	138.27167734751	2.56436562050392	0.00011081460201799
chr3	30597168	30598077	242.398274144197	2.04534580066648	0.000188836995522134
chr3	37706830	37708259	278.749171305749	2.31478783853411	0.00080183882060418
chr3	37709778	37710308	148.901249972484	1.76202973743552	0.000701902330094785
chr3	37779303	37780065	67.0068692543218	1.23399637460749	0.000827264012281975
chr3	38396856	38397302	22.1423129096733	-1.3922	0.000138608920253553
chr3	38742025	38742427	25.3323882223001	-1.25038	4.61655566028231e-05
chr3	40970952	40972224	676.072008948749	1.80512137809176	0.000641837647263225
chr3	41158490	41159612	339.230225746305	2.60053911089018	0.000564270583311603
chr3	44355491	44356044	91.3416839461336	2.35206258996842	0.000598195079392849
chr3	44363633	44364144	61.324438963879	2.01440963628313	0.00049605515222836
chr3	45617356	45618839	230.886959766241	1.4929997125938	0.000886277143071737
chr3	45642699	45643586	405.171242505727	1.79050391452284	0.00036458345745362
chr3	45817633	45818760	203.344066871767	2.26474905945201	0.000212891638237981
chr3	45978299	45979042	179.00633494339	2.06631116773295	0.000843470199101048
chr3	49368166	49368596	25.3352941666893	-1.04314	0.0009273069088546
chr3	52870383	52870936	29.330227459623	-0.940849	0.000927053752571828
chr3	53155654	53156126	251.257033950627	1.76797732103548	0.000430577195350408
chr3	53493696	53494802	183.269301993759	1.60860201977976	0.000353041019905851
chr3	53570619	53571762	331.568928560947	2.31964511657779	0.000319331209044495
chr3	53630472	53631141	144.160343728525	2.54724595750789	0.000359842791289947
chr3	57014267	57015725	209.724876248375	2.30030848201662	0.000419990052047859
chr3	58051111	58051590	132.144253789038	1.96640266329898	0.000678833839088673
chr3	59663996	59665072	285.491989283766	1.97055602702108	0.000704019138796346
chr3	59677885	59679021	198.839468044189	1.62183114594265	0.000637632229765252
chr3	62606786	62608387	553.759277349684	1.68931712979471	0.000639590413781097
chr3	63724967	63725459	80.5020862633838	1.84513738533735	0.000446743068594996
chr3	63725601	63726296	144.746901958096	1.93049617758151	0.000423936645392652
chr3	64342936	64343341	60.6578615656472	2.12990695877857	0.000578137399549341
chr3	65953041	65953837	353.303519904585	1.91758637034342	8.51922600783371e-05
chr3	65954270	65954903	188.354945909645	1.73913748064212	5.77912412895108e-05
chr3	66418168	66418945	252.247040118073	1.8284107028612	0.000164210361970565
chr3	66476789	66477406	139.163040585466	1.7295708185082	9.27247004302995e-05
chr3	67483844	67484323	25.7612597934998	-1.2057	0.000588877857372717
chr3	67646668	67647130	128.958986014539	2.66757593575204	0.00079189169336692
chr3	69341315	69342609	144.322155373138	1.5709993486619	0.000794729526990166
chr3	69403360	69404173	132.470889697052	1.63577414144865	0.000688298060562212
chr3	71141130	71141792	120.879132048306	1.74222279317653	0.000975558436190881
chr3	73816523	73816984	23.0141018185306	-1.1441	0.000612309440442758
chr3	101269923	101270563	97.0304829564639	1.83627235517374	0.000771028167074428
chr3	101290465	101290876	22.5893331561974	-1.30319	6.38798957387916e-05
chr3	101519690	101520263	61.8917598638247	1.60009862621869	0.000956665474501528
chr3	101950347	101951219	219.673249767831	2.13355901372421	0.00074081772998864
chr3	102195184	102196004	228.990687273403	2.22310053464936	0.000807233591430559
chr3	105387065	105388202	149.616785024224	1.30149306292355	0.000590000826369367
chr3	106235936	106236348	21.8789	-1.2177	0.000232008483629967
chr3	108282674	108283821	234.427405987739	2.10771329828079	5.41539043546874e-05
chr3	110272254	110272930	87.3115383863088	1.91848825399395	0.000958618285540968
chr3	111703102	111703531	25.8868908878239	-1.15524	0.000459954217262838
chr3	112074655	112075619	394.477253432567	2.53358783691815	0.000191197808821162
chr3	114274984	114275504	28.1138660042137	-1.08233	0.000861044789835996
chr3	114356591	114357068	26.2008332367342	-1.22112	0.000581646609152947
chr3	115843170	115843694	99.1052923576056	1.69109716232891	0.00090231067589436
chr3	121941449	121941912	43.9684312290538	1.58558362578515	0.000788851791254442
chr3	124489401	124490196	132.152167801218	2.10848391629261	0.000740629073270302
chr3	124745823	124747630	442.762212751349	2.56027331859804	0.000710413244542367
chr3	125646996	125648023	496.052133243303	2.07601276080064	0.000482010938925748
chr3	126667835	126668350	30.1860957768953	-1.27063	0.000219556769109891
chr3	127108639	127109183	31.9938926939849	-1.11094	0.000469771201717219
chr3	127283890	127284371	23.1827888352695	-1.11791	0.000912888850664518
chr3	127820562	127821121	230.265914228181	2.51911349278976	0.000252323347349218
chr3	132316747	132317983	361.109838979621	2.06005397104608	0.000486895760285544
chr3	134017369	134017875	26.7345794331839	-1.13258	0.000836546514491167
chr3	136179694	136180126	45.8931563442589	1.97622316924552	0.00029888152062976
chr3	136343445	136344662	334.413187557614	2.28089041699174	0.000550089996369945
chr3	138474025	138474575	238.240567354443	2.2722565524547	0.000353895488351015
chr3	138493900	138494791	200.850434899354	2.76019259947616	0.000650814413860528
chr3	149298108	149298925	142.834905743085	1.99729135832355	0.000777502577514505
chr3	149366784	149367691	373.051339863199	2.68887929018572	0.000670996825969707
chr3	149377310	149378281	424.186125366021	2.0925076034611	0.000775448201061049
chr3	149386434	149387353	415.887444382767	2.58997344888009	3.04974908382431e-05
chr3	149401233	149402394	445.573385207602	2.50374099829059	4.2352791305702e-05
chr3	149403478	149403897	83.5247771908845	1.89027986958405	0.000432905445014207
chr3	150751693	150752463	231.743917544196	1.75318414931866	0.000889673048458688
chr3	151770882	151771560	172.090132982578	2.02805825308947	0.000168256109340766
chr3	153051995	153052595	145.84062601867	3.03590411850421	0.000519999940491869
chr3	155737658	155738903	439.988505426651	1.91237402307308	0.000377411673290445
chr3	156615536	156616257	351.226125824933	2.75739490634954	9.32721851397836e-05
chr3	156625774	156626525	257.920738756656	2.18754175019292	0.000228717809106074
chr3	156711522	156712290	39.7843440574756	2.08394404630872	0.000513528654300176
chr3	157125116	157126084	371.118479137423	2.86843944824635	0.000286625224737377
chr3	169321357	169322043	107.148594719109	1.73625770154531	0.000693204983706013
chr3	169552521	169552922	56.8321761346972	1.96423132554004	0.000665366806176301
chr3	169627811	169628327	132.159183979177	2.01980208948729	0.000649180733808187
chr3	169657426	169657973	188.94769142435	2.23433168311209	0.000108675815323739
chr3	171335482	171336056	199.678309949969	2.75794015425156	0.000149951077613178
chr3	172691040	172692262	335.260407078649	2.42220697036846	0.000528414183000396
chr3	172707879	172708412	135.015455747929	2.23826181465464	0.0003644012170877
chr3	177664719	177665955	167.517250404827	1.93629025537423	0.00045312452261689
chr3	179731102	179732496	557.599274887685	1.94570896730294	0.000471352432158284
chr3	181694882	181696377	321.758338578851	1.41057853305615	8.73549994572827e-05
chr3	183094654	183095094	120.240988527511	2.58065993225358	0.00024640645096398
chr3	183151666	183152882	264.823919118358	1.60946908430531	0.000434351054844682
chr3	185537110	185538154	316.029999858769	2.34079464034179	0.000236717470853096
chr3	185561329	185562359	250.386876254882	2.2754483830734	0.000529346693621181
chr3	190591108	190591617	50.3871943941446	1.66700975910168	0.000301954220388089
chr3	193554626	193555333	277.096878818345	2.19361083993339	0.000937532914664631
chr3	193829473	193830164	197.16826060238	2.3904566070963	0.000981528575806092
chr3	194112269	194113140	223.793415483663	1.76255999948603	0.000706228625212154
chr3	195823063	195824432	483.480759068972	2.14932535047866	0.00066699662530327
chr3	198136397	198138930	41.1390087641631	-1.2689	0.000675083819612268
chr4	2930250	2931432	688.735732702473	1.62906671943031	0.000384816309856326
chr4	6746481	6748186	756.332618211579	1.8974386983424	0.00057152194097569
chr4	6919978	6920697	297.368957994059	2.05400454420274	0.000369837059582504
chr4	6955254	6956900	389.062996313492	1.7713265979862	0.000857973001315065
chr4	7196186	7196586	86.8162603112134	1.66716833561966	0.00019603823893301
chr4	7359254	7360049	225.169586064492	2.03250742027442	0.000489224373740664
chr4	7753237	7754218	200.779878813157	2.01470969422509	0.000814601926671228
chr4	7805472	7806634	370.623294666686	1.80918788883466	0.000189526211039705
chr4	8438835	8439711	134.234963285513	1.7935845484488	0.000908201956897827
chr4	10569883	10570295	20.4052594247161	-1.36862	0.000812386282348997
chr4	11098453	11099194	38.5970129726162	-1.54803	0.000238358358084981
chr4	11529575	11530280	91.5365277937376	2.3910571178402	0.000172829748856833
chr4	11593621	11594242	106.822769343651	2.20895057316104	0.000836737286314364
chr4	11597052	11598174	173.434062586393	2.16418021514247	0.000673650315388625
chr4	11611749	11612520	119.580719753727	2.29917790386255	0.0001912361064951
chr4	11614413	11614986	105.411989564642	1.96669508857921	0.000812107886957884
chr4	11618580	11619188	143.865184734667	1.99163056779827	0.000467297055408711
chr4	11623519	11624024	145.965799514642	2.36029	0.000242894114706245
chr4	13705437	13706218	201.409722295786	2.27224852084604	0.000505082556293952
chr4	14841535	14842430	421.389740892888	2.2468989894786	0.000209561928712807
chr4	14896832	14897675	231.209684742191	2.40260355940122	0.000672567035929608
chr4	15905671	15906572	353.186766292381	1.96273797470338	0.000346425324357962
chr4	15936349	15936998	172.286580568919	2.39370126742129	0.000627076437718403
chr4	16224879	16225436	152.760397343265	1.74187682167584	0.000300710450043322
chr4	19738918	19740159	219.337659538155	2.17574441141855	0.000479786592512141
chr4	20809745	20810370	194.401834378108	2.58580119672271	0.000586208758162
chr4	20839857	20841145	225.735387816077	1.96806854638662	0.000371123349535521
chr4	24597980	24598619	261.301179524762	2.09598705994958	0.000428852063984075
chr4	24774444	24775544	205.757900474735	2.38899114315963	0.000995320039991542
chr4	24911615	24913299	639.246173448259	1.54281042114532	0.000799808556334933
chr4	25299323	25300795	504.72044299699	2.21227170763331	8.12309118105728e-05
chr4	25442764	25443409	301.540550345102	2.26473545658491	0.000639527637789771
chr4	25446531	25447210	245.823817605575	2.34188858855316	5.82097934612045e-05
chr4	25535705	25537236	329.227824728157	1.72240604884622	0.000662430052418277
chr4	25552658	25553413	247.195131681121	2.05773309297958	0.000138786765725859
chr4	25562991	25563665	302.163823899348	2.59503838118212	2.81528929088112e-05
chr4	25567795	25569540	535.860493647614	2.11642412003754	0.00034779536103812
chr4	25654000	25655973	840.773238665786	1.92893155450271	7.88201006910877e-06
chr4	25658306	25659071	228.914338126724	1.74860517592199	0.000702358174203624
chr4	25928273	25929379	264.814315710367	2.03785143683984	7.19094901647046e-05
chr4	26021780	26023130	398.613981219263	1.87859014322984	0.000321165773682083
chr4	26221725	26222181	63.9107265879792	1.78394890551102	0.000738525997431672
chr4	31088764	31089310	105.067824753561	2.37643424180123	0.00031238679572404
chr4	31089668	31090417	172.527279087773	2.08092302497423	0.00083120616422479
chr4	32544961	32545434	25.3017741273673	-1.04587	0.00082921480193431
chr4	33381758	33382247	74.2129435219032	2.36607965637716	0.000412025761701514
chr4	37452982	37454118	490.74259281772	1.88003369858825	0.000430977401147629
chr4	37763577	37764220	175.807545181464	2.16856234745915	0.000131200569548271
chr4	38275122	38275910	257.507221413378	2.52536032835325	0.000273324699243736
chr4	38279601	38280332	155.672347744972	1.85196757376667	0.000355564126683013
chr4	38620932	38622229	543.218636837101	2.23220845646688	0.000170394003008423
chr4	38728378	38729314	370.474289134581	2.09870522694672	0.000436736717307926
chr4	39401599	39402031	48.5830408125544	2.0351599568312	0.00015432721498904
chr4	39514591	39515344	176.733484014094	2.31327077749235	0.000322341532194038
chr4	39621649	39622808	181.002460545903	2.46520701548362	0.000257656611967548
chr4	39990434	39991677	441.894802291799	2.30056857825814	6.23011877685613e-05
chr4	39998545	39999674	182.254032064699	2.54969813383572	0.00011369617090124
chr4	40311826	40312518	233.429682051234	1.80975387225732	0.000188203017788943
chr4	40363241	40364517	302.488202852916	2.03308778197011	0.000640785613489837
chr4	40377607	40378363	185.828602501634	2.16556023798301	0.000697858152362917
chr4	40395232	40396402	250.514577918905	1.75192492897687	0.000794909267894877
chr4	40403074	40403703	153.839958384993	1.69609012225612	0.000563509265436192
chr4	40403948	40405109	590.594671088186	2.25198087742501	0.000124069218654604
chr4	40541290	40542049	83.5415086238902	1.89906194632789	0.000880488878342724
chr4	40662543	40663865	278.619019438915	2.02835181107611	0.000268974158459379
chr4	41709776	41710641	161.253602914517	2.49782770621436	0.00025145395037485
chr4	42501308	42502879	359.687003233387	2.18801717654826	0.000356351382338784
chr4	42824052	42825008	267.010741951249	2.19346069393066	0.000599504277141264
chr4	48902223	48902789	237.443827987176	2.75483180252463	0.000321877529704257
chr4	48909651	48910094	162.33186038411	2.76283183762077	0.000832961417974056
chr4	53591303	53591891	243.322053589899	2.43416358539837	3.83072697190462e-05
chr4	54554186	54554988	247.139375728233	2.66555259876497	0.000160801383490696
chr4	55143828	55144542	152.921614919221	2.65276015668129	0.00014546932507727
chr4	56410018	56410952	134.509821054296	1.93657147701754	0.000371279422317176
chr4	56680140	56680729	214.210386949925	2.1338918600735	7.00339073998376e-05
chr4	56681000	56682069	452.93913760891	2.05772859278978	7.31540224187069e-05
chr4	56692150	56693154	178.521671339619	2.3076195733209	0.000288780586663614
chr4	56697145	56699062	454.402172019341	1.95053185550026	0.000610222337916097
chr4	56727850	56729027	349.366545482735	2.46070849906694	0.000131571710795972
chr4	57280073	57281028	154.208445798453	1.87024612936989	0.000887094849881811
chr4	59956125	59956755	95.6682312411365	2.27469053775913	0.000161400340339532
chr4	69858560	69859043	32.4428616300506	1.43979986203365	0.000219137304493057
chr4	70739339	70740252	174.714493361957	1.77084009002172	0.000772547400552764
chr4	70778571	70779877	302.141805915222	1.95303765369941	0.000124532394046902
chr4	71241499	71242251	224.006889927109	1.93298709861769	0.000859329906525483
chr4	73536086	73537094	208.92993309619	2.62268905832163	0.000542846360261779
chr4	74109048	74110222	406.704964963036	2.41634777437651	0.000342353736579566
chr4	74111680	74112747	421.079106741792	1.88781902789868	0.000693275284879784
chr4	74117008	74117991	302.069116589682	2.03811484123899	0.000436376226865638
chr4	74453417	74453927	64.0702716612588	1.86760698340201	0.000182887120553149
chr4	74465846	74466774	92.181418837029	1.72658851154239	0.000880094105297275
chr4	74620086	74620743	148.067180599286	2.32000195107718	3.67739917485053e-05
chr4	74755323	74756012	207.045068635782	2.07087603266633	0.000606986234597926
chr4	75028171	75028847	247.672462349668	2.40400617869178	0.000230067099142163
chr4	75638808	75639845	257.709050082152	1.82205481099881	0.000747131705578015
chr4	76295921	76296441	78.0180737025984	2.13352865443179	0.000116429099665747
chr4	76585911	76586524	348.441593645974	1.92175695640972	0.000216128275659802
chr4	76622014	76622917	205.995102798324	2.3797114387236	4.73277461307315e-05
chr4	76624208	76624711	106.174	1.51428222803105	0.000384728000261254
chr4	76667017	76667505	52.8375204528524	1.59848103702593	7.95881261488683e-05
chr4	76677461	76678311	143.489806877178	1.69248981278196	0.00095719624855666
chr4	76679652	76680285	203.340202501782	2.71313864415533	5.39174371653845e-05
chr4	76727885	76728411	86.2540642775396	1.54008492499063	0.000404531532982287
chr4	76781752	76782443	112.976070325505	2.0190251318377	0.000798034215214676
chr4	79650794	79651481	99.9075374589497	2.0928962241059	0.000837441975108443
chr4	84582229	84583941	1048.53051047726	1.56377673445694	0.000774392137503453
chr4	86036703	86037567	168.395621500016	2.27062994702926	0.000376927479887687
chr4	86497222	86497667	100.946919403996	2.07288042249958	0.000223180940105245
chr4	86593649	86595381	823.649557867501	1.64962422533898	0.000563576188285871
chr4	86830997	86832007	274.797401130078	2.69175450313892	0.000722655614767692
chr4	86891754	86892849	511.58	1.64730478890087	0.000787122857085118
chr4	87130659	87131768	230.795992126818	2.33037863774965	0.000185804285487292
chr4	87304611	87305198	160.173518397046	2.63902950899637	6.55393973569979e-05
chr4	87342065	87342598	100.143939928989	2.06031354170593	0.000770706674996955
chr4	88335048	88335617	85.9992862720285	2.19215488616324	0.000797846585044828
chr4	88514452	88515998	480.437547774476	2.13502580620832	0.000571039927837013
chr4	88949599	88950027	60.3804393811821	2.22995543724666	7.41909252800884e-05
chr4	90174469	90175487	242.371996426874	2.24041352403907	0.00015850024955655
chr4	99402408	99403097	170.040951812284	2.0887589726183	0.000725389278523209
chr4	99403561	99404119	172.454529330283	2.29971343237544	0.00011495918983963
chr4	99446567	99447436	71.3175666687941	1.58658891876176	0.000929938329060427
chr4	99572534	99573270	135.389310456625	2.28166473949251	0.000778567587396262
chr4	105551768	105552981	643.998302318479	2.12769872675025	5.90045085737091e-05
chr4	105585780	105587307	342.311692221749	2.04114313578432	0.000130805913907425
chr4	105619197	105619854	172.605899624627	2.19200618988314	1.86848306973067e-05
chr4	105682714	105683548	223.748488585052	2.06061632299898	0.00012966268865464
chr4	107824193	107825864	1113.05267208483	1.84321791315781	5.38073409851988e-05
chr4	107826367	107827006	228.630929854087	1.81454538343932	0.000324045038924049
chr4	107831752	107833007	288.173943592826	2.03976	0.000116199503726848
chr4	107896089	107896967	353.53712173064	2.66703286354594	7.24032338391289e-06
chr4	107988507	107989007	124.615026850788	1.84130239756966	0.000998375667015945
chr4	113555621	113557342	521.617134153614	2.01059945894208	0.000192900249061794
chr4	113959142	113959597	138.398868836516	2.34673778904646	5.02228729161466e-05
chr4	113971767	113972278	55.8470283868917	1.31045813660647	0.000878384361134787
chr4	119025369	119026346	161.896719966815	1.94296277694497	0.000490483935170356
chr4	119102688	119103144	193.336517638065	3.14772774661038	7.63617246143884e-05
chr4	121073786	121074357	316.742360630208	2.45026297120421	0.000331485822064733
chr4	121077435	121077975	268.43800390382	2.88690735223613	3.4656432763961e-05
chr4	121096096	121096599	52.4789204444312	2.11812319394666	0.000965158385727833
chr4	122090970	122091969	146.751795196018	2.11955903575967	0.000624455288994284
chr4	123478693	123479753	453.436449108469	2.28742287458284	8.05174220301037e-05
chr4	123479895	123480354	173.812758081442	2.56127870893096	0.000166131200965286
chr4	123545568	123547810	780.920339037629	2.33446295566301	9.62162103848516e-06
chr4	123554836	123556179	353.037392706502	2.0107864094806	0.000177715346713771
chr4	123649297	123650397	208.803581693824	1.96055122236358	0.000161891297554237
chr4	124937741	124938469	131.074407943283	1.96255744418499	0.000130172616587101
chr4	124939787	124940229	69.2718207289208	2.02368537200427	0.000430764047683459
chr4	128595940	128596654	163.834803125431	2.67642577354145	0.000376298448972477
chr4	128635067	128636467	218.818517070772	1.60458534790523	0.000528928174300853
chr4	138290490	138291394	120.327592064532	2.05398633030009	0.000158707499633891
chr4	138308172	138308883	85.2080935849506	2.06562690592714	0.000512386113230882
chr4	138334393	138335564	407.70473718138	1.9421325654642	0.000938021680712766
chr4	138500155	138500621	20.770643001386	-1.25317	0.00071578453607724
chr4	138911963	138912856	290.57187606898	2.35495680294841	0.000565526430231173
chr4	140343076	140343741	183.679110293075	2.30322489820357	0.000116033742508838
chr4	144583693	144584271	138.29537889381	1.94933939568766	0.00078932938103202
chr4	145679472	145680598	488.248068988656	2.57143014486081	0.000118632514111313
chr4	147596869	147597908	256.384893367812	2.29533675734412	0.00067287503845674
chr4	148203204	148203911	147.50858233201	1.99856827428846	0.000112125462369152
chr4	148834491	148835732	331.068497181485	1.94476643992871	0.000516539310518123
chr4	150145163	150145772	91.3667308263575	2.51928352929339	0.000194580040253217
chr4	150347855	150348598	144.590705890587	2.67583881763591	0.000955148252776123
chr4	151034886	151036051	218.192435289047	1.84954718524963	0.000141690155998457
chr4	151407855	151410300	1082.1947085694	1.69300069119524	0.00067148446777702
chr4	151417915	151418868	232.236487257132	2.6873092831548	0.000324009817486421
chr4	151489298	151490445	287.189251509651	1.95158496059095	0.000618578683280523
chr4	151563289	151563704	62.7873522130637	2.4790787905409	0.000220169772341986
chr4	152485658	152486334	133.785563860046	1.70833576788281	0.000561033751454168
chr4	153209218	153209974	314.647844374888	2.44150745251379	3.88174062652554e-05
chr4	153218898	153219353	158.847765460869	2.39678906671552	0.000545260970049733
chr4	154743393	154744918	390.038298746865	1.50595592981963	0.000631819316498766
chr4	155692908	155693892	212.046354547881	2.0220449620402	0.000593223687298405
chr4	156254783	156256018	211.170228306464	2.16842223476888	0.00091933041163524
chr4	156597904	156598904	252.547576395911	2.40552141639421	0.000886024140806224
chr4	156931102	156931784	103.508613854511	2.23287736289297	0.000697270843209009
chr4	156949261	156950077	207.455499706924	2.10879275356623	0.00021713446221005
chr4	158819754	158820849	231.80234221706	2.01300575622205	0.000141835542212464
chr4	158824744	158825164	112.004132298788	1.94382568148238	0.000751817919812756
chr4	158826818	158827986	504.019506398321	2.22856299264032	9.91131239928112e-05
chr4	159005818	159006563	185.582454099846	2.10546153456887	0.000868376985781583
chr4	159010129	159011611	363.731802009938	2.14463912246095	0.000702814206389463
chr4	169069789	169071341	689.783	2.69683506295574	3.24588142572411e-05
chr4	169103904	169104486	84.1947041685694	2.23274642363451	0.000386557851038468
chr4	169115678	169116814	479.584870439378	2.63070484214582	0.000130316847478966
chr4	169133669	169135052	568.350604170066	2.46108119811308	6.66231386777495e-06
chr4	169248663	169250057	396.575923546949	2.21663297163867	0.000720242196157107
chr4	169631998	169632779	139.501472574432	2.50994221177863	0.000366905703121324
chr4	169668178	169668754	55.1914666463513	2.00323754025219	0.000285902907045383
chr4	172962185	172964253	406.402529658848	1.81874673055761	0.00069536684451395
chr4	172978743	172979258	140.413325178807	2.08726738588528	0.00027487604384543
chr4	172995687	172996158	90.7852761003973	2.17428264606397	0.00071762290001695
chr4	174603983	174604997	239.074523441527	2.19563710877786	0.000254313603195598
chr4	174626347	174627065	227.828947547893	2.45214538441298	6.4412426838344e-05
chr4	183438031	183438442	52.2070322101992	2.00858759400806	0.000923655725210942
chr4	183438560	183439206	226.144705902958	2.99208265383635	5.76919296994567e-05
chr4	183570936	183571982	335.688387031799	2.06062374777798	0.00050873956643243
chr4	183756931	183757556	132.299694978838	1.97640407916094	0.00022598741508491
chr4	184503752	184504314	43.8098270405625	-1.03823	0.000911293592912576
chr4	184844996	184846035	286.863758548584	2.56012	0.000570426172428157
chr4	185303484	185304471	666.272725050655	2.85119933636798	9.74648756174756e-06
chr4	185304562	185305325	384.989333337324	2.15386710802545	0.000876927474201455
chr4	185566388	185568105	356.629574029216	2.30601624585775	0.000139663266980316
chr4	185810671	185812492	475.429397694909	1.86111162557145	0.000949586509859934
chr4	185816888	185817941	270.269738143526	1.73878254224433	0.000402196198908916
chr4	185865509	185866557	189.808585491127	2.36225914183143	0.000332110293024148
chr4	185880561	185881010	83.360010998453	1.93541805248463	0.000554594667915828
chr4	186074068	186074663	328.276198107857	2.41747199799145	0.000887744073336622
chr4	186307316	186308377	265.929893136827	2.33523333470415	0.000453743858591159
chr4	186693236	186693972	114.771423651242	2.38145142168117	0.000305213354638568
chr4	187547290	187547736	54.4864487357104	1.36222855810422	0.000698080734171487
chr5	52881	54228	270.474116338659	2.14136397380034	0.000962210525032461
chr5	149765	150537	211.403101313976	3.53929167390791	3.68261917685824e-05
chr5	671307	673327	754.331816200278	1.82491826687534	0.000327110524806908
chr5	688293	689283	16.0762196116297	1.66737	0.000960853068350341
chr5	692481	694760	470.972190822244	1.77144028754395	0.000245265917981822
chr5	758882	759696	790.854351954061	2.16029077747614	0.00038522779137512
chr5	761516	762528	1257.87301479464	2.50567814500091	9.68956747870122e-05
chr5	1129412	1130067	449.389068528101	3.05168000537802	2.68670181048424e-05
chr5	1130198	1131692	1019.35358708595	2.75631287227254	4.75624159857984e-05
chr5	1225119	1225765	229.54935449534	2.60687073362554	0.000188641948097128
chr5	1227555	1228434	248.787395838787	2.83564	0.000122138755234115
chr5	1315458	1316893	897.292481276316	2.50592011522729	0.000176905629749046
chr5	1330100	1331790	663.51937404724	2.32812723135119	0.000145152979556405
chr5	1331895	1332964	233.888457365681	2.22743616414445	0.000286146871146721
chr5	1342764	1343796	560.736838177856	3.04598996260722	6.77625257264889e-06
chr5	1344416	1345479	359.740902935453	1.64492847341697	0.000678371032738567
chr5	1542722	1543208	262.697735912817	2.57251673858699	0.000296095094945581
chr5	1545367	1546320	582.540149155229	2.82122474719685	4.2135519021945e-06
chr5	1554171	1554885	264.456776080028	2.41952105070531	0.000309657175420098
chr5	1554991	1556612	1316.0074695922	2.89284120325873	9.75479056232643e-07
chr5	1563369	1564731	717.721930146255	2.41225436572138	0.000718211904065855
chr5	1568326	1569049	247.971788385052	2.51065818509827	0.000241759040331886
chr5	1599031	1599607	97.7029741427421	2.7436449946896	0.000931635000277884
chr5	2738172	2741348	1248.96344657302	2.06938207364575	0.000396597054336257
chr5	2750399	2750848	147.615025779005	2.07819687437291	6.79172751761758e-05
chr5	2750921	2752501	1032.08050291454	2.44381319745289	1.0523502316426e-05
chr5	2752646	2753192	254.211395849805	2.02898026269861	0.000410072147038528
chr5	2756226	2757164	448.381174142809	2.52055256447057	7.72888972162685e-05
chr5	2757656	2758411	335.089525426091	3.08077401611891	3.65461739360407e-05
chr5	2779957	2781084	503.49250483404	2.45072597251809	7.73998176066366e-05
chr5	2802442	2803540	344.835491971336	2.37608562856775	0.000139813230022352
chr5	5335877	5336364	40.7031158930624	1.38219617346673	4.41995116840754e-05
chr5	6699889	6700617	186.431531839094	3.05247779730329	0.000422494930235874
chr5	6766291	6767175	549.477459904371	2.17147178762001	0.000646140850255049
chr5	7882970	7883391	119.228406142638	1.87159769106925	0.000236999790044221
chr5	10301367	10302441	346.825090353154	2.64889534784591	6.86818652400953e-05
chr5	10724508	10725599	449.367290244897	2.62961550576108	0.000342082476870731
chr5	10746489	10747463	313.932671591809	2.15833795285806	0.000504613639216248
chr5	14008727	14009469	527.527261025795	2.78006297601273	2.93214303723484e-05
chr5	14011027	14012011	618.954092512298	1.88405438938612	0.000585967307500093
chr5	14035720	14037561	624.802602972497	2.51644988731033	0.000574898158043223
chr5	14185383	14186581	539.433391909753	2.46672089268407	0.000388192736528617
chr5	14588673	14589659	686.527449954198	2.81822227878775	0.000337139230407418
chr5	15008343	15008904	258.792997129526	2.65010959231629	2.70443125786278e-05
chr5	16815380	16816308	133.499999870565	1.87083862641156	0.000800395201091543
chr5	16931260	16931661	240.780732104751	2.32894432490511	0.000830532106425164
chr5	17079707	17080144	21.845377261169	-1.20158	0.000952507256365502
chr5	17305775	17306771	266.866965036068	1.6709744170082	0.000915794469278701
chr5	17312146	17312737	61.761286153658	1.77459122149722	0.000368770580030736
chr5	18487822	18488568	146.662742581184	2.1642495460304	0.000898575842161854
chr5	19531300	19532077	190.481558067543	2.65469549341664	0.000475709994129222
chr5	28374359	28375127	366.057496632831	2.00150177149468	0.000716607328137748
chr5	31626112	31627355	280.843333509279	2.65996269036027	0.000258174141937562
chr5	31729966	31730730	207.645302923054	2.43865585720831	0.000625008454406633
chr5	31759782	31760739	170.913895201333	1.97343859281196	0.000858270577755164
chr5	31962159	31963975	703.827376386553	2.15749950681434	0.000207505100196355
chr5	32193321	32194394	397.738641468162	2.10102784474188	0.000144382741601202
chr5	32194995	32195686	188.217049802446	2.36394156770935	9.55445675590929e-05
chr5	32222373	32223613	209.035062722043	1.77248278510791	0.000852297722896712
chr5	32302610	32303792	268.889941199097	2.27091246057941	0.000148064308039302
chr5	32572941	32573544	28.8666313562258	-1.33921	3.16814489096165e-05
chr5	34000960	34002051	334.396987133275	1.88445932706714	4.71240207084498e-05
chr5	34036830	34037388	111.116484455326	2.69289196312707	7.83328438287864e-06
chr5	34046048	34046540	151.164429836567	3.34483704090857	0.000183910640441864
chr5	34479287	34480442	540.623779265253	2.47701998633899	7.37867550624054e-06
chr5	34484619	34485917	531.459182364163	2.8626591547469	6.55753986379741e-06
chr5	34486854	34488061	535.144911912121	2.30435325965663	2.75343228409428e-05
chr5	34490446	34490940	124.279969322087	2.18250573798588	7.71295174749613e-05
chr5	34503842	34504525	62.3832044189466	1.69287359181389	0.000381807617046185
chr5	34533386	34534947	457.681691552229	2.24698813254954	0.000184013723885626
chr5	34585546	34586870	708.591606088418	3.66839969318952	1.53923170567975e-06
chr5	34680912	34681376	81.5479484916093	1.71403867023835	0.000410324297476759
chr5	34686676	34687656	447.090244915488	2.16776586531603	0.000242724869121743
chr5	34770969	34772281	297.993403589103	1.93293776281406	0.000275384483876831
chr5	34838399	34839732	626.926171260392	1.67329152096179	0.000435263456857617
chr5	36491826	36492256	77.3331088103135	2.32549907057418	0.000187098953415152
chr5	36939709	36941035	211.919359566592	2.16456862184365	0.000988881369445344
chr5	37668362	37669045	259.975933872841	2.65799977383693	0.000652924108978718
chr5	38540060	38540714	180.769849803392	2.18147621004377	0.000427386818562549
chr5	38555954	38557593	705.012629174031	1.86066810260237	0.000424432456335617
chr5	38608014	38608634	142.753331153627	2.48832700172058	0.00015333110658017
chr5	38613680	38614767	170.958555476336	1.91264605623148	0.000703863590866394
chr5	38639218	38640372	425.252300075483	2.7397850201471	0.000104572689314582
chr5	38666394	38667676	479.905075836297	2.12646965128117	0.000587023818097432
chr5	38782886	38783903	365.200709933308	2.48966772153179	0.000903910358365809
chr5	38796587	38797066	152.469622610221	2.30220554671122	0.000734002161618916
chr5	38845142	38847085	1082.62700827975	1.9265203054575	9.226921077079e-05
chr5	38853793	38854445	273.185956543079	2.56374403994047	6.01149024837957e-05
chr5	38871836	38872642	341.231133328653	2.74716462142662	0.000228793987509194
chr5	39387770	39388509	113.885310930337	2.81852332037077	0.000693266112331264
chr5	39410863	39411729	183.262651573244	2.54252677285579	0.000260048235601223
chr5	40033412	40033848	32.2763219424106	-1.55598	0.00091674237205661
chr5	41177627	41178119	41.3868952761686	1.82314121072509	0.00090887197827461
chr5	41193492	41194402	243.281907244838	2.3711330717044	0.000266716553118921
chr5	42811043	42812495	328.729559490811	1.66325794500309	0.000637871516173689
chr5	42846555	42847748	168.335671552611	1.83594865901481	0.000877807598949649
chr5	42944993	42945406	165.588842996824	3.29963808435111	4.05650312331347e-05
chr5	42981093	42982888	99.4824433298922	2.25722194022823	0.000144975662666097
chr5	43050302	43050908	49.3230458500698	1.58004439787199	0.000993511029423532
chr5	43057496	43058506	91.9526841805661	2.92839110298985	5.77882893393981e-05
chr5	43214678	43215940	441.522708618122	2.46407116336963	5.93918786274898e-05
chr5	43232650	43234175	415.819473439725	2.64764006886105	6.64168457745672e-05
chr5	50553431	50554126	121.60008668957	2.02100088343955	0.000893019833433867
chr5	52977535	52977968	55.1937353131628	2.0224211569119	0.000920318355195973
chr5	54701002	54701794	405.914624429937	3.16401038266021	7.89922322179949e-06
chr5	55218889	55219377	121.163619188656	2.30359955590092	0.000476033743157667
chr5	55772084	55772859	144.981206958515	2.83013	5.57854453976655e-05
chr5	55773040	55773897	227.812481443785	2.51472787263443	0.000441074647369345
chr5	55868717	55869336	205.693352048514	2.9890713668412	0.000555926378748012
chr5	55933360	55935094	768.352209984818	2.13881254680356	0.000107767097806514
chr5	56011968	56014234	618.681976611593	2.26291983389042	0.00089270369459183
chr5	56058011	56059231	424.826577084993	2.63987606878409	0.000460701682156152
chr5	56490663	56491684	268.89691621145	2.48857337683686	0.00059420835972772
chr5	57408442	57409153	153.290265974238	2.52024135631096	0.000391660382506189
chr5	57494157	57495972	593.36649691429	2.77029881155871	0.000318251071074454
chr5	59522105	59522593	188.444087363198	2.85497622382393	1.54101522990713e-05
chr5	59525782	59526437	186.328002693241	2.73825874624512	0.000330552085173687
chr5	59542851	59543270	83.7511802127916	2.25513385721899	0.000186819811789681
chr5	59543444	59544419	280.694468224192	2.41749647849976	0.000120812425464687
chr5	59548642	59549534	494.198200065409	2.8872548138307	7.92214596958284e-07
chr5	59583161	59584025	202.40800201414	1.88118321540891	0.000225594467503781
chr5	59587407	59587864	141.959642951413	1.74611607143195	0.000561521534851449
chr5	59588018	59588483	76.7395973667124	1.85589337603035	0.000519214088785291
chr5	61277245	61278194	309.478697635279	2.21581809087591	0.000653681594216374
chr5	61280110	61280616	206.200373809369	2.48607558335213	0.00029267467386464
chr5	61301789	61302473	288.355372815128	1.90526522676909	0.000462243035592588
chr5	61304503	61305349	289.672864862533	2.6430697755906	1.35470813072909e-06
chr5	61311948	61312990	128.22423620763	1.75332499521575	0.0009165826674686
chr5	61322192	61323527	407.389763123702	2.39838828664544	6.83906013934989e-05
chr5	65611469	65612104	187.506287995194	2.27288452047927	0.000374166577353234
chr5	66881381	66882328	186.434326973717	2.26035480981771	0.000328437091361852
chr5	68456507	68457131	164.845295758258	2.14019567671909	0.000388300555249961
chr5	69414784	69415920	633.406304950603	1.67683411067427	0.000626008191279705
chr5	69452107	69452593	82.4672790806522	2.05295571833018	0.000424739989639661
chr5	69517537	69518320	277.773263763473	2.33044026245439	3.64436250346242e-05
chr5	72248302	72248723	42.7083066546578	2.21177883711682	0.000196921390724121
chr5	72392103	72393027	206.532384961376	2.20433901502786	0.000930430285175975
chr5	72949310	72949894	246.399249246208	2.74974080025651	0.000283425176724064
chr5	72951805	72952378	230.186437236516	2.3895700987633	0.000884320239665399
chr5	74102938	74104867	359.54344147779	2.05284895903358	0.000225519591504077
chr5	74149201	74149847	116.400935979173	2.07326287237689	0.000334842141037271
chr5	74408250	74408707	55.5529813406186	1.91239374184189	0.00048687389440061
chr5	74424165	74424879	180.200825686037	2.05668878965165	0.000775127806475285
chr5	74580906	74581426	124.910697775243	2.4701	7.26504709493045e-05
chr5	74916408	74917341	279.952264839552	2.26948592277328	0.000441345970625731
chr5	74993651	74994131	47.9052469054542	1.93213989077131	0.000977640503301744
chr5	75034194	75034809	184.551949476753	1.63312963387593	0.000906516835791099
chr5	75623873	75624512	137.702544998319	2.03215849016109	0.000870289461320196
chr5	76788315	76788949	76.8038619145399	1.8735491805123	0.000758481950129147
chr5	79173574	79174089	213.068038484785	2.38558478465919	0.000382243800312243
chr5	79175940	79176432	77.975558942589	2.24932477375924	0.000684152755827748
chr5	80184300	80185001	193.206911496657	1.86161679752593	0.00023076570262886
chr5	81948202	81949066	176.30050022186	1.82680053651691	0.000185933557353082
chr5	82405617	82406723	472.818161067483	2.32894313691393	1.49378177213473e-05
chr5	82408013	82408449	180.915128968267	1.80643306012103	0.000972370363934964
chr5	82635329	82636133	255.972740117123	2.83239093802275	0.000144425605685443
chr5	88784747	88786501	493.532900121454	2.0411739878988	0.000737122676230525
chr5	90017338	90017766	50.0508457575546	1.39740615011232	0.00022156859091233
chr5	90021983	90023102	192.103347151767	1.87236277978502	0.000442435117760366
chr5	90547903	90548503	138.264583917742	1.94648243313125	0.000238467355551456
chr5	90878124	90879255	365.973276974485	2.1147709459306	0.000159025833277869
chr5	90917268	90917860	58.8880167128136	1.74332784178819	0.000844814518214551
chr5	91151731	91152377	180.444932469427	1.77748639288606	0.000597200939606231
chr5	95041904	95042611	107.224845639517	1.7165824026614	0.000467428191913981
chr5	95392558	95393100	63.0352744680976	1.54076186213591	0.000579751441352279
chr5	95861353	95861805	216.912940310163	2.08089140449492	6.7204014291394e-05
chr5	95862703	95863737	486.673051316735	2.12020369057437	0.000182465670016797
chr5	96177228	96177905	134.195468590185	2.53651718994195	0.00037880531289597
chr5	96627679	96628171	83.6152017005155	1.90053967708675	0.000436414793258869
chr5	96714859	96715326	212.816976497089	1.9020196046954	0.000794277739411345
chr5	96718366	96719307	446.749870971587	2.46418663410256	3.35539263545577e-05
chr5	96721331	96722034	318.775661012291	2.26505094914716	0.000808145188250154
chr5	101112535	101113017	68.6631692921625	2.41486258811393	0.000762683210808381
chr5	101418086	101419562	255.37586626756	2.04110273925156	0.000377792900981381
chr5	101424387	101425746	280.028177624127	2.3666878929437	0.000300339322900063
chr5	107474477	107475846	395.831375610952	2.18763239909277	0.000186306726259474
chr5	112142633	112143416	270.206821890645	2.49948320653389	7.77144548199296e-05
chr5	114657851	114658838	370.89424560746	2.71113297407236	0.000452592432302174
chr5	114957500	114958239	35.6362095583922	-1.15909	0.000807736277257626
chr5	115414058	115415875	452.302933856933	2.06586335963051	0.000773930540108888
chr5	115457966	115458605	153.423133109135	1.89523827775398	0.000587070466666142
chr5	115460024	115460972	257.253169530065	2.26761272185557	0.000455403573843219
chr5	122478556	122479908	210.276920076066	1.75350827825034	0.000928333295077784
chr5	124274150	124274997	269.797768690354	2.39699434564018	0.00066005293652635
chr5	124401242	124402647	641.799130378759	2.38155031634613	0.000196277949507547
chr5	124655664	124656406	277.203704521185	2.24331567121878	0.00062776954258381
chr5	124887983	124888674	135.77450194298	2.21403945973378	0.000780888203228109
chr5	125026880	125027893	383.571927236384	2.51993353354468	6.05224943197428e-05
chr5	125408698	125410413	323.557004454693	2.27910938598389	0.000917307977286095
chr5	127934760	127935847	617.817373679693	2.43030983505039	0.000206403652412607
chr5	128198798	128199948	438.044391023326	2.43090281383118	0.000449391534371988
chr5	130529805	130530560	349.606365698355	2.91216348211845	9.30639046294295e-05
chr5	131386695	131387177	73.2600406309411	1.85898341604049	0.000437364504668879
chr5	133049005	133049405	108.948976069232	2.23946482402139	0.00073505100705363
chr5	133105785	133106236	29.7654688795392	-1.58372	2.60457490148577e-06
chr5	133934955	133935695	50.6903997707964	-1.31636	0.000717207476088772
chr5	134436349	134437459	687.048675319013	2.48605463704544	0.000183762135865552
chr5	134509292	134509755	177.639195931725	2.6976044211465	0.000448477561272515
chr5	136123151	136123970	265.984458901366	2.69246433150458	0.000252537828413871
chr5	136356788	136357341	33.749448189355	-1.09306	0.000369373519391553
chr5	138257593	138258081	26.963374041944	-1.24759	0.000697968496077061
chr5	138960184	138960646	111.870208977049	2.05148033843952	0.000590881260882823
chr5	139014463	139015155	185.581134358546	2.93197488341682	0.000605932205304277
chr5	139141811	139142306	125.168008593014	2.31847048932053	0.000433853373413752
chr5	139178891	139179330	47.3717746207444	1.4861079176852	0.000531071420405728
chr5	140497822	140498315	53.0220522339294	1.91063274104779	0.000944670779121343
chr5	141003873	141004674	383.819631270201	2.21445726740515	0.000537792071563515
chr5	142239293	142239855	83.1969595263283	2.03262196848575	0.000264070508927549
chr5	142386032	142387675	618.079856565832	1.90818203981833	0.000831986037389335
chr5	142403329	142404576	175.136711079172	1.60969589068204	0.000933385856820011
chr5	143629531	143630652	241.523114296251	2.11723685371119	0.000231046464498427
chr5	147290095	147290837	171.403565975063	1.80289532889524	0.000639085117276253
chr5	147303137	147304643	521.759865112169	2.22911682085015	0.000589978654798332
chr5	147734863	147736128	129.728496123467	1.7597856386978	0.000313779515557516
chr5	147737829	147738273	38.1972678617458	1.8452473083527	0.000410534581123862
chr5	147835161	147836132	246.150046766866	2.86607010928816	0.000255171710293541
chr5	147939105	147940677	451.033112440531	2.36563415680771	0.000672052855148237
chr5	148965464	148966756	509.807171187066	2.34350810145265	0.000255273305600706
chr5	149485582	149486647	449.11306317511	2.46478189680282	0.000567394660305488
chr5	149488818	149489253	115.350098194272	2.44982613367788	0.000687892121696275
chr5	149493003	149494094	206.729245681513	2.35065581993063	0.000560430572587438
chr5	150503447	150504736	596.73918968776	1.92163526393004	0.000287583231402003
chr5	150510198	150510834	198.132315376722	1.81138940418454	0.000144086902968766
chr5	150517425	150518251	265.127843043202	2.13368644237904	0.000720643736357958
chr5	150522449	150523481	327.917775100691	2.0584001313464	0.000209945309174912
chr5	150635048	150635771	165.74478659886	1.74822778142507	0.000516797797256792
chr5	150637374	150638065	194.047950495127	1.71265913769728	0.000728128887281031
chr5	154287131	154287679	184.920613627143	1.95541155917695	0.000951766150075735
chr5	154296484	154297334	160.277942452696	1.89492570693812	0.000450544574171044
chr5	154712368	154713423	408.818767072156	2.36729900906292	0.000739756485586722
chr5	154828734	154830696	925.109917840166	2.88535494702279	0.000344658928322537
chr5	157888624	157889728	167.36624673934	2.07007198456874	0.000959481186286113
chr5	157912474	157913524	373.633066181073	2.33980948603847	0.000284904187288184
chr5	157915433	157916173	357.086497874145	1.92387462969579	0.000604654022008088
chr5	157918697	157919442	351.746097542853	2.18490096918133	0.00078693749601352
chr5	157924731	157925606	260.214354582378	2.4038263921289	0.000532084111087035
chr5	159162989	159164196	316.572059950114	2.04136254038267	0.00079896764730677
chr5	159185844	159187154	581.986858801941	2.36570215510662	4.36510308677674e-05
chr5	159211711	159212146	184.429057447569	2.1146206165291	0.00071169693815028
chr5	159469588	159470380	154.62475796185	1.83835716553703	0.000167875039501367
chr5	159504507	159505395	302.680383880406	2.14640919841638	0.000240610676554867
chr5	159825216	159827115	790.136717533119	2.29235735813216	0.000565009464547731
chr5	160213202	160213961	99.1530283333345	1.70407494924628	0.000890917668779882
chr5	160293547	160294744	738.957550901297	1.94897699816478	5.14227600981001e-05
chr5	160792218	160793074	279.244677262541	2.63790803615936	0.000695365715095476
chr5	160798832	160799833	294.454763043563	2.4123028844757	0.000383112360485667
chr5	160887422	160888313	184.029195643969	1.92493477031459	0.000638258107007846
chr5	160923857	160924924	397.746626446868	2.2368451145231	2.89290131907055e-05
chr5	160926516	160926968	127.154986567405	1.91106817965224	0.00012927134496643
chr5	161051937	161052669	216.983744408684	2.97353009685121	0.000223312820154681
chr5	168288249	168288787	174.227347571002	2.16135168608967	0.000558936834158162
chr5	168291335	168292638	588.105141773718	1.65849851684648	0.000332481363958745
chr5	168304254	168304932	242.798100957377	1.95856823318027	0.000848362025445051
chr5	168305263	168305699	124.003726570401	2.24963987944797	8.33417457494501e-05
chr5	168359752	168360263	116.972974750627	2.12501935870463	0.000600136237257873
chr5	169139425	169140687	258.014630542508	1.82951751110524	0.000340525721151147
chr5	170533943	170534585	104.115788905013	2.03521828438901	0.000742024050156433
chr5	170755720	170756533	343.917429690003	2.43918077431388	0.000116601833780328
chr5	170756643	170757613	254.337802343281	2.60628022197638	8.95368639828807e-05
chr5	170797519	170798148	111.838461679616	2.46547705243958	0.000934107518377545
chr5	171614490	171614923	167.96581865703	3.39620968487962	5.32781818019404e-05
chr5	171623474	171624803	361.62381824657	2.13518969615016	0.000155205118712678
chr5	171940098	171940758	192.016674148039	2.06055056557857	0.00039332854996064
chr5	172383039	172383868	191.794250950627	2.78404708679863	0.000157253328853961
chr5	172420310	172421035	261.967344419655	2.14730870382517	0.00031107469742593
chr5	172437228	172438432	295.013471156968	1.83124706559332	0.000535757070589165
chr5	172646783	172649219	715.61009355509	2.67823688213524	0.000187386991013438
chr5	172731320	172731967	243.458286448066	2.12899868716379	0.000588120390962257
chr5	172740670	172741177	214.726607828652	2.32083145563397	0.000154882130036975
chr5	172744009	172744953	434.081684256451	1.94690453883157	0.000851071918702043
chr5	172868712	172869598	508.978379424602	2.14297224105641	0.000882593172652218
chr5	172886108	172887642	631.573089251472	1.72808585644329	0.000141113269739073
chr5	172902230	172903373	669.319880057526	1.95591485967972	0.000133115504066512
chr5	172904460	172905428	896.877734892453	2.56035404769209	4.47206953286743e-06
chr5	172925048	172926007	267.263913759384	2.01677373742013	0.00075388854925742
chr5	173764428	173764980	201.074889628394	2.09310441339566	0.000451248290989393
chr5	173766126	173767036	329.892473970234	2.12362525186326	9.27299338270892e-05
chr5	173941688	173942559	167.222986229802	2.01294373161643	0.000529573737341033
chr5	173944290	173945392	224.902778832213	2.30709889533793	0.000639821872972221
chr5	174511761	174512470	83.1317841584212	1.83341851819645	0.000830878589984132
chr5	174724309	174725332	236.337632874414	1.67237630192709	0.000904241131834106
chr5	174972253	174973075	166.370962118295	2.31503389738197	0.000114605500436768
chr5	175520489	175520963	24.2136485524786	-1.37849	2.63267772946361e-05
chr6	1286797	1287678	367.610694850943	2.65024727214359	0.000135469049466593
chr6	1295723	1296901	177.908365629736	2.30179611994271	0.000319161631544431
chr6	1310892	1313401	1143.11035185429	2.28510044394633	2.2065934605247e-05
chr6	1313532	1313974	201.878085803507	2.43275539520093	1.3534213596182e-05
chr6	1335304	1336084	346.316077998884	2.09318657089885	0.000850007815309917
chr6	1346517	1347644	323.643691663037	2.43715852588191	0.000771222923394786
chr6	1636553	1637785	407.009923709819	2.57350887602607	0.000969368804960352
chr6	1756477	1757776	225.63469372805	2.1625378628147	0.000474875359783048
chr6	3310307	3311299	166.244710285828	2.07594337867171	0.000627552444184118
chr6	3363198	3364242	374.174458911722	2.15165521070036	0.000513753853613334
chr6	3370315	3371400	301.886748900328	2.57876781324399	1.17948004213571e-05
chr6	3380373	3381070	126.353510722568	1.90454512520654	0.000238795965251783
chr6	3403254	3403695	113.034001747066	1.51690012356742	0.000919374681505832
chr6	3406388	3406905	172.704633054055	1.95275657638935	0.000585186703310895
chr6	3409786	3411197	435.412669416705	1.8867494671843	0.000225257094150604
chr6	3471315	3472190	149.99984886342	2.12826939983613	0.000460651960870576
chr6	3646664	3647180	25.8897372052531	-1.37302	0.000284240471154353
chr6	3912542	3914125	292.882814187167	2.69577020634094	0.000592628986185707
chr6	5537642	5538718	185.366653170053	2.11715457571328	0.000816395465051072
chr6	5656066	5657005	238.366060523998	2.85908858417495	8.52013499956359e-05
chr6	6969638	6970369	184.359684760532	2.45059714959652	0.000369728663691866
chr6	7541126	7543324	544.257146091917	1.6487042309107	0.000560525946428266
chr6	8859466	8859899	36.6433912759043	1.66935978758047	0.000455280569936227
chr6	8939388	8940050	106.90041994085	2.22520372686001	0.000956886839089348
chr6	11236255	11236700	175.483895905005	1.97734055517826	0.000239432246287377
chr6	11287863	11288610	386.087762443129	2.54795042430657	4.03484266461123e-05
chr6	11292727	11293422	154.867417335674	1.8332298110121	0.000787142972526115
chr6	12313328	12314715	246.339231064245	2.49373206419506	0.000998356135223253
chr6	12324066	12324618	209.176742894791	2.44365101875422	0.00063205493975206
chr6	12328569	12329198	157.842717915055	2.30732374536683	0.000875589243404485
chr6	12348356	12349435	245.843898584325	2.15256636839041	0.00045202767147596
chr6	12419560	12420215	129.34001481581	2.30057415530859	0.000412574874567833
chr6	12472332	12473143	338.963019009193	3.03573337152477	3.63282275363164e-05
chr6	13733130	13733884	60.1545651754819	1.39103085699571	0.000873494306941404
chr6	13811979	13812381	100.086016773693	1.7221139267975	0.000805279784622564
chr6	15949095	15949934	356.424727752875	2.80223857740156	1.36595989567907e-05
chr6	16419606	16420587	73.0427073651198	-1.18599	0.000763069290399188
chr6	17116604	17117191	109.983695812824	2.14653270659198	0.000427698298696953
chr6	17118704	17119410	117.328907365904	1.81610270732991	0.000424340085518141
chr6	17120031	17120451	92.829241350131	2.41008097354229	5.49058227540439e-06
chr6	17125349	17126025	196.66141275763	2.33418834486101	7.27395815984731e-05
chr6	18052549	18053908	316.348519605289	2.18295509862051	0.000361593985148395
chr6	18185548	18186805	218.03741623312	2.02988981576087	0.000798949564752244
chr6	19465214	19466427	163.392276170149	1.84359371238419	0.000561850500705452
chr6	19537931	19538602	105.928607308905	1.71102420713758	0.000851546272660853
chr6	20707846	20708667	138.070742628207	2.36104857531233	0.000377921886297728
chr6	20877017	20877985	293.214279050801	2.58836362761831	0.000531504081342684
chr6	21022050	21023105	464.30589452036	3.00994004990486	7.51651943363799e-05
chr6	21110493	21110958	54.2319370219495	2.03953972726759	0.000265473182097764
chr6	21738170	21739153	196.135276344885	1.92135277338785	0.000380721461003505
chr6	22827716	22828986	307.774043373839	2.09780592122491	0.000711109223813635
chr6	24079490	24079928	19.7687435251822	-1.38612	0.000678855801199885
chr6	24948973	24949442	36.0515062070303	-1.44963	0.000360306582905972
chr6	27019446	27020698	357.139812956763	1.8436983077402	0.000215046581902268
chr6	27167909	27168468	97.104201531652	2.83162684697839	0.000545508051682253
chr6	27168616	27169098	91.124248901384	2.79591480319283	0.000335289232254733
chr6	28985297	28986081	179.308751235313	1.76903023528782	0.000961061404104141
chr6	30521015	30521441	55.0413058543934	2.06509458128665	0.000720978218321181
chr6	30752152	30752974	403.139546238762	2.18894941080975	0.000601928844738304
chr6	30931529	30932932	497.164505689894	2.03233589023682	0.000860592318357222
chr6	31005176	31006131	212.092654473864	2.77804086561916	6.24235654173356e-05
chr6	31007329	31008412	236.794331209843	2.40755820787792	0.000385186263813896
chr6	31186470	31188196	278.756545576768	2.39925771627359	0.000697538999812423
chr6	31572145	31573135	95.9204618498628	-1.20703	0.000132777699128227
chr6	33638273	33639181	266.112647514093	2.0659257803723	0.00066698947027649
chr6	33716280	33716764	175.710319805889	2.52529180551083	0.000854255971778289
chr6	33716999	33717513	170.349694798902	2.60515372273525	0.000628965615234446
chr6	33719336	33720414	435.810553742698	2.8208635436658	9.58677219761562e-05
chr6	34745401	34747200	350.49494300406	2.38221899624497	0.000368251611646958
chr6	35188853	35189298	65.5753372310041	2.33605682736046	0.000762394881283987
chr6	37244491	37245445	495.974259435482	2.43005424830514	2.17238975768457e-05
chr6	37547534	37548219	45.4472306436599	-1.43278	8.96078982449768e-05
chr6	38599252	38599783	137.150460866522	2.29303456035624	0.000920908362891226
chr6	38603393	38604259	177.98055001788	1.9551482562865	0.000740249424111742
chr6	38604616	38605431	239.063534456313	2.27201813655665	0.000150088901976334
chr6	38610156	38610773	66.4196062658722	1.68671086615605	0.00064181712099361
chr6	38611760	38612405	72.5519520585383	1.84582236635038	0.000806080933766743
chr6	38632281	38633058	153.252846678124	2.28022792936183	0.000774709577948935
chr6	38861447	38862446	342.674072159592	2.51473068154729	0.000125303921804463
chr6	39184884	39185884	482.963536289769	2.47284508953281	0.000208997539912482
chr6	39203795	39204443	162.405002198969	1.48117143182217	0.000411433443538299
chr6	39214964	39216224	517.68816663129	2.47690478336086	0.000366090301922695
chr6	39223642	39224431	245.248048915801	2.59996288322402	2.29318446846028e-05
chr6	39263234	39264205	220.779644380446	2.61643481606147	0.000177353675664511
chr6	40128089	40128522	73.3346935279105	2.36470852863143	0.000462727937853224
chr6	40146490	40147611	232.803784259772	2.25584798317108	0.000177580555440506
chr6	40395268	40395764	187.052631203748	2.85041723904285	0.000996479489297032
chr6	40962181	40962660	148.733159178994	2.95930562121677	0.000807869548551735
chr6	40996485	40997970	334.063805675539	2.3459253710605	0.000344221150632356
chr6	41122171	41122784	130.951	2.70477569579044	0.000931658247185149
chr6	41284527	41285110	238.588967518422	1.98608932981662	0.000958679791706744
chr6	41288474	41289129	190.825250535122	2.34870159387503	0.000161125292356715
chr6	41568422	41569456	353.583801788037	2.03762417142011	0.000881242450962254
chr6	41577774	41579242	439.722152582579	2.40709993869176	0.000718139975105393
chr6	41824594	41825622	266.356851858438	2.5273579589823	0.000303650065980953
chr6	42118003	42118980	435.001988108185	2.25112673661885	0.000947628460749535
chr6	43695520	43696278	408.645169241785	2.60108139470598	6.40436135815835e-05
chr6	43702342	43703397	463.136410648184	1.74485196570358	0.000844612087596468
chr6	43704859	43705335	138.521095267952	2.35199299701812	0.000424005458785192
chr6	43724648	43725923	539.025156292782	1.63085584582845	0.000695080185467084
chr6	44058412	44059652	1043.14906659004	2.21464561681537	0.000964606731830025
chr6	44117152	44117838	307.460309199975	2.23348102121379	0.000241811982889319
chr6	44118976	44119380	183.96807756487	2.90756771826573	9.52712469004292e-05
chr6	44119697	44120201	295.397340540951	2.11461221839818	0.000458942945893654
chr6	45473157	45474007	106.224361100095	1.65130574567199	0.000190547498645968
chr6	46061891	46062782	364.691484081253	2.48274886366158	0.000103004548708853
chr6	46921568	46922518	277.423736326408	1.78937420796687	0.000779634775957228
chr6	46925503	46926752	392.624999730555	2.10996624001602	0.000708283892963634
chr6	46933030	46933626	94.7961087533452	1.71315305984899	0.000483730090641442
chr6	47168098	47168757	203.709019510836	2.42033512408862	0.000643481557472737
chr6	47459804	47460816	369.157427516389	2.30277683082219	0.000322468221946167
chr6	49556481	49557525	280.018127447676	2.18424619770474	0.000394062046742917
chr6	52328100	52329322	350.110984564472	2.11017	0.000737187003278218
chr6	52351863	52353078	660.375505116859	2.8459909019969	0.000289997289724444
chr6	52503340	52505058	1550.57060082812	2.47252360712644	0.00076255418722593
chr6	52760000	52760705	109.126846005143	2.44972366890812	0.000896033872835825
chr6	53008251	53008689	58.9710235636147	2.02928339774769	0.000713186060609729
chr6	53112252	53113556	614.19502852078	3.00991724978912	0.000259724307479243
chr6	53128557	53129385	279.781107609985	2.67592889509404	0.000420160270979708
chr6	53672278	53672791	168.013450590366	2.86620141264237	0.000510075681184208
chr6	53927099	53927996	329.397352323681	2.3175783370373	0.000717868553639569
chr6	56091116	56091980	175.407707450499	2.24333531881532	0.000570472092891696
chr6	63440083	63442208	457.436613837829	2.34927357335616	0.000435166110913496
chr6	63458199	63459139	217.176166797637	2.17799998477102	1.77402842007264e-05
chr6	63514106	63515144	275.436489655444	2.56257644145794	9.78997352395388e-05
chr6	63516115	63516930	353.710977846792	2.81610755137735	4.03767487526148e-06
chr6	63805575	63806905	416.241354938936	2.43626676906941	0.000113131945617296
chr6	70398637	70399798	538.79021588931	2.43738282198503	0.000155138608304497
chr6	72941703	72942203	194.345056674531	2.62554933214001	0.000104232404269222
chr6	73441167	73441805	35.8836501364713	-0.980664	0.000980683544352684
chr6	75368039	75369419	483.965629834208	2.16684876778629	0.000527634524513243
chr6	75735580	75736276	135.610956808435	2.3220884742959	0.000330535355964417
chr6	75747196	75747880	200.569398076153	2.21449865759597	4.40887724738048e-05
chr6	75800101	75801482	448.317617466314	2.35597433842062	0.000183578370351605
chr6	79670865	79672236	367.840972955338	1.99459109571792	0.000518078771356279
chr6	80527302	80528629	337.951939690556	1.98893541177086	0.000324629709451656
chr6	80638295	80639575	274.602993505128	2.06861064844922	8.18061227324284e-05
chr6	81787224	81788235	142.86416553143	2.03569040943366	0.000556006026930694
chr6	82014930	82016141	286.42659787206	2.0799487686765	0.000634837673829707
chr6	89297679	89298334	212.276917874382	2.29549250372966	0.000868143493550841
chr6	90412846	90413481	49.3089528717252	-1.07355	4.24076174337651e-05
chr6	90916659	90917737	117.390996743003	2.06867123649162	0.00039174790811819
chr6	99344073	99344635	102.848826148576	2.3291128439632	0.000428455542520265
chr6	99348990	99350337	550.922743612673	1.90625344645557	0.000893315554377845
chr6	101083332	101084199	122.12801883272	2.1268989011189	0.000325199408425566
chr6	104710999	104712167	241.399520708293	2.13418366643658	0.000452682230318948
chr6	105326145	105326718	191.61809558006	2.34944442520413	0.000820437979380592
chr6	106745776	106747067	331.084115756729	2.14981003375933	0.000464639950545619
chr6	106798060	106799896	426.848415162352	2.20917342804542	0.000167596611514348
chr6	106894899	106895328	81.9785005937256	2.81789501148482	8.56744777476274e-05
chr6	107152648	107153416	107.138155120056	1.86861293644813	0.000275370559609997
chr6	107154151	107155060	131.598964193763	1.66256096152484	0.000906483171025834
chr6	107202358	107203591	168.444628254629	1.88642165472351	0.00019666817445532
chr6	107211560	107212349	133.979180674894	2.32065770634523	4.66649294570864e-05
chr6	108684960	108685388	138.046883612091	1.97330149549351	0.000589039478289139
chr6	108689181	108690196	596.301210629138	2.11978651042115	0.000220465598945039
chr6	109062894	109063482	31.3501176804451	-1.20866	0.000303529972233833
chr6	109195972	109197379	186.33609430956	2.09968000644123	0.000643301672368011
chr6	109344082	109344511	39.4465984431087	1.28297195595516	0.000329218217703776
chr6	110116173	110116636	46.920503096124	2.03805704136479	0.000748560616385886
chr6	111793599	111794189	53.2828077738745	-0.947532	0.000603535257939341
chr6	113700669	113701145	26.1707147808635	-1.05203	0.000735991525725615
chr6	116059460	116061229	602.574430151663	1.84708674745816	0.000629157914365226
chr6	117425410	117426806	418.025386695344	2.33276105033849	5.39132520552181e-05
chr6	117440736	117442675	397.703395494253	2.06320323028059	0.000254337078259557
chr6	119077509	119079374	712.608269838317	1.41329313650575	0.00091723000570311
chr6	121043259	121043946	108.909980613109	2.4181268862686	0.000154973227725445
chr6	121700194	121700812	51.3838240584389	2.40435636270054	0.000223739396462942
chr6	125899726	125900238	89.1625617820487	1.73956731942647	0.000497040296268638
chr6	125944310	125944859	209.391283171292	1.7954333720486	0.000635785451165834
chr6	125946031	125946802	241.263798274716	1.9513654498726	0.000436281050732221
chr6	127347163	127347766	149.89587500472	2.05889248898806	0.000184997431637593
chr6	128491392	128492943	255.89097779048	1.72919541088377	0.000657851339112481
chr6	128504138	128504954	226.985	2.02252164608554	0.000337469527585895
chr6	128504969	128505394	77.5378184564487	1.95835183363196	0.000381213175013119
chr6	133996482	133997039	62.6253556052942	1.86403832986892	0.000831147436024931
chr6	134181355	134183110	430.791219364224	2.32569577840278	5.94959061318943e-05
chr6	134358292	134358824	66.2788632619057	1.78295161308142	0.000296720691962396
chr6	134644646	134645531	267.278428539836	2.60293175578585	0.00012988302505851
chr6	134707160	134707940	186.358516690229	2.21535958882705	0.000179711350278444
chr6	135270430	135271746	469.591911928073	1.87731321508043	0.000947153194127412
chr6	136113758	136114264	76.9461693263606	1.48310703218661	0.00042558365578236
chr6	136114420	136115189	160.646872793617	1.70102531146094	0.000747437651825183
chr6	136235004	136235673	146.249155729815	2.4924161662377	0.000208020186485869
chr6	136487582	136488204	81.3515586173227	1.64678519374927	0.000594992017667881
chr6	136488916	136489958	207.074241686884	2.28190395269712	0.000222510203061914
chr6	138088241	138088869	145.870385851949	2.65327136854312	0.000256771486879476
chr6	138227054	138228200	401.638200993069	2.08182723879869	8.34649114723294e-05
chr6	138231335	138231846	109.129117706312	1.99274747204744	0.000197358532082071
chr6	138250370	138251840	363.478822667791	1.93646374857954	0.000118549853885764
chr6	138258783	138259410	219.946463964295	2.29576730334021	7.08612421321344e-05
chr6	138817731	138818899	427.59757693665	2.01101909889082	0.000142438578471648
chr6	139537012	139537660	209.473	2.08896957997572	0.000924360897391514
chr6	142374990	142375720	81.2559296968967	1.46959680168081	0.000827313558419615
chr6	142798180	142798683	32.4570628628897	-1.3063	0.000135574270703492
chr6	143949317	143950610	261.872105603187	1.70299102321864	0.000317288589087566
chr6	143952911	143953414	143.557117310533	1.91558001347661	0.000643792567367217
chr6	144330498	144331096	254.024142943249	2.17148210695243	0.000119121483381823
chr6	145148033	145149261	272.724143840498	2.13797198369598	0.000823581371601006
chr6	145529401	145529868	49.2588392515852	1.50567170822016	0.000767448015720191
chr6	146388667	146389232	61.5313504738691	2.24652830181691	0.000331115766786158
chr6	148441110	148442189	287.796951703288	2.14839979703272	0.00076033343679914
chr6	150392010	150393515	345.762172203571	2.16171698134648	0.000289253264280008
chr6	150531751	150532537	126.738468742461	2.27565425625472	0.000109234099589982
chr6	150717354	150718114	208.496474596564	2.32223796336121	5.52849905665194e-05
chr6	151044380	151045163	57.8770875546731	2.17315747613753	0.000160557564305588
chr6	152380992	152382013	563.377541107928	2.09722511865721	0.00015964253443247
chr6	154509408	154511699	918.955243575752	1.58483855754096	0.000974892753368077
chr6	155493441	155494464	230.177317634023	2.46227218941642	0.000152654339629801
chr6	157198295	157199001	273.782253387408	2.12385853520338	0.000314544448774174
chr6	157486563	157487000	30.4941440301038	-1.06554	8.4918642083149e-05
chr6	157493156	157494066	55.918559949802	-1.00251	0.000692500965608573
chr6	157561941	157562409	44.4329682722536	-1.30647	0.000191514254058598
chr6	158059976	158061332	488.337823696889	1.95965260511542	0.000654515462104069
chr6	158341898	158342612	110.814258481778	2.61608320983446	0.000160938729138584
chr6	158666454	158667554	444.511558846014	1.85516091164909	0.000384290550618289
chr6	158801648	158802224	126.153075402114	1.64726695717897	0.000424833746293253
chr6	158849841	158850989	629.580412942285	2.3111889310124	0.000116088029440388
chr6	158858235	158858656	139.98945852625	1.93570202655539	0.000855475447782839
chr6	158861669	158862720	341.526189884554	2.86324106340411	2.73608686104644e-05
chr6	160030041	160031198	433.647768043432	1.94507585607109	0.000845718227994108
chr6	160347669	160349319	517.698045345081	1.60113690762799	0.000954751168660445
chr6	160377293	160378010	159.139098953473	2.26335100840372	0.000722654413936394
chr6	161181177	161181780	35.1282013046043	-1.19925	0.000133078678010657
chr6	163367024	163368044	357.368107587004	1.95041687592287	0.000875270241874731
chr6	163392547	163392948	76.0524925133407	2.31100379737082	0.00013265931203376
chr6	163572365	163572939	86.9055985552511	2.05482071347345	0.000509690858186544
chr6	165774855	165775640	215.999036456609	1.70652494423167	0.000183965914017168
chr6	166556579	166557594	539.052024582024	1.87707236824288	0.000840794982874115
chr6	166619841	166620328	183.016019221222	2.27983612354097	0.000203785111904872
chr6	166691124	166691725	198.239081551297	2.11646267608987	0.000813026943984184
chr6	166708233	166709125	201.744268456388	2.24587863009406	0.000107523319341704
chr6	166807491	166808292	38.4223380617576	-0.952687	0.000997590018076222
chr6	167750179	167751934	500.97	1.89877633904271	0.000705715554739558
chr6	167849805	167850424	192.435179444945	2.17982267353601	0.000324722320037215
chr6	167932452	167933174	147.657794875696	2.05590391396641	0.000446710645536708
chr6	167964271	167965080	155.914726082127	2.29146399041966	8.55570751334975e-05
chr6	168029476	168030253	89.5158034394913	1.98617713395356	0.000161419803695549
chr6	168162304	168163076	141.169871281345	2.23271105630441	7.48454046689122e-05
chr6	168261861	168262627	354.368409998043	2.18170005459246	0.000310707083786919
chr6	169536563	169537321	196.952317564434	3.1827124124596	0.000402643140159226
chr6	170279759	170280901	355.080919397483	2.22133598087319	0.000915883087649012
chr7	40385	41009	68.9000247417844	2.44962439350308	0.000268228158649362
chr7	52056	52544	119.300670768059	2.30143489784388	0.000601386946148279
chr7	263931	265531	466.205505116326	1.84026328981335	0.000706975949564781
chr7	503436	505137	692.218631841752	2.10353807078756	0.000535067199358291
chr7	801608	802852	374.907010483969	2.1967364831463	0.000229837943461936
chr7	810522	810941	213.854808112945	3.02173737413772	0.000486145681555986
chr7	945111	946577	736.837957244506	2.2984212845605	0.000613191548902273
chr7	1455116	1455824	854.643982945269	2.62645043668007	0.00040326800942102
chr7	1506895	1507316	192.502836907763	2.80482654420788	0.000514354851196492
chr7	1555178	1556595	1341.59373730701	2.90459357121701	0.00010257181875001
chr7	2157175	2158282	651.179828488203	2.77592666121282	0.000300770551405062
chr7	2523275	2524514	1168.35123233591	2.64127986969149	0.000497561610297226
chr7	2860535	2861241	586.486710107081	3.63005393509564	5.68427650989292e-05
chr7	3942791	3944418	258.589191502153	2.32035516938614	0.000344039256215265
chr7	4712406	4713007	369.650826414618	3.08837333240968	0.0007171624902474
chr7	5358644	5359669	375.605492294885	2.33729806415312	0.000512000027158486
chr7	5426409	5427182	523.693426341742	2.35341376403486	0.000868487573648666
chr7	5856486	5857066	77.8193191882612	2.41823298232432	0.00038669025061423
chr7	5887928	5888829	100.631285817641	2.45240800279136	0.000733286337370593
chr7	6012402	6013184	417.059900340439	3.01652149422958	0.000257094408240616
chr7	6050733	6051502	121.759427466037	2.30922411284066	0.000179182509114366
chr7	6077089	6077720	344.968676477307	3.37675298826378	0.000279573438839337
chr7	6444768	6445274	313.397957596652	3.11615630971471	8.38058034395823e-05
chr7	7114517	7115537	320.360929962676	2.5473782141381	0.00062876106763069
chr7	7492215	7492920	234.426611949439	3.44277085985965	0.000167567654541504
chr7	7860951	7861754	352.674310172164	3.45806689494444	4.17568275600767e-05
chr7	8261207	8262748	968.048434319739	2.23797194240303	0.000477180403829286
chr7	10338556	10339077	27.7499369125827	-1.05764	0.000496907888879013
chr7	11195401	11195850	61.9677976462001	2.32525936522316	0.000694384341647327
chr7	12965539	12966433	132.758330204342	2.24615707055609	0.000585576192824024
chr7	13981011	13981576	257.634694881643	2.80305914814046	0.000595590931237239
chr7	13989178	13991874	1602.92232443752	2.13490871939665	0.000539331606175381
chr7	16667785	16668844	454.594258477199	2.39728008123307	0.00055296391869584
chr7	16804005	16805499	407.094904412825	2.44181888302307	0.000711284405499247
chr7	16881765	16882421	202.245142581789	2.30590600879018	0.000106307388192062
chr7	16905202	16905963	219.795088018059	2.42288326195238	0.000457772596569077
chr7	17097838	17098300	100.450796618836	2.11176657943368	0.000909598313608635
chr7	17099067	17100022	399.706930608221	2.54666594203601	0.000631604902100183
chr7	17373500	17375135	672.74826909491	2.83907728315329	0.000192838826999698
chr7	17506088	17506533	112.215974511844	2.16671915474743	0.00060190997079154
chr7	17524110	17525310	360.545673184506	2.53232962765597	0.000236649478473915
chr7	17558611	17559786	551.312377943172	2.64547650569158	0.00029209356554798
chr7	17599750	17600793	281.618576823141	2.87733558749141	0.00051594086929416
chr7	20797694	20798779	616.602403860619	2.29292400934208	0.000477510521414084
chr7	21076597	21077129	103.816218281047	2.04977407689555	0.0008244143656404
chr7	21579331	21580943	487.013414028108	2.63138624636505	0.000195107132534471
chr7	21585090	21585970	223.16750238836	2.47165110348734	0.000627963055624605
chr7	21616697	21618585	775.847301853434	2.61349945081178	0.000195110690857648
chr7	22331741	22333074	543.478958332417	2.88745397166828	0.000348757850276439
chr7	22346113	22346769	353.751598521702	2.9684903537587	8.58927191220575e-05
chr7	22968885	22969724	250.360815152961	2.89506197894797	0.000439897623089285
chr7	23759594	23761007	275.040954570685	2.28931200496187	0.000708488077929942
chr7	24152025	24153628	455.00455208185	2.86709050476392	0.000811268788239901
chr7	24192002	24193103	404.108921641037	3.5842927182246	8.91971962840042e-05
chr7	25092605	25094045	458.008043872103	2.31149480590418	0.000853886241540142
chr7	25568274	25569185	350.16210104869	2.70090031123197	0.000185087844112245
chr7	27916351	27918109	517.958072818949	2.86798034461158	0.000745399601024332
chr7	28669443	28669967	28.4095023581394	-1.10672	0.00029777615578162
chr7	30148887	30149956	472.554423800813	2.11215317017693	0.000610105701348307
chr7	30254615	30255336	166.527172994834	2.07491025555456	0.000669135636666302
chr7	30422639	30423346	179.538834921275	2.26520192942413	0.000924331930460742
chr7	30430203	30431239	412.029747394847	2.44799355052779	0.000463078156377375
chr7	30470699	30471881	478.188460696415	1.89814312933846	0.000723453219981995
chr7	30845652	30846740	594.983495056393	2.36516801052229	0.000947544029253221
chr7	30888369	30889460	370.10664286579	2.54437039576129	0.000721750294591322
chr7	31947968	31948603	232.831485665451	3.4841423553128	2.89154659239599e-05
chr7	33986838	33987881	367.67856770697	3.00001835958953	0.000786932024312159
chr7	34069596	34070129	98.5698356887479	2.47641363280355	0.000888093901999262
chr7	34747875	34749126	671.610954206693	2.82301082889908	0.00021856214632306
chr7	35003038	35004428	1021.27457081855	3.21673305075801	3.52766414061003e-05
chr7	36290117	36290880	405.37733417515	3.31899946297926	7.15963213437017e-05
chr7	36303074	36304474	618.825744814131	2.37813307270055	0.000550531413262259
chr7	36448094	36448643	124.399249979324	3.02891092469246	0.000282069942982002
chr7	36470907	36471531	196.390502095034	2.59964397781136	0.000619666963013332
chr7	36660993	36661875	271.523125892434	2.9258889348911	0.000473554326381524
chr7	37031495	37032947	498.469236451606	2.68487482423775	0.000254772550901188
chr7	37930038	37931016	347.190700873875	2.27080678357422	0.000761201982618579
chr7	38243210	38243948	98.1648069240007	1.74829918671215	0.000461042587278166
chr7	38703905	38704667	275.952124831525	3.31834643059253	0.000128387152449902
chr7	39719837	39721500	311.108418252501	2.11841412122373	0.000269672982684538
chr7	43674332	43675193	211.736494349744	2.68432654012493	0.000941929266983798
chr7	43764076	43765388	423.998843186784	2.30600630561776	0.000618997731808373
chr7	45977943	45979311	511.15620354676	2.24348768631946	0.000375098083192384
chr7	46651069	46652524	540.570030238928	2.76684202802145	0.00095242430902123
chr7	47147001	47147685	295.485504592352	2.68978936391968	0.000166772211071995
chr7	47153082	47154121	300.874432917018	2.07501303476994	0.000702443810100724
chr7	47405413	47407118	853.327440536174	2.2698792518951	0.000391783768014812
chr7	47470437	47471265	339.273376059766	2.29011805074376	0.000601752306313982
chr7	47475104	47476076	655.287332233312	2.10750915276155	0.000664169749931834
chr7	47604532	47605505	428.466061627862	2.16221509376341	0.00048311970300249
chr7	47951234	47951732	130.584490238728	2.06028626102386	0.000743229525658926
chr7	48053509	48054436	382.719972062716	2.91396629985712	1.0022904768207e-05
chr7	48182732	48183968	250.669517466688	2.68996776685767	0.000610478884896716
chr7	50446483	50447017	216.79117112555	3.81092817411396	4.04705628868734e-05
chr7	51350049	51350802	194.041414997552	2.61175967909619	0.000162809926741972
chr7	54879569	54880287	189.49663081279	2.67762632597755	0.000926049499392998
chr7	55018238	55020917	1717.41648633774	2.25697158190092	0.00059552768194495
chr7	55091414	55092562	497.174350423007	2.79095504623856	0.000386196762095979
chr7	55111020	55111465	218.505587129659	2.73888817888975	0.000302530490215702
chr7	55113706	55114500	289.812704402956	2.52828245458676	0.000811204509153443
chr7	55127527	55128189	334.763918031793	2.82760496101855	0.000176490875629584
chr7	65745137	65746269	174.009102932789	1.94781995694941	0.000575510872959479
chr7	65951939	65952729	135.553982232989	2.25053011771087	0.000247217466751073
chr7	66050496	66051612	577.746488555096	2.10528215819277	0.000419442149310879
chr7	66086401	66087874	335.85030488994	1.7863113609365	0.000305814626035395
chr7	66306060	66308327	537.368891962213	2.71887716274585	0.000440843299072385
chr7	66812844	66814003	437.970634407727	2.71451689407591	9.00807246428676e-05
chr7	66879911	66880492	124.589934748947	2.60972349889509	0.000724254195656806
chr7	70718855	70719650	146.010541837722	1.65192119155423	0.000884516832458758
chr7	70728679	70730206	467.777867558506	1.8331793783298	0.000338781610014042
chr7	73331510	73332077	91.4654941978542	2.36213813611034	0.000452961652227508
chr7	73357852	73358967	210.822656882947	1.99223020718269	0.000938087978030249
chr7	73742270	73743768	687.312583531432	1.9397337306019	5.04577567652539e-05
chr7	73769382	73771005	798.705881564976	2.0076268244953	4.60208802990849e-05
chr7	73827535	73828563	654.120780036259	2.49200077377339	1.04223303002537e-05
chr7	73830691	73832528	952.228798819901	1.78676520123722	0.000263444411233698
chr7	73971055	73971495	32.1224056147859	-1.04482	0.00044553012064494
chr7	74061763	74062476	364.522662941921	1.68176276709722	0.000995640177449329
chr7	74477646	74478602	492.17375558788	2.00087593621221	0.000273606381739938
chr7	74479053	74479862	300.374493157093	2.05691311649753	0.000309489079080032
chr7	74480175	74481327	419.645653611177	1.62521971342256	0.000516229272764892
chr7	74612112	74612846	205.63855616666	2.42919810940786	0.000133072312471646
chr7	74631599	74632074	147.074644696224	2.10463264591876	0.00096517982196768
chr7	74635470	74636648	462.016632916852	2.43353774228998	0.000128448650887514
chr7	75675768	75676574	148.128621697763	1.93362024474543	0.00082383258607475
chr7	75696561	75697228	84.4372650182128	2.64198379903473	2.9376172480123e-06
chr7	75892281	75893675	559.575980196278	1.97489714956707	0.00022900720580923
chr7	76296821	76297825	530.995428953894	2.01738838787728	0.000583992915662864
chr7	76304919	76305350	227.203830773657	1.93889666803407	0.000655418379009463
chr7	76306501	76307404	340.325700726979	1.93093800388701	0.000164379149313926
chr7	76607635	76608314	22.5502031265183	2.19838784709006	9.25891309185436e-05
chr7	77444044	77444592	96.563273894693	1.90717980319979	0.000418945041382163
chr7	77454734	77455209	96.2426830504877	2.7692808800351	0.000144130327612942
chr7	77459237	77459757	68.9653536470099	2.00852270615382	0.000878905667997885
chr7	77481568	77482350	169.26668031591	1.86550371195224	0.000496434453846422
[truncated: 2,145 more rows]
