# Supplementary material for: Epigenetic-mediated positive feedback loop facilitates the progression of lung adenocarcinoma
Source: iScience. 2025 Aug 26;28(10):113339. doi: 10.1016/j.isci.2025.113339 (PMC12475578; doi:10.1016/j.isci.2025.113339)
Supplement: Table S12. Differentially expressed genes of LUAD samples, related to Figure 1A [file mmc7.xls]

## Sheet: Table S12
Table S12. Differentially expressed genes of LUAD samples, related to Figure 1A
genes	logFC	logCPM	F	PValue	FDR	group
PNPLA2	0.632074	6.1504	14.2344	0.000458677	0.0470457	AISvsCTL
DDB2	-0.699041	5.5093	14.2729	0.00045157	0.0470457	AISvsCTL
STX3	0.731619	6.19023	17.8846	0.000109942	0.0268845	AISvsCTL
PLD1	-0.744781	4.5611	19.6781	5.64008e-05	0.0226551	AISvsCTL
PLBD2	-0.810375	6.11982	13.874	0.000531114	0.0494628	AISvsCTL
CAPN2	0.819105	9.13413	13.8733	0.000531249	0.0494628	AISvsCTL
CMTM8	0.86454	4.61215	14.3713	0.000433952	0.0463444	AISvsCTL
HIP1	0.93206	7.01562	16.6057	0.000179325	0.0321621	AISvsCTL
PATJ	0.936478	6.62826	15.1651	0.000315627	0.0433105	AISvsCTL
GAS7	-0.951816	6.1332	14.7206	0.000376993	0.0440626	AISvsCTL
DHCR7	0.958471	5.38504	13.8271	0.000541389	0.049756	AISvsCTL
TSPAN15	0.973009	6.56226	14.1846	0.000468026	0.0470457	AISvsCTL
SLC36A1	-0.985045	4.46522	14.6176	0.000392912	0.0440626	AISvsCTL
C1orf198	1.03329	7.33899	13.8849	0.000528754	0.0494628	AISvsCTL
ENSG00000287306	1.07857	2.15559	15.4766	0.000278934	0.0409838	AISvsCTL
DISP1	1.09	5.84814	16.2052	0.000209521	0.0357008	AISvsCTL
KIAA0930	-1.09331	7.04042	16.1724	0.000212224	0.0357008	AISvsCTL
SLC38A6	-1.11054	4.90328	18.4075	9.03025e-05	0.0241209	AISvsCTL
GBP2	-1.12042	6.92873	14.718	0.000377387	0.0440626	AISvsCTL
HAAO	-1.12932	3.71801	16.6788	0.000174325	0.0320091	AISvsCTL
SPINT1	1.18594	7.30637	14.6611	0.00038611	0.0440626	AISvsCTL
EMILIN1	-1.20627	7.37421	17.5769	0.000123545	0.0271423	AISvsCTL
RGS10	-1.20893	5.13786	13.8156	0.000543938	0.0497919	AISvsCTL
COL4A4	1.21802	6.00405	18.8805	7.56947e-05	0.0226551	AISvsCTL
SLC41A2	-1.2188	4.39079	18.9433	7.39512e-05	0.0226551	AISvsCTL
LPCAT2	-1.22105	5.54137	14.2026	0.000464886	0.0470457	AISvsCTL
TMEM119	-1.23302	6.09819	14.1652	0.000472104	0.047145	AISvsCTL
RAB3IL1	-1.23633	4.23482	14.8775	0.000354007	0.0440626	AISvsCTL
COL6A1	-1.24015	8.93055	16.5422	0.000183789	0.0323638	AISvsCTL
KCNS3	1.26125	6.38012	19.3149	6.44542e-05	0.0226551	AISvsCTL
PON2	1.27278	7.49557	24.5149	1.02764e-05	0.0139585	AISvsCTL
ITGA3	1.28292	8.73239	16.1193	0.000216669	0.0357008	AISvsCTL
PCOLCE	-1.28764	6.25272	16.3701	0.000196574	0.03384	AISvsCTL
BFSP1	1.28872	3.01438	16.9315	0.000158142	0.0304118	AISvsCTL
PARD6B	1.29886	4.30636	19.3963	6.25502e-05	0.0226551	AISvsCTL
EVA1A	1.30425	5.33494	22.132	2.33798e-05	0.0181367	AISvsCTL
IL18BP	-1.30581	5.16172	14.6991	0.000380479	0.0440626	AISvsCTL
TUFT1	1.31059	4.63298	15.0422	0.000331464	0.0440197	AISvsCTL
NINJ1	-1.32286	6.49401	17.7971	0.000113642	0.0268845	AISvsCTL
MMP14	-1.32341	8.07032	15.7478	0.000250641	0.0392913	AISvsCTL
SLC29A3	-1.3378	4.58529	16.4139	0.000193177	0.0335054	AISvsCTL
KRT18	1.34018	7.94732	15.2521	0.000304894	0.0423693	AISvsCTL
COL5A1	-1.34963	7.76123	13.9797	0.000508824	0.048535	AISvsCTL
LY96	-1.35443	3.9978	14.6978	0.000380451	0.0440626	AISvsCTL
SPRY4-AS1	1.39039	2.34615	14.4831	0.000414799	0.0451348	AISvsCTL
C1R	-1.39135	8.21214	21.6598	2.76202e-05	0.0193073	AISvsCTL
CGN	1.39139	7.0774	14.0649	0.000491742	0.0480728	AISvsCTL
CERCAM	-1.3979	5.45066	18.9982	7.24924e-05	0.0226551	AISvsCTL
DAPK2	1.40147	6.66121	14.0865	0.00048744	0.0480728	AISvsCTL
AMPD3	-1.41724	5.18544	17.0529	0.000151089	0.0303072	AISvsCTL
MISP	1.42082	5.19149	14.7581	0.000371671	0.0440626	AISvsCTL
CTSS	-1.46429	8.93612	14.678	0.000383491	0.0440626	AISvsCTL
DNM1	-1.46614	4.45059	14.2316	0.000459447	0.0470457	AISvsCTL
ROR2	-1.48619	3.81353	16.9164	0.000159064	0.0304118	AISvsCTL
C1S	-1.5074	8.87812	22.4166	2.11585e-05	0.0181367	AISvsCTL
CRB3	1.51053	3.98775	19.0515	7.10435e-05	0.0226551	AISvsCTL
PSTPIP2	-1.51238	4.8804	16.8236	0.000165023	0.0312029	AISvsCTL
RAB17	1.51265	6.07429	17.3439	0.000135162	0.0285061	AISvsCTL
ENSG00000283098	1.52912	3.55602	13.8319	0.000540328	0.049756	AISvsCTL
SLC16A1	-1.53255	3.74878	15.287	0.000300696	0.0420728	AISvsCTL
TMEM176A	-1.54839	5.98028	17.9905	0.000105751	0.026516	AISvsCTL
HMOX1	-1.54914	6.48977	14.0982	0.000485132	0.0480728	AISvsCTL
KRT7	1.5506	8.5814	14.1811	0.00046907	0.0470457	AISvsCTL
FRMD6	-1.57464	4.99281	17.6389	0.000120803	0.0271423	AISvsCTL
TSPAN13	1.58978	8.20078	15.154	0.0003173	0.0433105	AISvsCTL
TMEM176B	-1.60656	6.99217	17.6614	0.000119777	0.0271423	AISvsCTL
STAT1	-1.6117	8.31393	14.7843	0.000367782	0.0440626	AISvsCTL
HOPX	1.62954	8.24376	13.7913	0.000549767	0.0499292	AISvsCTL
GRIN3A	-1.63732	1.37439	19.2373	6.63278e-05	0.0226551	AISvsCTL
GAREM2	-1.64501	2.20876	20.7539	3.81669e-05	0.0216103	AISvsCTL
CTSB	-1.65293	10.6319	15.7458	0.00025083	0.0392913	AISvsCTL
OAF	-1.67852	5.45888	22.5878	1.99615e-05	0.0181367	AISvsCTL
LAG3	-1.679	3.3017	14.6792	0.000383303	0.0440626	AISvsCTL
COL1A2	-1.70835	9.9778	14.9113	0.000349256	0.0440626	AISvsCTL
SULF2	-1.71594	5.69354	17.3045	0.000137215	0.0285159	AISvsCTL
GM2A	-1.717	7.71004	18.8637	7.62641e-05	0.0226551	AISvsCTL
TNFAIP2	-1.72402	8.29963	14.6387	0.00038992	0.0440626	AISvsCTL
NR1H3	-1.72662	6.10059	24.6687	9.77339e-06	0.0139585	AISvsCTL
MMP2	-1.73538	8.82385	23.3447	1.53276e-05	0.0176788	AISvsCTL
CRLS1	1.74411	0.172929	14.6015	0.000395468	0.0440626	AISvsCTL
SERPINF1	-1.74502	7.41021	24.3164	1.10003e-05	0.0140974	AISvsCTL
TENM3-AS1	-1.75154	-0.280377	13.9874	0.0005071	0.048535	AISvsCTL
ENSG00000228613	1.76083	0.882336	19.7115	5.57162e-05	0.0226551	AISvsCTL
TSPAN33	-1.76852	4.69523	17.5482	0.00012504	0.0272116	AISvsCTL
PPP4R1-AS1	1.79645	0.391525	14.0686	0.000490612	0.0480728	AISvsCTL
NPL	-1.80688	5.91918	20.5365	4.13354e-05	0.0216103	AISvsCTL
TNFSF13B	-1.81639	4.93634	28.2074	3.0468e-06	0.00780928	AISvsCTL
LGALS2	-1.82207	3.84916	14.2219	0.000461367	0.0470457	AISvsCTL
STAC	1.82914	4.76437	15.5645	0.000269657	0.0403925	AISvsCTL
RNASE1	1.83366	9.93058	15.4529	0.0002817	0.0411282	AISvsCTL
SEMA6B	-1.83703	4.85709	15.0289	0.000333513	0.0440197	AISvsCTL
ASGR2	-1.83738	0.675415	20.7049	3.88459e-05	0.0216103	AISvsCTL
PRRX1	-1.84086	5.69913	28.3576	2.91024e-06	0.00780928	AISvsCTL
CD55	1.84207	8.95379	14.8294	0.000361194	0.0440626	AISvsCTL
KHDRBS2	1.84378	4.28144	16.6274	0.000178008	0.0321621	AISvsCTL
EMP2	1.865	8.52532	16.9767	0.000155576	0.0304118	AISvsCTL
ANXA3	1.86803	6.79938	15.4282	0.000284585	0.0412881	AISvsCTL
UNC5A	-1.89251	0.537012	14.601	0.000395556	0.0440626	AISvsCTL
HAPLN3	-1.90549	4.97635	15.6081	0.000265064	0.040227	AISvsCTL
NFAM1	-1.90809	5.55772	15.5192	0.000274532	0.0408418	AISvsCTL
DHRS9	-1.91508	3.97013	15.7014	0.000255492	0.0392913	AISvsCTL
CXCR3	-1.95563	3.4184	14.3757	0.00043352	0.0463444	AISvsCTL
CD14	-1.95695	7.42799	14.5921	0.000397305	0.0440626	AISvsCTL
KCNMA1	-1.96204	5.3023	30.3955	1.53186e-06	0.00780928	AISvsCTL
MSC-AS1	-1.97041	1.51728	22.3477	2.16753e-05	0.0181367	AISvsCTL
EXTL1	-1.9939	0.909312	18.7503	7.94521e-05	0.0226551	AISvsCTL
RAB39A	-2.0073	0.760346	16.01	0.000226127	0.0364776	AISvsCTL
TRIM9	-2.04376	1.11691	14.1986	0.000465385	0.0470457	AISvsCTL
COL7A1	-2.06961	4.49465	13.863	0.00053391	0.0494628	AISvsCTL
BHLHE22-AS1	-2.076	-0.345419	19.823	5.34892e-05	0.0226551	AISvsCTL
TEX41	-2.07881	2.43657	18.7714	7.88284e-05	0.0226551	AISvsCTL
TRPM2	-2.07909	4.48059	20.1049	4.83304e-05	0.0226551	AISvsCTL
CYP1B1	-2.09259	5.68162	15.1656	0.000315841	0.0433105	AISvsCTL
CTSK	-2.12278	6.9716	16.575	0.000181658	0.0322345	AISvsCTL
FCGR2C	-2.13207	3.47613	19.9762	5.05807e-05	0.0226551	AISvsCTL
DPYSL4	-2.17127	0.784799	22.8213	1.83731e-05	0.0181367	AISvsCTL
SCEL	2.18612	6.37091	14.734	0.000375283	0.0440626	AISvsCTL
BOC	-2.18955	4.38564	18.391	9.09711e-05	0.0241209	AISvsCTL
TMEM121B	-2.19807	0.917	16.674	0.000174651	0.0320091	AISvsCTL
VNN1	-2.20324	3.11055	16.5243	0.000185211	0.032367	AISvsCTL
RFLNA	-2.21307	2.96686	22.8916	1.79296e-05	0.0181367	AISvsCTL
PTGES	-2.21588	3.90244	18.9527	7.37857e-05	0.0226551	AISvsCTL
ASCL2	-2.22436	3.20212	20.3521	4.4124e-05	0.0216564	AISvsCTL
SCRG1	-2.24129	-0.0694184	18.1583	9.91573e-05	0.0251358	AISvsCTL
SLAMF8	-2.24816	4.04403	17.0582	0.000150784	0.0303072	AISvsCTL
LOC124906471	2.24831	1.47486	14.777	0.000368551	0.0440626	AISvsCTL
PLA2G7	-2.26799	4.95359	18.2385	9.63245e-05	0.0249244	AISvsCTL
CRISPLD1	-2.26866	3.59772	14.6698	0.000385087	0.0440626	AISvsCTL
TNNC1	2.27882	5.13525	15.3794	0.000290145	0.0415434	AISvsCTL
KLHDC7B	-2.33706	3.00355	14.7005	0.000380357	0.0440626	AISvsCTL
TENM3	-2.33779	2.78537	26.8847	4.67342e-06	0.0102263	AISvsCTL
CCL11	-2.34083	1.45391	13.9774	0.000509168	0.048535	AISvsCTL
LINC01010	-2.34679	1.02677	17.7142	0.000117271	0.0270887	AISvsCTL
GAP43	-2.34822	-1.22113	15.0207	0.00033432	0.0440197	AISvsCTL
VWCE	-2.35163	1.27245	19.3271	6.4167e-05	0.0226551	AISvsCTL
FAM225A	-2.36397	0.408947	17.8171	0.000112786	0.0268845	AISvsCTL
IL1R2	-2.46024	1.59588	17.3458	0.00013492	0.0285061	AISvsCTL
HTRA4	-2.46395	3.4433	16.9348	0.000158104	0.0304118	AISvsCTL
IGDCC4	-2.51204	2.35645	18.8286	7.71703e-05	0.0226551	AISvsCTL
ENSG00000248545	2.51629	4.66828	19.6189	5.77129e-05	0.0226551	AISvsCTL
LINC02384	-2.52033	3.31513	14.6435	0.000389175	0.0440626	AISvsCTL
ENSG00000230107	-2.52943	1.11348	13.9198	0.000521275	0.0492818	AISvsCTL
COL1A1	-2.53239	10.1917	14.9192	0.00034845	0.0440626	AISvsCTL
GGT2P	2.54433	2.67308	14.183	0.000468708	0.0470457	AISvsCTL
ENSG00000259760	-2.60429	0.293303	13.9209	0.000521041	0.0492818	AISvsCTL
COL3A1	-2.63497	10.156	20.6111	4.02375e-05	0.0216103	AISvsCTL
OSR2	-2.63954	2.88479	19.5611	5.89507e-05	0.0226551	AISvsCTL
GLIS1	-2.64157	0.972625	21.0537	3.42743e-05	0.0213686	AISvsCTL
MYBPHL	2.64833	2.42009	14.3556	0.000437066	0.0464619	AISvsCTL
CMKLR2	-2.65157	-1.01999	14.2286	0.000459757	0.0470457	AISvsCTL
HMGN2P46	-2.65453	0.911869	17.4598	0.000129178	0.0278494	AISvsCTL
LINC01166	2.6639	-0.199721	14.0359	0.00049719	0.0481899	AISvsCTL
LINC01857	-2.67803	2.72365	18.3136	9.36463e-05	0.0245481	AISvsCTL
ADAMTS16	-2.68415	2.86243	19.4221	6.20394e-05	0.0226551	AISvsCTL
NCF1	-2.69459	5.59944	20.482	4.21564e-05	0.0216103	AISvsCTL
CYTL1	-2.69523	2.07373	15.1224	0.00032132	0.0436012	AISvsCTL
LRRN4CL	-2.70781	2.60519	14.1891	0.000467537	0.0470457	AISvsCTL
FAM225B	-2.71382	-0.268849	17.7106	0.00011743	0.0270887	AISvsCTL
HSPA7	-2.7221	6.1018	24.5172	1.02867e-05	0.0139585	AISvsCTL
TIFAB	-2.72213	1.55405	15.9594	0.000230752	0.0369651	AISvsCTL
ENSG00000266088	-2.75765	1.84882	15.3655	0.000291747	0.0415434	AISvsCTL
RIPPLY3	2.78067	0.650461	13.8696	0.000532068	0.0494628	AISvsCTL
ENTHD1	-2.79524	0.0150355	14.85	0.000357925	0.0440626	AISvsCTL
SIGLEC10	-2.80894	4.08651	22.6501	1.95327e-05	0.0181367	AISvsCTL
CHKA-DT	2.81186	-0.862557	15.5016	0.000276197	0.0408418	AISvsCTL
SIGLEC15	-2.81364	1.28522	25.6281	7.07228e-06	0.0122169	AISvsCTL
CCL8	-2.82809	2.3764	14.9845	0.000339478	0.0440197	AISvsCTL
CCDC80	-2.85561	7.66007	21.3818	3.05324e-05	0.0197365	AISvsCTL
SLAMF7	-2.8885	6.22063	30.922	1.30168e-06	0.00780928	AISvsCTL
NCF1B	-2.89609	4.18432	28.2904	2.97344e-06	0.00780928	AISvsCTL
TNFAIP6	-2.91304	2.9618	14.8875	0.000352901	0.0440626	AISvsCTL
AK4	-2.92564	3.69954	16.9412	0.000157712	0.0304118	AISvsCTL
CDA	-2.94336	3.00481	15.2873	0.000300937	0.0420728	AISvsCTL
FMO1	-2.96483	2.59243	29.0199	2.35216e-06	0.00780928	AISvsCTL
SLC2A5	-2.98854	3.53544	15.7304	0.000252599	0.0392913	AISvsCTL
SLC28A3	-3.0075	2.9197	14.4264	0.000424736	0.0457842	AISvsCTL
CLEC4E	-3.03186	3.66858	18.8678	7.61461e-05	0.0226551	AISvsCTL
NCF1C	-3.06097	5.21234	28.4035	2.86789e-06	0.00780928	AISvsCTL
GBP5	-3.10009	5.48112	26.4954	5.31971e-06	0.0102263	AISvsCTL
MIR3171HG	3.12729	-1.18784	16.037	0.000223752	0.0363486	AISvsCTL
NT5DC4	-3.13201	-0.61936	16.9089	0.000159521	0.0304118	AISvsCTL
MEP1A	-3.18399	-0.291838	20.5173	4.15649e-05	0.0216103	AISvsCTL
RETN	3.23256	5.04269	17.0604	0.000150654	0.0303072	AISvsCTL
KCNJ10	-3.23999	1.93073	19.6412	5.72442e-05	0.0226551	AISvsCTL
FBN2	-3.2829	1.36111	14.4942	0.000413279	0.0451348	AISvsCTL
SLAMF9	-3.41931	0.108593	15.0527	0.000330365	0.0440197	AISvsCTL
VIT	-3.46738	1.26015	14.2643	0.000453508	0.0470457	AISvsCTL
LINC02244	-3.53256	0.122785	20.2424	4.5913e-05	0.022065	AISvsCTL
PDIA2	3.56341	1.11232	14.947	0.000344607	0.0440626	AISvsCTL
ENSG00000286039	-3.61556	-2.04204	18.4002	9.05489e-05	0.0241209	AISvsCTL
IL4I1	-3.67524	5.11961	21.3572	3.08008e-05	0.0197365	AISvsCTL
STAC2	-3.69858	1.10739	19.1084	6.96495e-05	0.0226551	AISvsCTL
ALX4	-3.75789	1.54766	20.803	3.75527e-05	0.0216103	AISvsCTL
RXFP2	3.77937	1.12386	16.1343	0.00021561	0.0357008	AISvsCTL
HAND2-AS1	-3.78363	-0.793208	16.1229	0.000216365	0.0357008	AISvsCTL
SIMALR	-3.79017	0.304951	15.6649	0.000259196	0.0395969	AISvsCTL
GUCA2A	3.79541	-1.53026	14.9809	0.00033967	0.0440197	AISvsCTL
CHI3L1	-3.82702	7.86168	17.5826	0.000123416	0.0271423	AISvsCTL
CYP17A1	-3.99247	-1.37343	14.2683	0.000452418	0.0470457	AISvsCTL
MT1G	-4.06436	4.48082	16.6007	0.000179856	0.0321621	AISvsCTL
LINC00937	-4.10292	2.72235	32.6984	7.57982e-07	0.00780928	AISvsCTL
IGHV3-13	-4.12983	0.531523	14.0592	0.000492875	0.0480728	AISvsCTL
IFI27L2	4.17318	0.435427	18.7038	8.09362e-05	0.0227687	AISvsCTL
LOC105376219	-4.19117	0.157324	22.2518	2.24517e-05	0.0181367	AISvsCTL
ENSG00000222032	-4.20168	-1.57084	19.6384	5.72278e-05	0.0226551	AISvsCTL
CLEC4D	-4.2914	0.640036	31.102	1.22844e-06	0.00780928	AISvsCTL
IGLV7-43	-4.32255	1.62371	14.8711	0.000355216	0.0440626	AISvsCTL
CCL7	-4.36233	-0.81171	14.0541	0.000493899	0.0480728	AISvsCTL
ENSG00000230647	-4.38459	-1.74612	18.2102	9.72427e-05	0.0249244	AISvsCTL
CYP27B1	-4.38721	3.71269	21.6884	2.73834e-05	0.0193073	AISvsCTL
MMP9	-4.42265	5.81415	18.4823	8.79125e-05	0.0241209	AISvsCTL
LINC01512	-4.43355	-1.81565	14.67	0.000384733	0.0440626	AISvsCTL
TCEAL6	-4.44826	-2.46041	16.6734	0.00017469	0.0320091	AISvsCTL
SPOCK3	-4.47044	1.55031	20.5511	4.11183e-05	0.0216103	AISvsCTL
ENSG00000263655	-4.58232	-0.513499	14.7801	0.000368411	0.0440626	AISvsCTL
ENSG00000265380	-4.67485	-3.19835	13.7962	0.000548263	0.0499292	AISvsCTL
ENSG00000288954	-4.68709	-1.12353	19.9109	5.17985e-05	0.0226551	AISvsCTL
ENSG00000279617	-4.72044	-3.66	16.6712	0.000174837	0.0320091	AISvsCTL
ENSG00000222022	-4.72318	-2.97959	15.7005	0.000255348	0.0392913	AISvsCTL
ENSG00000232502	-4.84561	-3.55445	15.5778	0.000268009	0.0403925	AISvsCTL
ENSG00000255921	-4.89096	-0.866059	18.7555	7.9394e-05	0.0226551	AISvsCTL
TUBAL3	4.90996	-1.15678	15.02	0.000334705	0.0440197	AISvsCTL
KERA	-4.95679	-0.108648	22.0182	2.4373e-05	0.0181367	AISvsCTL
LOC124903871	-4.95748	-4.03643	18.67	0.000111439	0.0268845	AISvsCTL
ACAN	-4.96841	3.61539	17.7869	0.000114214	0.0268845	AISvsCTL
ENSG00000254180	4.99789	-3.28883	17.3262	0.000135932	0.0285061	AISvsCTL
CLEC6A	-5.02878	0.485984	21.5149	2.91213e-05	0.0197365	AISvsCTL
ENSG00000255801	-5.10158	-1.28421	17.8659	0.000110847	0.0268845	AISvsCTL
PRIM2BP	5.21191	0.560214	14.5373	0.000406164	0.0446161	AISvsCTL
ADAMTS16-DT	-5.25671	-1.76438	19.3174	6.43955e-05	0.0226551	AISvsCTL
ENSG00000283303	-5.30062	-3.88115	15.5744	0.000339475	0.0440197	AISvsCTL
CCL1	-5.37257	-1.55188	15.9168	0.000234761	0.0373481	AISvsCTL
SCT	-5.52467	-2.87857	19.1068	6.96048e-05	0.0226551	AISvsCTL
CPA4	-5.5348	0.11763	18.7502	7.95502e-05	0.0226551	AISvsCTL
NDP	-5.551	-1.0472	26.632	5.07628e-06	0.0102263	AISvsCTL
ENSG00000286625	-5.60008	-3.84456	25.2995	1.27284e-05	0.0154536	AISvsCTL
ENSG00000249742	-5.62614	-3.69111	15.9547	0.000294879	0.0417317	AISvsCTL
PRR9	-5.69689	-3.08083	18.8798	7.57144e-05	0.0226551	AISvsCTL
ZNF736P9Y	-5.71092	-2.6093	14.5662	0.000401133	0.0442743	AISvsCTL
ENSG00000232111	-5.75774	-3.60862	15.2479	0.000383461	0.0440626	AISvsCTL
CARTPT	-5.78678	-3.62598	15.9921	0.000290836	0.0415434	AISvsCTL
TCF23	-5.80628	1.71038	16.0395	0.000223744	0.0363486	AISvsCTL
DPRX	5.83608	-3.42674	19.7046	7.47091e-05	0.0226551	AISvsCTL
LINC01488	5.9699	-2.9048	17.7487	0.000148482	0.0303072	AISvsCTL
SFTA2	-6.06102	-0.0279905	18.5937	8.43281e-05	0.0234371	AISvsCTL
CYP1A1	6.30854	1.5928	14.0142	0.000501991	0.0484516	AISvsCTL
OCSTAMP	-6.93361	-1.46758	25.4893	7.41444e-06	0.0122169	AISvsCTL
MT1H	-7.0351	3.16311	22.4313	2.10838e-05	0.0181367	AISvsCTL
ENSG00000268486	7.2789	-2.72678	16.7571	0.000212549	0.0357008	AISvsCTL
HHLA1	7.42368	-2.71864	21.2838	4.37169e-05	0.0216564	AISvsCTL
CHP2	-7.44062	-0.17419	14.4396	0.000422484	0.0457552	AISvsCTL
RAX	-7.65127	-2.74181	20.5476	0.000123329	0.0271423	AISvsCTL
ENSG00000225107	-8.49935	-0.809225	20.7771	6.33227e-05	0.0226551	AISvsCTL
C1QL4	-8.54361	-1.94912	23.3383	2.35872e-05	0.0181367	AISvsCTL
OTUB1	-0.585344	6.48653	11.5883	0.00138189	0.030676	MIAvsCTL
AFF4	0.585366	6.96895	10.5756	0.00214443	0.0396694	MIAvsCTL
SIK2	0.587097	5.86142	12.6973	0.000863829	0.0240082	MIAvsCTL
AMPD2	-0.589222	5.38341	10.0731	0.00267745	0.0449188	MIAvsCTL
KIAA0232	0.58925	6.17048	10.477	0.00223946	0.0403453	MIAvsCTL
CARS2	-0.589711	6.35945	10.0813	0.00266763	0.0448192	MIAvsCTL
PIH1D1	-0.590372	5.8602	9.78686	0.003042	0.0484889	MIAvsCTL
ZNF252P	0.592184	4.61495	9.94414	0.0028356	0.0466228	MIAvsCTL
C5orf22	0.594911	4.66194	12.3689	0.000991616	0.0259939	MIAvsCTL
TPRKB	-0.595585	4.10202	15.6514	0.000260332	0.0139011	MIAvsCTL
SLC25A11	-0.600819	5.86806	10.9496	0.00182104	0.0359396	MIAvsCTL
TBC1D1	-0.601783	6.18304	10.5977	0.00212373	0.0395256	MIAvsCTL
SLC20A2	0.604196	6.48606	11.6792	0.00132907	0.0303555	MIAvsCTL
RPL4	-0.605244	10.2057	10.9434	0.00182596	0.0359396	MIAvsCTL
ZNF609	0.60619	6.31636	11.0308	0.00175786	0.035441	MIAvsCTL
USP20	-0.607622	5.87782	14.3719	0.000433838	0.0168198	MIAvsCTL
CYB561	0.611885	7.0691	10.1196	0.00262262	0.0442889	MIAvsCTL
FBXW11	0.611935	6.35197	13.088	0.000734019	0.0222577	MIAvsCTL
RTL8C	-0.612393	6.47692	13.157	0.00071331	0.0220126	MIAvsCTL
MBD3	-0.61442	5.98132	11.6568	0.00134188	0.0304372	MIAvsCTL
AMDHD2	-0.615719	4.31179	10.9835	0.00179436	0.0356831	MIAvsCTL
DRAM2	-0.617545	5.98163	14.014	0.000501633	0.0181944	MIAvsCTL
PSMG4	-0.621781	4.13207	14.9669	0.000341575	0.0148522	MIAvsCTL
WWC3	0.623095	7.07085	13.5516	0.000606102	0.0200309	MIAvsCTL
ZFAND2B	-0.623691	5.13785	10.6675	0.00205974	0.0385667	MIAvsCTL
MAP3K12	-0.623806	4.74968	10.8418	0.00190854	0.0367868	MIAvsCTL
STX8	-0.624324	4.64394	14.4782	0.000415608	0.0165268	MIAvsCTL
PHF11	-0.624598	5.77419	13.0663	0.000740677	0.0223638	MIAvsCTL
ABHD17A	-0.631605	7.57322	10.9363	0.00183161	0.0359588	MIAvsCTL
OTUD3	0.636834	4.7507	10.3272	0.00239228	0.0418192	MIAvsCTL
FNBP1	-0.637139	6.73524	9.77306	0.00306086	0.0486163	MIAvsCTL
TRIR	-0.637237	7.70769	14.0038	0.000503728	0.0182418	MIAvsCTL
EIF3G	-0.637366	7.21974	12.4261	0.000967994	0.0256958	MIAvsCTL
KLHDC8B	-0.637782	5.48734	11.3047	0.00156121	0.0327175	MIAvsCTL
PTGES2	-0.63932	5.52566	11.5318	0.00141578	0.0310355	MIAvsCTL
MAFK	0.641102	6.43867	12.0436	0.00113786	0.0276353	MIAvsCTL
NQO2	-0.649132	5.0839	11.6145	0.00136647	0.0306036	MIAvsCTL
PEX13	0.649537	5.37545	14.9493	0.000343994	0.01486	MIAvsCTL
B3GAT3	-0.649643	5.90396	11.6697	0.00133451	0.0303594	MIAvsCTL
CTNNA1	0.650429	8.69435	9.69048	0.00317629	0.0494261	MIAvsCTL
MSN	0.653553	9.53184	10.305	0.00241596	0.0420301	MIAvsCTL
CTPS2	0.655314	5.45849	10.6126	0.00210992	0.0393148	MIAvsCTL
CCDC120	0.65676	4.73796	11.673	0.00133261	0.0303594	MIAvsCTL
UBE2E2	-0.658192	5.24931	11.657	0.00134177	0.0304372	MIAvsCTL
UBXN6	-0.658258	7.06147	15.7097	0.000254427	0.0137773	MIAvsCTL
KIAA0319L	0.658365	7.47531	11.6349	0.00135454	0.0305515	MIAvsCTL
CDPF1	-0.659488	3.77118	12.7431	0.000847453	0.0237823	MIAvsCTL
PRKCI	0.661241	5.83859	12.6832	0.000868949	0.0240635	MIAvsCTL
POLR2G	-0.662306	5.54034	16.6782	0.00017437	0.0113394	MIAvsCTL
NSUN2	0.662463	5.58353	10.5083	0.00220885	0.040216	MIAvsCTL
FBXO38	0.662933	6.11821	13.2362	0.000690284	0.0216911	MIAvsCTL
TMEM138	-0.664891	4.93506	17.8114	0.000113028	0.00933279	MIAvsCTL
ZNF575	-0.666658	2.06906	11.4447	0.00146984	0.031612	MIAvsCTL
AIP	-0.667113	6.42108	11.7927	0.00126616	0.0295164	MIAvsCTL
OTUD7B	0.67142	5.65817	11.8898	0.00121479	0.0287741	MIAvsCTL
RPL6P27	-0.672086	5.64444	11.0176	0.00176795	0.035441	MIAvsCTL
ZNHIT1	-0.672279	6.59809	10.6478	0.00207754	0.038774	MIAvsCTL
MCPH1-DT	-0.672804	2.02205	9.63845	0.00325135	0.0499348	MIAvsCTL
RPS6KA2	0.673831	7.67408	12.6006	0.000899544	0.0245283	MIAvsCTL
KIF13A	0.675314	6.69117	13.8898	0.000527688	0.0186412	MIAvsCTL
CADPS2	0.676473	5.71146	10.4962	0.00222062	0.0403031	MIAvsCTL
ETV3	0.681484	5.45121	15.5092	0.00027537	0.0141475	MIAvsCTL
EPB41	0.68275	6.32179	10.0668	0.00268492	0.0450114	MIAvsCTL
GPR137	-0.683489	5.1068	16.2445	0.000206334	0.0125646	MIAvsCTL
PI4K2B	0.683691	5.48127	12.4375	0.000963352	0.0256576	MIAvsCTL
LPCAT4	-0.685918	5.0264	15.981	0.000228708	0.0131734	MIAvsCTL
YIPF6	0.689025	6.25228	10.876	0.00188035	0.0364586	MIAvsCTL
CLSTN3	-0.690584	6.36522	9.66024	0.00321969	0.0496469	MIAvsCTL
GTF2IRD1	0.690689	4.94258	13.7811	0.000551665	0.0191116	MIAvsCTL
DAG1	0.691887	7.07272	9.83593	0.00297596	0.0479396	MIAvsCTL
GPR155	-0.691897	4.38645	10.1856	0.00254705	0.0434153	MIAvsCTL
SLC8B1	-0.692133	5.99999	11.4883	0.00144254	0.0313338	MIAvsCTL
RAB11FIP4	0.692558	5.43282	11.9569	0.00118058	0.0283683	MIAvsCTL
ITGAE	-0.693225	4.64456	10.3542	0.00236398	0.041501	MIAvsCTL
NDUFB7	-0.694521	6.52892	9.768	0.0030678	0.0486379	MIAvsCTL
GLO1	0.695972	6.92662	11.2914	0.00157019	0.0328289	MIAvsCTL
YIF1B	-0.696218	5.56831	10.8725	0.00188318	0.0364586	MIAvsCTL
VEGFB	-0.697306	6.63254	15.5304	0.000273071	0.0141273	MIAvsCTL
ERGIC1	0.69739	7.76514	12.1354	0.00109444	0.0271716	MIAvsCTL
SPAG9	0.69769	7.39408	10.9153	0.00184841	0.0361348	MIAvsCTL
SH3BP2	-0.698064	6.79668	12.5724	0.000910261	0.0247325	MIAvsCTL
DUSP16	0.70103	6.2546	15.3034	0.000298749	0.0143959	MIAvsCTL
RNF130	-0.704115	7.0613	9.87786	0.00292073	0.0473142	MIAvsCTL
TRAPPC2L	-0.70424	5.28095	10.7993	0.00194435	0.0370374	MIAvsCTL
UBXN1	-0.704667	6.81274	16.8846	0.000161021	0.0108961	MIAvsCTL
POMP	-0.705263	6.20872	10.5123	0.0022049	0.0401805	MIAvsCTL
HPS1	-0.706119	6.60052	18.7563	7.9275e-05	0.00776287	MIAvsCTL
TMEM219	-0.706664	7.28004	10.8228	0.00192447	0.0368718	MIAvsCTL
UXT	-0.706936	5.17986	11.6851	0.00132573	0.0303339	MIAvsCTL
SLC25A28	-0.707771	6.02571	10.1815	0.00255165	0.0434401	MIAvsCTL
FZD6	0.707813	5.80077	10.0563	0.00269748	0.0451236	MIAvsCTL
TCEA2	-0.707987	5.51469	10.2771	0.0024459	0.0423906	MIAvsCTL
SNHG1	-0.708325	5.0161	13.0622	0.000741926	0.0223722	MIAvsCTL
TMEM241	0.708615	4.20436	13.1811	0.000706219	0.0219556	MIAvsCTL
DGKZ	-0.708987	6.78509	12.2811	0.001029	0.0265549	MIAvsCTL
NCOA2	0.70914	6.28695	13.248	0.000686922	0.021677	MIAvsCTL
ANKRD40	0.709929	5.04631	12.5331	0.000925381	0.0250688	MIAvsCTL
P3H1	-0.710176	5.62015	12.0832	0.0011189	0.0275757	MIAvsCTL
STX3	0.710555	6.19023	18.5727	8.48898e-05	0.0080919	MIAvsCTL
JADE3	0.71238	4.09387	13.2441	0.000688045	0.0216828	MIAvsCTL
SLC26A11	-0.714317	5.6285	9.85116	0.00295577	0.0477143	MIAvsCTL
ZNF438	-0.715429	4.79208	12.4978	0.000939225	0.0252518	MIAvsCTL
MTMR12	0.717247	5.92927	18.981	7.29234e-05	0.00754349	MIAvsCTL
LRRC28	-0.717591	4.5158	15.2597	0.000303984	0.0143959	MIAvsCTL
NAA38	-0.719004	5.75763	10.2473	0.00247831	0.0427917	MIAvsCTL
PPM1M	-0.719078	5.48898	13.5739	0.00060057	0.0199338	MIAvsCTL
CCS	-0.719568	5.73849	10.2235	0.00250459	0.0429934	MIAvsCTL
RPS27AP16	-0.719906	5.01914	10.8063	0.00193837	0.0369846	MIAvsCTL
SHKBP1	-0.720039	6.38832	9.67076	0.00320452	0.0495727	MIAvsCTL
RPS6KA3	0.720643	7.1725	11.6487	0.00134658	0.0304538	MIAvsCTL
NDUFS7	-0.720825	3.55486	10.8088	0.00193627	0.0369846	MIAvsCTL
FAM162A	-0.723675	5.19264	13.8946	0.000526662	0.0186335	MIAvsCTL
GUK1	-0.725796	8.27723	13.2402	0.000689143	0.0216878	MIAvsCTL
BRAF	0.72664	4.89552	14.1259	0.000479314	0.0178049	MIAvsCTL
IL15RA	-0.728579	5.60289	9.92735	0.00285692	0.046772	MIAvsCTL
EFEMP2	-0.728585	5.71916	9.731	0.00311909	0.0490799	MIAvsCTL
AP1S3	0.729535	3.56083	12.2654	0.00103584	0.0265549	MIAvsCTL
STK32C	-0.72976	4.51764	14.9019	0.000350578	0.0149576	MIAvsCTL
FAM216A	-0.730126	2.792	17.0679	0.000150066	0.0105219	MIAvsCTL
ENSG00000289294	-0.734483	1.37627	11.093	0.00171098	0.034724	MIAvsCTL
DDB2	-0.735847	5.5093	18.1441	9.96878e-05	0.00867773	MIAvsCTL
RPL6	-0.736855	9.59085	16.1695	0.000212459	0.0126969	MIAvsCTL
ALDH3A2	0.739011	7.46101	11.029	0.00175919	0.035441	MIAvsCTL
GCNT2	0.741008	5.20449	10.9467	0.0018233	0.0359396	MIAvsCTL
TMEM259	-0.741866	7.685	11.1407	0.00167599	0.0342745	MIAvsCTL
MAP2K2	-0.743627	7.24389	12.9352	0.000782165	0.0226885	MIAvsCTL
SNHG6	-0.746117	5.64089	13.6606	0.000579563	0.019632	MIAvsCTL
JUP	0.746988	7.79864	11.1332	0.00168145	0.0343558	MIAvsCTL
CNNM4	0.747299	5.43251	14.099	0.000484579	0.0178852	MIAvsCTL
NDUFB1	-0.747381	5.39753	9.84875	0.00295895	0.0477323	MIAvsCTL
CLINT1	0.748479	7.10707	15.2383	0.000306571	0.0143959	MIAvsCTL
LSM10	-0.748919	4.93605	11.0171	0.00176836	0.035441	MIAvsCTL
ZNF496-DT	-0.750365	2.35313	14.7081	0.000378892	0.0156995	MIAvsCTL
SLC27A5	-0.750922	2.63848	10.1104	0.0026334	0.0443734	MIAvsCTL
ATP5MC2	-0.751771	7.52672	16.2365	0.000206977	0.0125646	MIAvsCTL
TIMM8B	-0.753172	4.88474	11.345	0.00153431	0.0323879	MIAvsCTL
COPE	-0.753665	6.46493	10.401	0.00231566	0.0409645	MIAvsCTL
TNFAIP1	0.75556	6.16852	13.3539	0.000657523	0.021184	MIAvsCTL
DLG3	0.755961	5.95048	9.93036	0.00285309	0.046772	MIAvsCTL
SIPA1L3	0.756901	6.47498	15.0869	0.000325614	0.0146067	MIAvsCTL
DGKD	0.757556	6.72616	9.83156	0.00298179	0.0479999	MIAvsCTL
CD2AP	0.75769	6.29214	15.2707	0.000302655	0.0143959	MIAvsCTL
FBXL15	-0.757714	5.24088	11.4212	0.00148478	0.0317727	MIAvsCTL
CRYZ	0.761566	5.63272	10.6556	0.00207049	0.0387051	MIAvsCTL
SORBS3	-0.762673	7.00767	10.9384	0.0018299	0.0359588	MIAvsCTL
GTF3A	-0.766987	6.50287	17.5071	0.000126871	0.0096751	MIAvsCTL
RPS7	-0.768651	8.67512	13.1561	0.000713564	0.0220126	MIAvsCTL
LINC00674	0.769068	4.04828	11.9345	0.00119188	0.0285013	MIAvsCTL
NAV2	0.769857	6.16359	9.91087	0.00287801	0.0469519	MIAvsCTL
RPS13	-0.774273	8.62105	10.9308	0.001836	0.0359837	MIAvsCTL
EEF1B2	-0.775523	7.88347	12.1332	0.00109544	0.0271716	MIAvsCTL
EHBP1L1	-0.77556	7.57794	17.4917	0.000127617	0.0096751	MIAvsCTL
SEMA4F	0.776058	4.17636	14.0437	0.000495614	0.0180899	MIAvsCTL
NOSIP	-0.778228	5.95402	12.5207	0.000930246	0.0250688	MIAvsCTL
MPND	-0.779532	3.72202	9.69192	0.00317423	0.0494261	MIAvsCTL
RAB27A	0.779607	6.61597	15.991	0.000227821	0.0131714	MIAvsCTL
RPL27	-0.781653	9.07135	9.92583	0.00285886	0.046772	MIAvsCTL
SEC31B	-0.784283	4.05046	12.5335	0.000925254	0.0250688	MIAvsCTL
AFDN	0.785216	7.83148	11.2557	0.00159464	0.0331996	MIAvsCTL
TMEM41A	0.785448	4.85972	13.7892	0.000549838	0.0191116	MIAvsCTL
RALGPS1	0.785676	4.26467	14.5476	0.000404147	0.0162807	MIAvsCTL
NACA	-0.785779	8.16608	19.5202	5.97639e-05	0.00675801	MIAvsCTL
FBXW5	-0.787351	7.37822	20.8843	3.64194e-05	0.00545714	MIAvsCTL
UAP1L1	-0.789685	5.18172	12.7009	0.000862519	0.0240082	MIAvsCTL
SCARB1	-0.793313	5.82581	10.2983	0.00242308	0.0420901	MIAvsCTL
RPL12	-0.793827	9.6404	9.69129	0.00317513	0.0494261	MIAvsCTL
ATP5MJ	-0.793969	5.59114	10.1538	0.0025832	0.0438478	MIAvsCTL
SPRED2	0.794392	6.24426	15.0826	0.000326166	0.0146067	MIAvsCTL
COL16A1	-0.795403	5.96133	10.458	0.00225823	0.0404761	MIAvsCTL
CMTM3	-0.796776	6.16007	13.27	0.000680724	0.021569	MIAvsCTL
STX4	-0.797416	6.35056	13.038	0.000749422	0.0223752	MIAvsCTL
ALDH5A1	0.798879	5.27268	12.3523	0.000998569	0.0261222	MIAvsCTL
POLR2J	-0.799557	5.06585	11.7547	0.00128687	0.0297748	MIAvsCTL
CEBPB	-0.799611	7.87343	10.4714	0.00224493	0.0403453	MIAvsCTL
COPS9	-0.805136	5.28776	13.3977	0.000645759	0.0209219	MIAvsCTL
MAF	-0.8059	6.49583	11.9907	0.00116373	0.0280806	MIAvsCTL
NIPAL3	0.806063	6.03024	13.2938	0.000674061	0.0214472	MIAvsCTL
RPL31	-0.807014	9.40155	10.3049	0.00241599	0.0420301	MIAvsCTL
TTC39C	-0.808804	4.21976	11.3627	0.00152265	0.0323429	MIAvsCTL
AGRN	0.809516	8.28324	10.952	0.00181913	0.0359396	MIAvsCTL
RPS27L	-0.811393	6.16367	12.803	0.000826497	0.0234899	MIAvsCTL
NOP53	-0.812364	9.11653	11.9517	0.00118318	0.028375	MIAvsCTL
AKAP1	0.812603	6.68888	10.562	0.00215728	0.0398433	MIAvsCTL
RETSAT	0.812769	6.07591	11.9109	0.00120392	0.0286308	MIAvsCTL
PGLS	-0.813053	5.95936	11.0595	0.00173605	0.0350984	MIAvsCTL
ENSG00000279088	-0.814832	2.85962	11.4755	0.00145049	0.0314472	MIAvsCTL
EVL	-0.81519	7.49189	12.6344	0.000886886	0.0244137	MIAvsCTL
COMMD6	-0.815817	5.61469	15.4858	0.000277929	0.0141933	MIAvsCTL
TG	-0.816396	2.23132	10.9941	0.0017861	0.0356416	MIAvsCTL
JOSD2	-0.817247	5.27634	14.5919	0.000397004	0.0161118	MIAvsCTL
SSBP4	-0.817991	6.74877	17.3678	0.000133791	0.0098109	MIAvsCTL
CCM2	-0.819193	6.35887	12.4096	0.000974747	0.0257566	MIAvsCTL
TMCC1-DT	-0.819325	1.4625	13.804	0.000546518	0.0191116	MIAvsCTL
ARIH2OS	-0.820499	1.33514	12.6455	0.000882788	0.0243299	MIAvsCTL
RPP25L	-0.821565	3.92215	15.4014	0.000287366	0.0143075	MIAvsCTL
NOC4L	-0.825086	4.48109	12.9788	0.000768097	0.0225231	MIAvsCTL
BBC3	-0.825086	4.58702	9.70366	0.00315755	0.0494214	MIAvsCTL
RPS6	-0.825754	9.90004	15.5303	0.000273076	0.0141273	MIAvsCTL
SPIRE1	0.826206	5.22819	12.0617	0.00112917	0.0276057	MIAvsCTL
SFXN4	-0.829258	4.51104	13.8057	0.000546125	0.0191116	MIAvsCTL
RPS8	-0.83077	10.0134	12.1179	0.00110258	0.02729	MIAvsCTL
STAT5A	-0.830791	6.21581	12.802	0.000826851	0.0234899	MIAvsCTL
NCS1	-0.831081	4.33917	12.3004	0.00102068	0.026455	MIAvsCTL
RPL38	-0.831953	7.91776	10.2251	0.00250284	0.0429934	MIAvsCTL
COBLL1	0.832524	5.99126	9.69774	0.00316595	0.0494261	MIAvsCTL
GDPD1	0.833277	2.8897	10.5828	0.00213768	0.0396694	MIAvsCTL
CCDC28B	-0.834185	2.69442	12.9869	0.000765525	0.0225074	MIAvsCTL
HOMER3	-0.834246	3.01938	10.7666	0.00197229	0.037262	MIAvsCTL
CAPN2	0.834787	9.13413	15.7871	0.000246796	0.0136198	MIAvsCTL
TMEM160	-0.836075	5.15728	9.64473	0.00324219	0.049848	MIAvsCTL
SRM	-0.836553	5.83888	12.5233	0.000929213	0.0250688	MIAvsCTL
MGLL	0.836654	8.29079	11.5677	0.00139418	0.0308163	MIAvsCTL
RALGAPA2	0.837669	6.78565	12.2495	0.00104284	0.0266108	MIAvsCTL
FOXP4	0.838298	6.66822	11.9975	0.0011604	0.0280588	MIAvsCTL
DRAP1	-0.838834	6.64661	13.9894	0.000506677	0.0183198	MIAvsCTL
BORCS6	-0.839746	3.35193	12.2369	0.00104841	0.0267197	MIAvsCTL
TSPAN32	-0.840439	3.49937	10.5199	0.00219758	0.0401058	MIAvsCTL
OSMR	0.840953	7.12856	9.88077	0.00291693	0.0472858	MIAvsCTL
HELZ2	0.841122	6.84829	11.4517	0.0014654	0.031612	MIAvsCTL
PPP4R1	0.841385	7.06183	20.4749	4.22062e-05	0.00568616	MIAvsCTL
TMEM258	-0.842151	5.77387	12.2652	0.00103595	0.0265549	MIAvsCTL
BGN	-0.843876	9.15824	10.5967	0.00212466	0.0395256	MIAvsCTL
RPL24	-0.845708	8.87672	11.0506	0.00174281	0.0352042	MIAvsCTL
MXRA8	-0.848002	7.39512	10.3384	0.00238053	0.0416963	MIAvsCTL
NBEAL1	0.849086	6.36004	9.88115	0.00291645	0.0472858	MIAvsCTL
XPR1	0.852219	6.13682	10.0758	0.00267422	0.0448973	MIAvsCTL
CSK	-0.852457	6.91826	13.4385	0.000634984	0.0206598	MIAvsCTL
RPS25	-0.854627	9.02978	14.5893	0.000397416	0.0161118	MIAvsCTL
JPT2	0.856252	6.6387	10.9339	0.00183351	0.0359655	MIAvsCTL
AVEN	-0.85913	2.91921	14.9515	0.000343689	0.01486	MIAvsCTL
TRABD-AS1	-0.859926	1.90037	9.64559	0.00324094	0.049848	MIAvsCTL
FHL3	-0.860235	4.47176	11.1227	0.00168907	0.034481	MIAvsCTL
PFN1	-0.860452	8.75532	12.526	0.000928171	0.0250688	MIAvsCTL
RPSA	-0.863937	9.45644	14.4701	0.000416968	0.0165268	MIAvsCTL
PPP2R3A	0.866145	4.42444	10.4662	0.00225012	0.0403722	MIAvsCTL
SNAPC2	-0.866437	4.54632	16.7425	0.000170091	0.0113073	MIAvsCTL
RRAS2	0.867277	5.3676	14.0397	0.000496414	0.0180905	MIAvsCTL
CHCHD6	-0.869329	4.69002	10.3184	0.0024016	0.0418746	MIAvsCTL
GYPC	-0.869439	6.36589	10.1495	0.00258806	0.0438981	MIAvsCTL
RPS16	-0.870103	9.56863	10.578	0.00214217	0.0396694	MIAvsCTL
TLDC2	-0.870922	0.542631	10.4244	0.00229188	0.0407941	MIAvsCTL
ERBB2	0.872424	7.66335	10.4319	0.00228433	0.0406911	MIAvsCTL
HOXB2	-0.873217	3.40678	10.5789	0.00214137	0.0396694	MIAvsCTL
RPS24	-0.873378	9.43228	16.0718	0.000220725	0.0130915	MIAvsCTL
ATG16L2	-0.874555	6.36959	11.102	0.00170435	0.0347007	MIAvsCTL
LINC01503	-0.874593	2.99464	13.8501	0.000536316	0.0188882	MIAvsCTL
FAUP4	-0.875332	1.96407	9.89874	0.00289363	0.0471183	MIAvsCTL
RPS3	-0.880271	9.97998	14.0749	0.000489366	0.017947	MIAvsCTL
LPIN2	0.880549	6.82551	11.766	0.00128069	0.0297512	MIAvsCTL
TAFAZZIN	-0.881888	5.74125	10.0494	0.00270582	0.0451322	MIAvsCTL
ARSD	0.884852	6.61359	12.3357	0.0010056	0.0262114	MIAvsCTL
LMTK2	0.884982	6.22705	16.1433	0.000214645	0.0127944	MIAvsCTL
ZNF524	-0.885274	5.02491	14.9796	0.000339856	0.0148522	MIAvsCTL
RPS27A	-0.885408	9.23231	15.8728	0.000238623	0.0134865	MIAvsCTL
IL17RA	-0.885779	6.29919	12.0639	0.00112813	0.0276057	MIAvsCTL
ANKRD13D	-0.886347	6.40568	10.4202	0.00229617	0.0408074	MIAvsCTL
GSTO1	-0.886651	6.54747	10.4519	0.00226434	0.0405542	MIAvsCTL
KCNJ11	0.888286	2.85847	10.4125	0.00230398	0.0408694	MIAvsCTL
SERPING1	-0.888988	9.11292	10.1895	0.00254256	0.0434136	MIAvsCTL
EML3	-0.89212	6.63339	12.9037	0.000792492	0.0229375	MIAvsCTL
ALKBH7	-0.892568	5.80236	12.0574	0.00113126	0.0276057	MIAvsCTL
ATP10A	0.8939	5.87501	12.0037	0.00115735	0.0280144	MIAvsCTL
CDKL5	0.894678	5.20404	9.79218	0.00303478	0.0484889	MIAvsCTL
ZNF688	-0.89517	4.88819	15.519	0.000274299	0.0141273	MIAvsCTL
CELSR1	0.895537	7.66199	9.80008	0.00302406	0.0484102	MIAvsCTL
NUDT2	-0.896177	4.04525	19.0435	7.12554e-05	0.00743764	MIAvsCTL
ARHGEF5	0.896463	4.57862	10.1138	0.00262947	0.0443396	MIAvsCTL
CEMIP2	0.899712	7.11993	11.7977	0.00126345	0.0295023	MIAvsCTL
GFPT1	0.900065	6.72658	12.6225	0.000891316	0.0244724	MIAvsCTL
CARD19	-0.903002	5.15213	16.8003	0.000166336	0.0111219	MIAvsCTL
VAC14	-0.903043	6.18853	12.4212	0.000969976	0.0257189	MIAvsCTL
APBA3	-0.909364	4.77635	18.3886	9.09442e-05	0.00839008	MIAvsCTL
NLGN3	-0.911068	2.30559	14.1634	0.000472081	0.0177073	MIAvsCTL
ENSG00000260563	-0.914469	2.56097	13.3013	0.000671961	0.0214472	MIAvsCTL
CACNA2D4	-0.914606	2.82864	12.4357	0.000964087	0.0256576	MIAvsCTL
RPS14	-0.915736	9.77841	13.296	0.000673424	0.0214472	MIAvsCTL
VKORC1L1	0.91735	6.53268	12.9529	0.000776434	0.0225973	MIAvsCTL
MFGE8	-0.917998	7.18667	13.049	0.000746008	0.0223752	MIAvsCTL
SMIM29	-0.918017	4.81721	11.7068	0.00131349	0.0301188	MIAvsCTL
RPL13A	-0.920326	11.1172	14.3739	0.000433488	0.0168198	MIAvsCTL
CEP72	0.922282	3.75533	18.0124	0.000104763	0.00888479	MIAvsCTL
KIF16B	0.922675	5.27093	15.5185	0.000274355	0.0141273	MIAvsCTL
MZT2B	-0.925075	5.07965	11.3469	0.00153304	0.0323879	MIAvsCTL
RPLP0	-0.927481	10.3498	10.8838	0.00187395	0.0364488	MIAvsCTL
MYO1G	-0.929496	6.12094	9.71766	0.00313916	0.0492115	MIAvsCTL
SYT9-AS1	-0.930867	0.368499	10.2109	0.00251859	0.043164	MIAvsCTL
MBLAC1	-0.931912	1.40832	13.096	0.000731588	0.0222577	MIAvsCTL
ATP5F1D	-0.935951	6.52251	15.2734	0.000302324	0.0143959	MIAvsCTL
PRR16	-0.93601	2.16766	9.66306	0.00321561	0.0496172	MIAvsCTL
PLEKHF1	-0.936203	4.83273	15.6518	0.000260297	0.0139011	MIAvsCTL
RPS11	-0.939848	10.1532	15.7801	0.000247472	0.0136245	MIAvsCTL
CMTM4	0.940036	6.15681	10.9177	0.00184648	0.0361278	MIAvsCTL
FNBP1L	0.940282	6.4938	12.7698	0.000838026	0.0235848	MIAvsCTL
SHROOM2	0.941136	4.41726	11.2334	0.00161009	0.0334609	MIAvsCTL
APOL2	-0.942162	6.48232	11.9164	0.00120111	0.0285935	MIAvsCTL
TMEM121	-0.94362	2.63749	10.5317	0.00218618	0.0401058	MIAvsCTL
GOLGA8A	-0.945325	6.2197	9.94555	0.00283511	0.0466228	MIAvsCTL
RPS9P2	-0.945547	7.62263	13.6447	0.000583364	0.0196453	MIAvsCTL
LAMTOR4	-0.947411	6.54947	14.9882	0.000338687	0.0148522	MIAvsCTL
MAPK13	0.947992	6.92981	12.8563	0.000808293	0.02322	MIAvsCTL
MFAP2	-0.94921	3.30169	10.9715	0.00180373	0.0357907	MIAvsCTL
ENSG00000288833	-0.949965	0.68047	14.9651	0.000341832	0.0148522	MIAvsCTL
MICOS10	-0.952838	0.45049	9.81576	0.00300293	0.0481776	MIAvsCTL
CALHM2	-0.953678	5.22765	15.066	0.00032834	0.0146067	MIAvsCTL
RPS20	-0.954366	9.64651	15.5603	0.000269864	0.0141273	MIAvsCTL
CLDN15	-0.955589	4.14875	15.2746	0.000302184	0.0143959	MIAvsCTL
PRKCZ	0.957161	5.99528	10.4725	0.00224389	0.0403453	MIAvsCTL
AMIGO2	0.957448	5.54661	15.1568	0.000316672	0.0144653	MIAvsCTL
HRH2	-0.958104	3.35601	10.2442	0.00248176	0.0428192	MIAvsCTL
HIP1	0.958586	7.01562	19.1701	6.79952e-05	0.00723361	MIAvsCTL
ST14	0.959349	7.2909	10.9504	0.00182035	0.0359396	MIAvsCTL
CDH23	-0.959363	4.29879	13.0897	0.000733502	0.0222577	MIAvsCTL
RNASEH2C	-0.961934	5.51333	18.847	7.6644e-05	0.00773372	MIAvsCTL
RAI14	0.963236	6.71716	18.8624	7.62059e-05	0.00773372	MIAvsCTL
EZR	0.965565	9.06436	14.4276	0.000424191	0.0166646	MIAvsCTL
HPD	-0.966081	0.65033	10.1845	0.00254831	0.0434153	MIAvsCTL
RPS28	-0.966481	8.79492	10.138	0.00260136	0.0440588	MIAvsCTL
LOXL3	-0.967074	3.15341	18.4755	8.8031e-05	0.00822145	MIAvsCTL
CD40	-0.967623	5.95509	11.578	0.00138801	0.0307279	MIAvsCTL
RHOG	-0.968601	6.32889	13.4047	0.00064388	0.0208903	MIAvsCTL
TPT1	-0.968765	10.5941	14.4241	0.000424779	0.0166646	MIAvsCTL
C16orf86	-0.970584	2.21363	13.6159	0.000590304	0.0197064	MIAvsCTL
SPRY4	0.971275	6.49224	10.9093	0.00185326	0.0361741	MIAvsCTL
CEP70	0.971501	5.28287	10.7706	0.00196884	0.0372571	MIAvsCTL
RPL36	-0.975437	8.50444	13.6731	0.000576608	0.0195894	MIAvsCTL
RPL37A	-0.976777	9.29117	16.0178	0.000225436	0.0131322	MIAvsCTL
RPL7P9	-0.978157	5.27214	16.2129	0.000208892	0.0126475	MIAvsCTL
RPL29	-0.978459	9.62506	14.0459	0.000495156	0.0180899	MIAvsCTL
PTPRU	0.97863	6.81411	10.789	0.00195307	0.0370506	MIAvsCTL
MICAL2	0.978851	6.89915	10.5761	0.00214399	0.0396694	MIAvsCTL
MPP1	-0.980609	5.66265	14.2558	0.000454705	0.0172604	MIAvsCTL
ZNRF3	0.981657	4.89391	10.1617	0.00257419	0.0437272	MIAvsCTL
LINC02361	-0.982513	2.0846	12.0556	0.00113209	0.0276057	MIAvsCTL
NECTIN3	0.983745	5.17075	9.95697	0.00281944	0.0464564	MIAvsCTL
APLP2	0.983809	10.3191	16.2043	0.000209593	0.0126568	MIAvsCTL
RPL15P3	-0.984663	5.19374	18.7514	7.9419e-05	0.00776287	MIAvsCTL
P2RY2	0.986541	3.60221	11.6933	0.00132109	0.030263	MIAvsCTL
PARVG	-0.987863	5.86517	10.7916	0.00195186	0.0370506	MIAvsCTL
ZDHHC23	0.98808	3.57752	15.3056	0.00029849	0.0143959	MIAvsCTL
SAP30-DT	-0.98842	1.50841	11.5916	0.00137995	0.030676	MIAvsCTL
ATP5F1E	-0.990323	7.51577	11.2206	0.00161903	0.0334958	MIAvsCTL
RPS15A	-0.990729	6.18484	12.6006	0.000899557	0.0245283	MIAvsCTL
KIAA1522	0.990775	7.24689	12.3518	0.000998777	0.0261222	MIAvsCTL
RIN1	-0.992453	2.7656	11.7723	0.00127722	0.0297005	MIAvsCTL
CIR1	-0.994325	5.45158	21.9915	2.45654e-05	0.00449742	MIAvsCTL
GMFG	-0.996321	6.17179	11.5069	0.00143146	0.0312416	MIAvsCTL
ATP9A	0.999933	6.46088	12.2045	0.00106287	0.0268477	MIAvsCTL
NUDT1	-1.00109	3.83369	11.6537	0.00134371	0.0304486	MIAvsCTL
NAGK	-1.00224	6.68649	23.2121	1.60455e-05	0.00359503	MIAvsCTL
CTU1	-1.00228	4.18553	11.2271	0.00161446	0.0334612	MIAvsCTL
CSTB	-1.00425	8.05846	11.4902	0.00144134	0.0313338	MIAvsCTL
SDSL	-1.0052	3.93244	10.3647	0.00235307	0.0414356	MIAvsCTL
RAPH1	1.00565	3.99575	10.0379	0.00271961	0.0452968	MIAvsCTL
C12orf57	-1.00681	4.72237	12.6025	0.000898846	0.0245283	MIAvsCTL
SLC22A23	1.0129	4.33073	12.9605	0.00077396	0.0225973	MIAvsCTL
GPLD1	1.01397	2.863	9.67207	0.00320264	0.0495727	MIAvsCTL
INAFM1	-1.01475	4.94516	13.0228	0.000754172	0.0223752	MIAvsCTL
GRAMD1B	-1.01481	3.9279	9.66901	0.00320703	0.0495727	MIAvsCTL
ZNF703	-1.0151	5.04872	13.9547	0.000513913	0.0184083	MIAvsCTL
GAMT	-1.01566	4.35447	10.4935	0.0022232	0.0403145	MIAvsCTL
RPS15	-1.01617	9.34816	14.3395	0.000439555	0.0169276	MIAvsCTL
RPL34	-1.01665	9.03092	16.6929	0.00017338	0.0113394	MIAvsCTL
TPGS1	-1.0171	4.4027	15.3315	0.000295441	0.0143959	MIAvsCTL
KIAA0930	-1.0174	7.04042	16.247	0.000206138	0.0125646	MIAvsCTL
RPL18	-1.0174	9.42322	18.6002	8.40257e-05	0.00804276	MIAvsCTL
HCFC1R1	-1.01761	5.91501	12.4916	0.000941741	0.02529	MIAvsCTL
SNTB1	1.01842	5.08621	11.5907	0.00138048	0.030676	MIAvsCTL
FNIP2	1.01915	5.6651	10.9574	0.00181529	0.0359396	MIAvsCTL
MSS51	-1.01982	2.0715	13.4919	0.000621158	0.0202959	MIAvsCTL
BAIAP2-DT	1.02093	6.27705	16.6762	0.000174505	0.0113394	MIAvsCTL
TMEM63B	1.02176	6.98436	18.0419	0.000103601	0.00881867	MIAvsCTL
AP2S1	-1.02178	6.46555	15.183	0.000313382	0.0144582	MIAvsCTL
RPSA2	1.02228	1.5805	9.85198	0.00295469	0.0477143	MIAvsCTL
ILDR1	1.02348	3.75032	12.2252	0.00105361	0.0267706	MIAvsCTL
EVA1A	1.02441	5.33494	15.1211	0.000321209	0.0145573	MIAvsCTL
PPL	1.02643	7.21508	9.67428	0.00319992	0.0495727	MIAvsCTL
SCAND1	-1.02691	6.45816	13.9329	0.000518496	0.0184534	MIAvsCTL
ZFPM1	-1.03025	4.30142	13.0012	0.000760961	0.0224883	MIAvsCTL
SLC41A1	1.03042	5.96485	16.3832	0.000195489	0.0121551	MIAvsCTL
COX4I1	-1.0311	8.14567	19.7163	5.56186e-05	0.00665447	MIAvsCTL
CERS2	1.0322	6.3439	10.7768	0.00196434	0.0372336	MIAvsCTL
IFNLR1	1.03442	4.32638	9.99895	0.0027672	0.0458247	MIAvsCTL
STK39	1.03613	5.59441	13.0195	0.000755193	0.0223752	MIAvsCTL
RPL22L1	-1.03662	4.21312	16.9169	0.000159028	0.0108857	MIAvsCTL
RAB3IL1	-1.03933	4.23482	12.2577	0.00103923	0.0265961	MIAvsCTL
CDC42BPG	1.03941	5.81823	11.8142	0.00125481	0.0294428	MIAvsCTL
ABHD8	-1.03948	2.94011	13.9674	0.000511241	0.0183983	MIAvsCTL
DPP7	-1.0395	7.67947	17.7935	0.000113797	0.00933279	MIAvsCTL
PTK7	1.04127	7.49731	15.366	0.00029142	0.0143932	MIAvsCTL
GSPT1	1.04135	4.55402	15.9918	0.000227748	0.0131714	MIAvsCTL
ADAMTS2	-1.0421	5.49691	13.5044	0.000617992	0.0202498	MIAvsCTL
ACP2	-1.04256	5.75765	16.4852	0.0001879	0.0118815	MIAvsCTL
LGALS9	-1.04289	6.85246	10.5546	0.00216537	0.0399606	MIAvsCTL
FAM174C	-1.04311	5.59334	15.2402	0.000306339	0.0143959	MIAvsCTL
BTG3	1.04395	5.86781	14.3245	0.00044223	0.016974	MIAvsCTL
SOX4	1.04446	6.63704	14.2545	0.000454955	0.0172604	MIAvsCTL
RPS29	-1.04529	7.78696	10.3266	0.00239299	0.0418192	MIAvsCTL
HTRA1	-1.04555	6.73432	15.2676	0.00030303	0.0143959	MIAvsCTL
ENSG00000225850	-1.05221	-0.145443	11.6832	0.00132681	0.0303339	MIAvsCTL
H1-10	-1.05234	6.98406	18.6387	8.28245e-05	0.00796081	MIAvsCTL
LLGL2	1.05396	7.73195	11.1572	0.00166405	0.0341211	MIAvsCTL
PTPRF	1.05493	8.54192	13.0874	0.000734198	0.0222577	MIAvsCTL
FGD6	1.05512	5.81285	13.7539	0.000557844	0.0192065	MIAvsCTL
PDE4D	1.05692	6.19665	18.0642	0.000102734	0.00880995	MIAvsCTL
PATJ	1.05705	6.62826	20.9379	3.57263e-05	0.00545714	MIAvsCTL
SERINC5	1.05799	4.41528	11.298	0.00156574	0.0327753	MIAvsCTL
AKAP13	1.05809	6.90025	9.89115	0.00290475	0.0472429	MIAvsCTL
GCH1	-1.05834	4.78097	10.4016	0.00231549	0.0409645	MIAvsCTL
RPLP1	-1.0584	10.4653	13.7234	0.000564842	0.0194184	MIAvsCTL
LOXL1	-1.06033	4.84391	15.1853	0.000313106	0.0144582	MIAvsCTL
RPL5P34	-1.06139	1.88587	10.9068	0.00185524	0.0361763	MIAvsCTL
RCN1	-1.06272	5.10112	10.5427	0.00217673	0.0400897	MIAvsCTL
FAM86GP	-1.06316	1.34539	11.3894	0.00150521	0.0321205	MIAvsCTL
ENSG00000257322	-1.06569	0.527893	16.5471	0.000183446	0.0117222	MIAvsCTL
RPL18A	-1.06599	9.55981	17.5131	0.000126582	0.0096751	MIAvsCTL
RPS2	-1.06838	10.3758	13.6894	0.000572779	0.0195457	MIAvsCTL
HS3ST3B1	-1.069	3.22873	15.3011	0.000299025	0.0143959	MIAvsCTL
CCDC47	1.06996	5.77792	9.72304	0.00313159	0.0491761	MIAvsCTL
BRPF3	1.07004	6.05559	13.2959	0.00067345	0.0214472	MIAvsCTL
ARRDC3	1.07306	7.43296	12.2507	0.00104233	0.0266108	MIAvsCTL
ARHGAP9	-1.07428	4.58203	11.2291	0.00161306	0.0334612	MIAvsCTL
CYTH4	-1.07798	5.89778	10.986	0.00179333	0.0356831	MIAvsCTL
GBP2	-1.08022	6.92873	15.8854	0.000237445	0.0134865	MIAvsCTL
RPS3P3	-1.08062	0.838059	17.1267	0.000146716	0.0103817	MIAvsCTL
ENPP4	1.08401	5.79807	18.5274	8.63415e-05	0.0081633	MIAvsCTL
ASRGL1	1.08752	3.31209	10.6227	0.00210054	0.0391717	MIAvsCTL
RPL13AP25	-1.08907	1.66091	10.7055	0.00202574	0.0380226	MIAvsCTL
SPTLC3	1.08966	4.93446	10.589	0.00213235	0.0396367	MIAvsCTL
DDAH1	1.08968	3.07318	13.5085	0.000616948	0.0202443	MIAvsCTL
FAU	-1.09081	8.17778	19.1031	6.96985e-05	0.00731257	MIAvsCTL
IL15	-1.09709	4.16103	17.7995	0.000113538	0.00933279	MIAvsCTL
MPP7	1.09737	5.36565	13.6062	0.00059266	0.0197565	MIAvsCTL
RPL10AP9	-1.09912	-0.818971	9.70188	0.00316007	0.0494214	MIAvsCTL
TAPT1	1.09977	6.258	13.4866	0.000622529	0.0203119	MIAvsCTL
CCDC85B	-1.10031	6.50367	17.8358	0.00011199	0.00932631	MIAvsCTL
EPHB6	-1.10067	1.88953	13.0576	0.000743338	0.0223752	MIAvsCTL
KLF2	-1.1024	7.98698	12.7189	0.000856047	0.0239652	MIAvsCTL
PSME2	-1.10323	6.88788	15.0797	0.000326551	0.0146067	MIAvsCTL
AMPD3	-1.10398	5.18544	12.1478	0.00108935	0.0271374	MIAvsCTL
RPL39	-1.10555	8.57482	12.0741	0.00112323	0.0276057	MIAvsCTL
VAMP5	-1.10576	6.62256	11.444	0.00147109	0.031612	MIAvsCTL
CCDC88B	-1.10591	6.35472	11.5013	0.00143531	0.0312931	MIAvsCTL
ZNF594-DT	-1.10602	3.24879	12.7958	0.000828993	0.0234929	MIAvsCTL
MTRR	1.10698	6.24499	15.6557	0.000259898	0.0139011	MIAvsCTL
RNF145	1.10792	7.95567	13.1125	0.000726588	0.0222577	MIAvsCTL
SFMBT2	-1.10821	4.72365	14.1951	0.000466043	0.0175378	MIAvsCTL
ICA1	1.10903	5.74938	11.674	0.00133286	0.0303594	MIAvsCTL
PDLIM7	-1.10974	6.67305	11.9342	0.00119276	0.0285013	MIAvsCTL
RPL28	-1.11318	9.8896	16.8645	0.000162273	0.0109134	MIAvsCTL
CACNB1	1.11608	4.32639	9.71591	0.00314025	0.0492115	MIAvsCTL
ANKRD18CP	1.11914	0.747151	10.8305	0.00191803	0.0368401	MIAvsCTL
DOK4	1.11937	6.59618	10.2224	0.00250695	0.0429965	MIAvsCTL
FKBP10	-1.12027	6.36226	15.7338	0.000252023	0.0137593	MIAvsCTL
DHCR7	1.12035	5.38504	20.3974	4.34059e-05	0.0057313	MIAvsCTL
SELENOM	-1.12094	6.8011	12.979	0.000768412	0.0225231	MIAvsCTL
RUNX2	-1.1243	4.02433	16.62	0.000178339	0.0114956	MIAvsCTL
ADCY9	1.12448	6.65424	20.2849	4.52113e-05	0.00585918	MIAvsCTL
MIIP	-1.12594	5.56771	13.2629	0.000683207	0.0215893	MIAvsCTL
CORO2A	1.12597	5.47779	16.9295	0.000158261	0.0108653	MIAvsCTL
RPL10P16	-1.12612	5.79259	14.8534	0.000357564	0.0151623	MIAvsCTL
RPL35	-1.12717	9.24104	19.3495	6.36383e-05	0.00692591	MIAvsCTL
PIP4K2C	1.128	5.75835	11.5275	0.00141924	0.0310616	MIAvsCTL
SH2D4A	1.12842	5.22119	15.5472	0.000271262	0.0141273	MIAvsCTL
PAXX	-1.12847	5.88961	13.1182	0.0007254	0.022252	MIAvsCTL
COX7A1	-1.12918	4.17363	10.5854	0.00213522	0.039658	MIAvsCTL
ARHGEF28	1.1308	5.24414	11.7597	0.00128489	0.0297588	MIAvsCTL
RPLP2	-1.13134	9.62195	14.9858	0.000339008	0.0148522	MIAvsCTL
MTLN	-1.13168	4.50973	17.5623	0.000124235	0.00964935	MIAvsCTL
ULBP3	1.13339	1.93746	14.6194	0.000392628	0.016002	MIAvsCTL
SNX25	1.13419	6.41949	16.9774	0.000155373	0.0107632	MIAvsCTL
BAIAP2L1	1.13784	4.08595	13.7796	0.000551999	0.0191116	MIAvsCTL
ENSG00000275457	-1.14015	-0.125532	13.9389	0.000517228	0.0184411	MIAvsCTL
REPS2	1.14091	5.00742	10.8164	0.00193088	0.0369639	MIAvsCTL
CYGB	-1.14296	1.49328	11.2863	0.00157371	0.0328528	MIAvsCTL
WAS	-1.14579	5.46638	11.7211	0.00130626	0.0300348	MIAvsCTL
LY96	-1.14893	3.9978	12.384	0.000985323	0.0259172	MIAvsCTL
RPS19	-1.15031	9.79798	15.4117	0.000286192	0.0143075	MIAvsCTL
RPS24P8	-1.15164	-1.01119	12.3913	0.000982273	0.0258665	MIAvsCTL
MAP7	1.15171	5.14414	15.3606	0.000292046	0.0143932	MIAvsCTL
MEGF9	1.15211	6.60141	14.7913	0.000366443	0.0153693	MIAvsCTL
HMGCS1	1.15329	5.08466	11.7347	0.00129869	0.0299282	MIAvsCTL
FUOM	-1.15437	4.29854	9.9932	0.00277484	0.0458592	MIAvsCTL
AOAH	-1.15473	5.12406	9.65833	0.00322384	0.0496778	MIAvsCTL
LOC124902114	-1.15604	3.27511	21.7575	2.66813e-05	0.00470346	MIAvsCTL
RPS23P8	-1.15691	0.231661	12.193	0.00106807	0.0268634	MIAvsCTL
OSR1	-1.1577	4.74458	11.3646	0.00152225	0.0323429	MIAvsCTL
FGR	-1.15833	6.3854	9.97217	0.00280167	0.0462296	MIAvsCTL
CGN	1.15872	7.0774	10.7487	0.00198884	0.0375131	MIAvsCTL
ENOX1	-1.16077	2.32475	15.8604	0.000239786	0.0134912	MIAvsCTL
SPINT1	1.1612	7.30637	15.3017	0.000298954	0.0143959	MIAvsCTL
ENSG00000269242	-1.16155	0.445415	10.1733	0.00256096	0.0435345	MIAvsCTL
PARD6B	1.16218	4.30636	17.0123	0.000153304	0.0106624	MIAvsCTL
IFFO1	-1.16266	5.83169	19.8482	5.29987e-05	0.00650305	MIAvsCTL
MAP3K21	1.1636	4.19533	15.1605	0.000316209	0.0144653	MIAvsCTL
GPC4	1.16468	6.72836	12.2695	0.00103471	0.0265549	MIAvsCTL
MYL5	-1.16877	4.3513	15.8779	0.000238149	0.0134865	MIAvsCTL
POLR3B	1.17029	3.06642	11.5436	0.00140863	0.0309765	MIAvsCTL
ZMIZ1-AS1	-1.1703	2.6113	12.8744	0.000802221	0.0230975	MIAvsCTL
RPL35P1	-1.17058	0.789031	11.5332	0.00141494	0.0310355	MIAvsCTL
KRT18	1.17105	7.94732	12.7804	0.000834314	0.0235568	MIAvsCTL
SLC38A6	-1.17147	4.90328	23.7704	1.32415e-05	0.00324952	MIAvsCTL
SLC16A10	1.17216	3.0879	11.6014	0.00137417	0.030676	MIAvsCTL
SLC29A3	-1.17226	4.58529	14.7447	0.000373357	0.0155462	MIAvsCTL
SSR4	-1.17295	8.29011	9.65536	0.00322814	0.0497108	MIAvsCTL
VPS9D1	-1.17466	5.02597	11.5839	0.00138528	0.030697	MIAvsCTL
SLC44A3	1.17533	4.39361	14.4509	0.000420223	0.0165704	MIAvsCTL
SH3BGRL3	-1.17629	7.49751	16.6008	0.000179666	0.0115447	MIAvsCTL
KIAA1755	-1.17676	3.50743	12.883	0.00079937	0.0230787	MIAvsCTL
ULBP2	1.17734	1.3353	10.7902	0.00195206	0.0370506	MIAvsCTL
CXADR	1.17851	5.43859	11.2423	0.00160477	0.0333804	MIAvsCTL
PFKFB2	1.17925	5.9578	11.1747	0.00165236	0.0339419	MIAvsCTL
RPS20P14	-1.17967	2.30611	14.1663	0.000471516	0.0177073	MIAvsCTL
FXYD5	-1.18235	6.93215	20.4542	4.25236e-05	0.00568616	MIAvsCTL
LZTS3	1.18268	5.88013	12.4356	0.000964756	0.0256576	MIAvsCTL
TVP23A	-1.18298	1.00986	13.0284	0.000752405	0.0223752	MIAvsCTL
P3H3	-1.18304	4.64166	14.7979	0.000365485	0.015357	MIAvsCTL
COL6A3	-1.18492	9.13286	10.6697	0.00205776	0.0385608	MIAvsCTL
RPS6KL1	1.18692	2.56403	14.5223	0.000408294	0.01638	MIAvsCTL
ETS2	1.18801	4.39001	11.5625	0.00139728	0.0308236	MIAvsCTL
PPP1R9A	1.18879	4.91012	13.0422	0.000748111	0.0223752	MIAvsCTL
ATAD3C	1.18932	4.18608	9.80243	0.00302089	0.0483929	MIAvsCTL
SPTBN2	1.18943	5.16273	10.9742	0.00180256	0.0357907	MIAvsCTL
GRHL3	1.19472	1.64047	10.1431	0.00259551	0.043992	MIAvsCTL
RAB17	1.19842	6.07429	12.0485	0.00113623	0.0276353	MIAvsCTL
STXBP1	1.19856	5.64513	22.1794	2.29942e-05	0.00435387	MIAvsCTL
ZDHHC9	1.19948	6.61647	10.4446	0.00227275	0.0405691	MIAvsCTL
SPRY4-AS1	1.20107	2.34615	11.8641	0.00122818	0.0290011	MIAvsCTL
ENSG00000289334	-1.20256	-0.353096	14.6842	0.000382545	0.0157298	MIAvsCTL
TPPP	1.20371	2.96588	12.3717	0.000990412	0.0259939	MIAvsCTL
STAT1	-1.20544	8.31393	9.78864	0.00304092	0.0484889	MIAvsCTL
NINJ1	-1.20646	6.49401	17.3035	0.000137115	0.00994643	MIAvsCTL
GLT8D2	-1.20712	4.41924	16.4839	0.000187998	0.0118815	MIAvsCTL
C1QTNF1	-1.2111	5.03676	14.0778	0.000489167	0.017947	MIAvsCTL
VIM	-1.21201	9.67863	18.7336	7.99473e-05	0.00778154	MIAvsCTL
LYL1	-1.21312	4.92366	15.1756	0.000314318	0.0144653	MIAvsCTL
DHCR24	1.21339	9.27783	10.4971	0.00221969	0.0403031	MIAvsCTL
KIAA1958	1.21664	5.00207	12.1322	0.00109662	0.0271717	MIAvsCTL
CHMP4C	1.21699	3.56834	13.3658	0.000654289	0.0211388	MIAvsCTL
RASAL3	-1.21819	5.85202	12.6217	0.000892202	0.0244724	MIAvsCTL
MYO10	1.21876	5.52154	14.0177	0.000501269	0.0181944	MIAvsCTL
RPL13	-1.21922	10.888	19.7856	5.42254e-05	0.00659587	MIAvsCTL
MST1	-1.21991	3.41614	15.4503	0.000281857	0.0142976	MIAvsCTL
FAM89B	-1.22092	2.8403	15.2728	0.000302398	0.0143959	MIAvsCTL
SYN1	-1.22235	0.320379	11.4234	0.00148335	0.0317716	MIAvsCTL
EIF4EBP1	-1.22236	4.96028	15.3923	0.000288407	0.0143075	MIAvsCTL
EXPH5	1.223	5.22998	14.2966	0.000447407	0.0170874	MIAvsCTL
IL32	-1.22319	7.63545	10.4126	0.00230497	0.0408694	MIAvsCTL
PTPN3	1.22387	5.39506	15.7872	0.000246788	0.0136198	MIAvsCTL
RPL3P4	-1.22452	6.71186	13.4141	0.00064187	0.0208544	MIAvsCTL
ZNF358	-1.22487	5.37173	18.7734	7.877e-05	0.00776287	MIAvsCTL
GZMM	-1.22572	3.57113	12.6285	0.000889103	0.0244456	MIAvsCTL
TOM1L1	1.22769	4.62549	17.0097	0.000153456	0.0106624	MIAvsCTL
KCNS3	1.2302	6.38012	19.9789	5.05305e-05	0.00637694	MIAvsCTL
MYO1F	-1.23121	6.89847	13.7822	0.000551833	0.0191116	MIAvsCTL
CD3E	-1.2318	5.50049	10.267	0.00245803	0.042537	MIAvsCTL
TMEM119	-1.23189	6.09819	16.4697	0.00018922	0.011926	MIAvsCTL
ARHGEF35	1.23202	2.28547	14.6995	0.000380191	0.0156995	MIAvsCTL
HOOK1	1.23559	4.7281	14.3523	0.000437294	0.0168912	MIAvsCTL
RGS10	-1.23946	5.13786	16.8998	0.000160082	0.0108932	MIAvsCTL
BRSK1	-1.23958	2.64998	12.6628	0.000876415	0.0241832	MIAvsCTL
MRPL41	-1.24042	6.18481	15.9975	0.000227453	0.0131714	MIAvsCTL
PON2	1.24189	7.49557	25.368	7.71313e-06	0.00288398	MIAvsCTL
CADM1	1.24238	7.18148	13.2042	0.000699999	0.0218211	MIAvsCTL
EMP3	-1.24317	6.49033	15.172	0.000315036	0.0144653	MIAvsCTL
HHIPL1	-1.24666	2.80975	11.6715	0.00133352	0.0303594	MIAvsCTL
FAM20C	-1.24671	6.03224	15.7269	0.000252939	0.0137613	MIAvsCTL
FTH1P2	-1.24682	2.71255	11.0191	0.00176676	0.035441	MIAvsCTL
FRMD6	-1.24774	4.99281	13.0859	0.000735181	0.0222577	MIAvsCTL
LOC728743	-1.24927	2.62591	10.504	0.00221296	0.0402591	MIAvsCTL
ENSG00000234425	-1.25058	1.97298	11.6497	0.00134599	0.0304538	MIAvsCTL
PARM1	1.25244	7.09976	11.8653	0.00122829	0.0290011	MIAvsCTL
ASPHD2	-1.25274	1.60008	11.971	0.00117354	0.0282285	MIAvsCTL
FTH1P7	-1.25316	1.02599	12.7958	0.000828993	0.0234929	MIAvsCTL
TNFRSF4	-1.25342	4.12141	11.3042	0.00156156	0.0327175	MIAvsCTL
TNFSF15	1.25451	4.62182	10.7326	0.00200285	0.0377465	MIAvsCTL
DPF3	-1.25607	1.49756	15.0414	0.000331567	0.0146806	MIAvsCTL
NPL	-1.25641	5.91918	11.8685	0.00122662	0.0290011	MIAvsCTL
PIF1	-1.25678	1.9923	10.4818	0.00223468	0.0403453	MIAvsCTL
TNFRSF12A	1.25723	6.24047	10.5364	0.00218279	0.0400897	MIAvsCTL
GRB7	1.25736	5.25193	13.2065	0.000699318	0.0218211	MIAvsCTL
CFH	-1.26016	7.64773	11.9099	0.00120517	0.0286311	MIAvsCTL
CDCA7L	1.2609	5.02659	14.651	0.000387776	0.0158885	MIAvsCTL
GPX1	-1.26213	8.9404	17.5241	0.000126052	0.0096751	MIAvsCTL
RHBDF2	-1.26486	6.00053	14.1443	0.00047612	0.0177434	MIAvsCTL
RPS7P10	-1.26598	2.67551	17.9024	0.000109206	0.00914314	MIAvsCTL
RPS3AP21	-1.26866	0.296486	10.8716	0.00188394	0.0364586	MIAvsCTL
ENSG00000250519	-1.26956	1.08671	14.3887	0.000430911	0.0167626	MIAvsCTL
MMP14	-1.27487	8.07032	17.0736	0.000149738	0.0105219	MIAvsCTL
BEND3	1.27518	2.86487	18.1906	9.79602e-05	0.00863705	MIAvsCTL
TMEM163	1.27675	5.18866	12.9503	0.000777798	0.0225973	MIAvsCTL
RPL26P19	-1.27693	2.15424	16.1736	0.000212122	0.0126969	MIAvsCTL
MYH3	-1.27772	2.59853	10.3543	0.00236389	0.041501	MIAvsCTL
DLC1	1.2781	7.56736	13.5555	0.000605332	0.0200309	MIAvsCTL
C1S	-1.27847	8.87812	18.9831	7.28673e-05	0.00754349	MIAvsCTL
SLC6A8	-1.27879	4.32776	14.8304	0.000360756	0.0152458	MIAvsCTL
DPY19L1	1.28349	6.29337	16.6823	0.000174217	0.0113394	MIAvsCTL
LONRF3	1.28452	4.38346	17.996	0.00010541	0.00890697	MIAvsCTL
HS3ST3A1	-1.28685	1.94986	16.959	0.000156477	0.0108072	MIAvsCTL
ENSG00000259969	-1.28702	0.0641472	9.93933	0.0028417	0.046627	MIAvsCTL
FERMT3	-1.28737	6.61347	13.1754	0.000708403	0.0219643	MIAvsCTL
SQOR	-1.28738	5.66094	15.2409	0.000306523	0.0143959	MIAvsCTL
VCAN	-1.28758	4.49746	10.8798	0.00187819	0.0364586	MIAvsCTL
FYB1	-1.29014	5.90258	10.6605	0.00206711	0.0386732	MIAvsCTL
RPLP0P9	-1.29033	4.3857	15.9256	0.000233732	0.0133781	MIAvsCTL
FHIP1A	1.29111	4.7468	12.3961	0.000980911	0.0258602	MIAvsCTL
BTBD9	1.2923	6.57054	24.0235	1.21439e-05	0.00320697	MIAvsCTL
SCN1B	-1.2926	4.06837	18.0896	0.000101758	0.00879158	MIAvsCTL
MEI1	-1.29305	3.86536	11.0231	0.00176373	0.035441	MIAvsCTL
LINC02084	-1.29434	0.597113	11.8024	0.00126092	0.0295	MIAvsCTL
RPSAP9	-1.29473	0.19149	21.5053	2.91764e-05	0.00491894	MIAvsCTL
RPL24P2	-1.29476	1.4454	14.6798	0.000383221	0.0157298	MIAvsCTL
TWIST2	-1.29533	3.35007	22.7705	1.87007e-05	0.00403166	MIAvsCTL
OLFML2B	-1.29649	5.24819	13.0296	0.000752568	0.0223752	MIAvsCTL
PTPN13	1.30525	7.25156	10.3972	0.00232064	0.0409896	MIAvsCTL
PDE6G	-1.30577	1.62263	10.7213	0.00201175	0.0378128	MIAvsCTL
FOXA2	1.30589	5.58454	9.68311	0.00318818	0.0494261	MIAvsCTL
TPT1P4	-1.30882	-1.38747	10.5121	0.00220515	0.0401805	MIAvsCTL
TCIRG1	-1.31072	7.90543	15.0609	0.000329096	0.0146067	MIAvsCTL
PRSS16	1.31104	3.97434	14.935	0.000345967	0.0148617	MIAvsCTL
TPM2	-1.31412	7.65207	10.2009	0.00253099	0.0432801	MIAvsCTL
SLAMF1	-1.31418	3.81843	10.2025	0.00252857	0.0432801	MIAvsCTL
CTSB	-1.31631	10.6319	11.8317	0.00124526	0.0292819	MIAvsCTL
SAMD12	1.31631	5.13507	23.5344	1.43583e-05	0.00342877	MIAvsCTL
TNFSF13B	-1.31651	4.93634	17.7136	0.000117297	0.00946087	MIAvsCTL
MIR100HG	-1.31662	4.69806	15.4087	0.000286649	0.0143075	MIAvsCTL
SPI1	-1.31825	7.60859	10.337	0.00238313	0.0417103	MIAvsCTL
ROR2	-1.32159	3.81353	15.7318	0.000252222	0.0137593	MIAvsCTL
GALNT3	1.32161	5.35539	13.538	0.000609953	0.0201074	MIAvsCTL
LMO7	1.32164	8.23453	12.1065	0.0011086	0.027365	MIAvsCTL
SLC16A1-AS1	-1.32214	1.81337	13.0778	0.000737136	0.022286	MIAvsCTL
RPS17P16	-1.32216	1.65387	15.0616	0.000328915	0.0146067	MIAvsCTL
CLEC10A	-1.32365	4.45228	11.0249	0.00176324	0.035441	MIAvsCTL
EGFR	1.32457	7.45084	13.5337	0.000611033	0.0201074	MIAvsCTL
HMOX1	-1.32818	6.48977	12.2186	0.00105722	0.0267706	MIAvsCTL
TYROBP	-1.32842	7.99943	9.74217	0.00310486	0.0488941	MIAvsCTL
TFEC	-1.32866	5.09606	11.2064	0.0016299	0.0336905	MIAvsCTL
ENPP5	1.33327	4.54282	15.2282	0.000307804	0.0143959	MIAvsCTL
RPS15P4	-1.33333	4.01294	16.1753	0.000211979	0.0126969	MIAvsCTL
MANEAL	1.334	2.28297	11.6315	0.00135655	0.0305594	MIAvsCTL
GGCX	1.33522	6.48372	16.7632	0.000168912	0.0112614	MIAvsCTL
TMC7	1.33884	2.70167	12.221	0.00105548	0.0267706	MIAvsCTL
NOS1AP	1.33903	2.31856	11.8217	0.0012506	0.0293776	MIAvsCTL
MYH14	1.33927	7.33919	12.6752	0.000872455	0.0241316	MIAvsCTL
EMILIN1	-1.33986	7.37421	25.2119	8.12636e-06	0.00288398	MIAvsCTL
AP1M2	1.33998	5.71487	15.6728	0.000258393	0.0138942	MIAvsCTL
CAPG	-1.3419	8.43089	13.6973	0.000571216	0.0195265	MIAvsCTL
GRHL2	1.3437	5.52152	11.3781	0.0015134	0.0322425	MIAvsCTL
TSPAN13	1.34384	8.20078	11.9039	0.00120824	0.0286746	MIAvsCTL
LINC01358	-1.34408	0.992081	11.5303	0.0014167	0.0310355	MIAvsCTL
CPM	1.34491	8.33152	12.1932	0.00106865	0.0268634	MIAvsCTL
ARHGAP22	-1.34522	4.13057	14.763	0.000370633	0.0154661	MIAvsCTL
MFSD12	-1.34801	3.48194	17.3051	0.000137032	0.00994643	MIAvsCTL
TACSTD2	1.34802	8.28322	12.4385	0.000963573	0.0256576	MIAvsCTL
ITGA7	-1.35188	5.07147	9.855	0.00295202	0.0477143	MIAvsCTL
VWA2	1.35475	5.23722	11.0719	0.00172763	0.0349894	MIAvsCTL
CPT1C	-1.35482	2.35273	16.6895	0.000173605	0.0113394	MIAvsCTL
WWC1	1.35535	6.43623	23.2109	1.6052e-05	0.00359503	MIAvsCTL
MAMSTR	-1.35551	1.11034	22.1073	2.35839e-05	0.00438166	MIAvsCTL
BATF	-1.35782	4.23527	10.9718	0.00180443	0.0357907	MIAvsCTL
MATCAP2	1.35927	3.72759	15.1301	0.000320061	0.0145377	MIAvsCTL
OAF	-1.35929	5.45888	17.5705	0.000123983	0.00964935	MIAvsCTL
VENTX	-1.35956	2.06002	16.3135	0.000200868	0.0123894	MIAvsCTL
USP54	1.36037	4.75283	15.4788	0.000278722	0.0141933	MIAvsCTL
STX1B	-1.36165	0.633201	13.232	0.000691487	0.0216911	MIAvsCTL
WDR5-DT	-1.36199	-0.47121	9.82167	0.00299499	0.048151	MIAvsCTL
MCOLN2	-1.36202	4.32479	12.2187	0.00105717	0.0267706	MIAvsCTL
LINC02978	-1.36308	0.504345	11.995	0.00116161	0.0280588	MIAvsCTL
TANC2	1.36834	3.68784	12.2025	0.00106376	0.0268477	MIAvsCTL
TENM3-AS1	-1.37038	-0.280377	10.2298	0.0024976	0.0429644	MIAvsCTL
DPY19L2P1	1.37047	0.401924	10.9868	0.0017918	0.0356831	MIAvsCTL
PRSS8	1.37294	7.03442	11.8131	0.00125592	0.0294428	MIAvsCTL
LINC02019	-1.37314	0.421789	15.0236	0.000333933	0.0147556	MIAvsCTL
MAP3K9	1.37877	4.80803	20.9888	3.50807e-05	0.00545714	MIAvsCTL
ENSG00000280241	-1.37894	-0.517738	9.78475	0.00304488	0.0484889	MIAvsCTL
LOC107985688	-1.38169	0.913652	10.9878	0.00179097	0.0356831	MIAvsCTL
COL4A4	1.38545	6.00405	26.1588	5.93137e-06	0.00269082	MIAvsCTL
GM2A	-1.38584	7.71004	14.5969	0.000396532	0.0161118	MIAvsCTL
SH3RF1	1.39117	5.83885	20.3221	4.46284e-05	0.00581631	MIAvsCTL
CD3D	-1.39272	4.331	13.0334	0.000751363	0.0223752	MIAvsCTL
ICAM1	1.39337	6.59584	15.7333	0.000252305	0.0137593	MIAvsCTL
C19orf38	-1.39581	2.48357	15.8171	0.000243905	0.0135903	MIAvsCTL
ANKRD33BP1	1.39727	2.74098	13.5993	0.000594341	0.0197665	MIAvsCTL
PLEKHA6	1.39799	5.48916	11.3642	0.00152255	0.0323429	MIAvsCTL
KDF1	1.39959	3.91668	12.3692	0.000991481	0.0259939	MIAvsCTL
LIMASI	1.39997	1.34154	13.1772	0.000707377	0.021962	MIAvsCTL
B3GNT8	1.40122	3.44934	11.1936	0.00163803	0.0337536	MIAvsCTL
LINC02202	-1.40146	1.08123	10.9631	0.00181029	0.0358762	MIAvsCTL
TMEM92	1.40152	3.21773	15.0589	0.000329265	0.0146067	MIAvsCTL
ROBO3	-1.40231	4.14341	18.6834	8.14571e-05	0.00786214	MIAvsCTL
ACAP1	-1.40392	5.87888	13.5997	0.000594673	0.0197665	MIAvsCTL
PTCH2	-1.40684	2.39079	17.6192	0.000121579	0.00961357	MIAvsCTL
XCR1	-1.40691	2.06986	9.7487	0.00309444	0.0488515	MIAvsCTL
MYO6	1.40701	7.58067	24.406	1.06625e-05	0.00311345	MIAvsCTL
RABAC1	-1.40756	3.52554	13.23	0.00069207	0.0216911	MIAvsCTL
STAC	1.40793	4.76437	10.2485	0.0024782	0.0427917	MIAvsCTL
COL5A1	-1.40973	7.76123	17.812	0.000113044	0.00933279	MIAvsCTL
PYGM	-1.41216	2.31079	14.2986	0.000446896	0.0170874	MIAvsCTL
LGR4	1.41231	5.41414	10.8008	0.00194403	0.0370374	MIAvsCTL
FLRT2	-1.41389	4.33305	12.8478	0.000811733	0.0232589	MIAvsCTL
C1R	-1.41478	8.21214	26.1956	5.85985e-06	0.00269082	MIAvsCTL
LGI4	-1.41538	4.01016	11.5998	0.00137586	0.030676	MIAvsCTL
SLC16A1	-1.41764	3.74878	15.3952	0.000288074	0.0143075	MIAvsCTL
ZBTB32	-1.41864	1.45835	9.84659	0.00296181	0.047745	MIAvsCTL
BHLHE22	-1.42033	1.60956	11.5874	0.00138241	0.030676	MIAvsCTL
SDC1	1.42199	8.82644	12.6886	0.000867398	0.0240494	MIAvsCTL
BSPRY	1.42355	4.56898	20.2311	4.61023e-05	0.00590827	MIAvsCTL
HLX	-1.42634	3.5922	11.3127	0.00155584	0.0327132	MIAvsCTL
SLC17A7	-1.42678	0.165409	9.90853	0.00288101	0.0469675	MIAvsCTL
CXCL12	-1.4282	7.01836	11.1451	0.00167368	0.0342578	MIAvsCTL
PPP1R3G	-1.43106	1.79818	12.8913	0.000796589	0.0230272	MIAvsCTL
IRX2	1.43244	6.53252	11.118	0.00169345	0.0345397	MIAvsCTL
C3orf52	1.43998	3.78829	14.9368	0.000345715	0.0148617	MIAvsCTL
HTRA3	-1.44021	6.00872	12.4837	0.00094541	0.025359	MIAvsCTL
MATK	-1.44104	4.63764	12.8464	0.0008122	0.0232589	MIAvsCTL
HAAO	-1.44395	3.71801	31.5703	1.06419e-06	0.00122743	MIAvsCTL
AHCYL2	1.44444	7.2439	15.4396	0.000283304	0.0143075	MIAvsCTL
IL18RAP	-1.44676	2.71424	12.1433	0.00109079	0.0271439	MIAvsCTL
ATOX1	-1.44788	5.1229	25.7246	6.84887e-06	0.00287254	MIAvsCTL
IL18BP	-1.44808	5.16172	21.061	3.422e-05	0.00544404	MIAvsCTL
ENSG00000276136	-1.44879	0.35253	10.4225	0.00229381	0.0407969	MIAvsCTL
FCGBP	1.45129	6.07471	9.669	0.00320843	0.0495727	MIAvsCTL
COL5A2	-1.4546	6.87307	17.2038	0.0001426	0.0102158	MIAvsCTL
CYBA	-1.45541	8.70995	19.6257	5.74943e-05	0.00665447	MIAvsCTL
PRRX1	-1.45577	5.69913	21.1875	3.27219e-05	0.00531569	MIAvsCTL
ENSG00000269388	-1.45734	1.67854	17.4954	0.000127438	0.0096751	MIAvsCTL
RPL37P6	-1.45807	0.170657	15.6053	0.000265107	0.0140563	MIAvsCTL
FTH1P8	-1.45953	3.25117	18.2047	9.74441e-05	0.00863705	MIAvsCTL
RPL34P18	-1.46031	2.07179	19.6691	5.65869e-05	0.00665447	MIAvsCTL
RAB25	1.46348	6.34582	12.2665	0.00103604	0.0265549	MIAvsCTL
MMP2	-1.46586	8.82385	19.7805	5.4327e-05	0.00659587	MIAvsCTL
KRT8	1.46601	9.07716	18.7726	7.8794e-05	0.00776287	MIAvsCTL
SEMA6B	-1.46634	4.85709	11.4366	0.00147575	0.0316381	MIAvsCTL
CARMIL3	-1.46687	1.97313	14.2411	0.000457423	0.0172981	MIAvsCTL
C1orf210	1.46916	4.02462	10.0099	0.00275495	0.0456873	MIAvsCTL
B3GNT7	1.46952	6.43049	12.5743	0.000910115	0.0247325	MIAvsCTL
SNX30	1.47273	7.10588	15.3436	0.000294288	0.0143959	MIAvsCTL
GZMA	-1.47324	4.44586	16.6211	0.000178404	0.0114956	MIAvsCTL
RAB11FIP1	1.47611	7.19062	15.2137	0.000309861	0.0143959	MIAvsCTL
ESYT3	1.47894	5.3611	10.938	0.00183115	0.0359588	MIAvsCTL
GALNT10	1.47938	2.48174	17.156	0.000145078	0.0103292	MIAvsCTL
NCF4	-1.4805	4.17042	13.9174	0.000522177	0.0185032	MIAvsCTL
HPN	1.48053	1.99772	12.4441	0.000960681	0.0256576	MIAvsCTL
LRATD2	1.48223	6.24084	20.8879	3.64244e-05	0.00545714	MIAvsCTL
GPR39	1.48577	2.82854	15.1613	0.000316099	0.0144653	MIAvsCTL
MTCL1	1.48631	3.69333	13.0841	0.000735207	0.0222577	MIAvsCTL
SQLE	1.48724	5.48792	25.2394	8.05196e-06	0.00288398	MIAvsCTL
FTL	-1.4905	12.8612	13.6341	0.000585904	0.0196674	MIAvsCTL
IGFBP6	-1.49115	5.05966	11.0228	0.0017649	0.035441	MIAvsCTL
TUFT1	1.49269	4.63298	20.8203	3.72668e-05	0.00545714	MIAvsCTL
HMGB3	1.49576	5.83266	10.4881	0.00222964	0.0403453	MIAvsCTL
ESRP1	1.49948	6.17451	14.738	0.000374684	0.0155733	MIAvsCTL
SNAI2	-1.50009	4.08252	13.7852	0.000551151	0.0191116	MIAvsCTL
ITGB2	-1.50207	8.61902	12.7083	0.000860453	0.0240082	MIAvsCTL
ACSM3	1.50278	2.77052	10.8401	0.00191002	0.0367868	MIAvsCTL
EPB41L5	1.508	6.1531	18.122	0.000100639	0.00872759	MIAvsCTL
TENM3	-1.50975	2.78537	13.8143	0.000544222	0.0191109	MIAvsCTL
HDAC4-AS1	-1.51256	1.05098	17.356	0.000134396	0.0098109	MIAvsCTL
FTLP3	-1.51414	2.55429	10.4656	0.00225068	0.0403722	MIAvsCTL
KYNU	-1.51463	4.58901	11.4172	0.00148815	0.0318153	MIAvsCTL
WNT6	-1.51903	0.165863	12.6895	0.000866656	0.0240494	MIAvsCTL
HOPX	1.5198	8.24376	13.0257	0.000753795	0.0223752	MIAvsCTL
IGFLR1	-1.51981	0.30924	13.2193	0.000695138	0.0217577	MIAvsCTL
GADD45G	-1.52255	5.72019	15.7424	0.000251407	0.0137593	MIAvsCTL
MEIS3	-1.52609	3.63035	13.0001	0.000761374	0.0224883	MIAvsCTL
ANKRD2	-1.53182	-0.748452	10.1785	0.00255501	0.0434652	MIAvsCTL
IGSF3	1.53292	6.1627	16.3175	0.000200751	0.0123894	MIAvsCTL
EVPL	1.53317	7.2078	12.8206	0.000820987	0.0233809	MIAvsCTL
MN1	-1.53329	3.79773	14.3007	0.000446516	0.0170874	MIAvsCTL
TMEM176A	-1.53338	5.98028	20.7383	3.84364e-05	0.00547775	MIAvsCTL
DBNDD1	1.53575	3.74775	12.0568	0.00113179	0.0276057	MIAvsCTL
HSD3B7	-1.53668	3.98214	16.6801	0.000174242	0.0113394	MIAvsCTL
ARMH1	-1.53934	3.8073	13.3351	0.000663124	0.0212458	MIAvsCTL
HAR1A	-1.53995	0.375749	17.4447	0.000129925	0.00971633	MIAvsCTL
KRT7	1.54079	8.5814	15.0957	0.00032475	0.0146067	MIAvsCTL
COPZ2	-1.54227	4.15661	22.6792	1.93044e-05	0.00408545	MIAvsCTL
EBF1	-1.54245	4.171	15.8248	0.000243392	0.0135903	MIAvsCTL
CLDN7	1.54383	4.59728	19.6684	5.66021e-05	0.00665447	MIAvsCTL
ARHGEF16	1.54428	5.39736	12.7656	0.000840057	0.0236035	MIAvsCTL
PLA2G7	-1.54447	4.95359	10.3557	0.00236355	0.041501	MIAvsCTL
GAS1	-1.54517	4.94837	11.3495	0.00153222	0.0323879	MIAvsCTL
EBI3	-1.54545	2.46935	11.4423	0.00147132	0.031612	MIAvsCTL
CFAP58-DT	-1.55076	-0.455551	11.9755	0.00117127	0.0282033	MIAvsCTL
LGALS1	-1.55142	8.55825	20.6857	3.91156e-05	0.00550195	MIAvsCTL
MEF2C-AS2	-1.55202	-1.27374	10.3203	0.00239967	0.0418727	MIAvsCTL
CRB3	1.55249	3.98775	21.6236	2.79777e-05	0.00478066	MIAvsCTL
APOBEC3H	-1.55251	1.82436	15.2144	0.000309499	0.0143959	MIAvsCTL
POMC	-1.55634	1.07417	15.1294	0.000320147	0.0145377	MIAvsCTL
RPL13P12	-1.55731	5.63182	23.9053	1.2666e-05	0.00320697	MIAvsCTL
CBLN3	-1.55978	2.82464	19.4048	6.23567e-05	0.00691639	MIAvsCTL
RNASE1	1.55992	9.93058	12.2757	0.0010317	0.0265549	MIAvsCTL
RBP7	-1.56428	2.28605	11.8895	0.00121493	0.0287741	MIAvsCTL
ANKDD1B	1.56515	4.18593	11.3587	0.00152613	0.0323871	MIAvsCTL
CYP4F22	-1.56639	0.201963	12.169	0.00107896	0.0270245	MIAvsCTL
LINC01500	-1.56757	1.18877	11.1496	0.00166951	0.0342026	MIAvsCTL
ITPR3	1.56961	7.86891	28.932	2.41858e-06	0.00174349	MIAvsCTL
LINC01348	1.57079	0.308561	12.2915	0.0010245	0.0265242	MIAvsCTL
C1QA	-1.57131	9.22934	11.2026	0.00163258	0.0337157	MIAvsCTL
ARFGEF3	1.57204	6.46293	14.15	0.000475027	0.0177313	MIAvsCTL
ENSG00000289075	1.5723	3.46936	9.81649	0.00300327	0.0481776	MIAvsCTL
CERCAM	-1.57285	5.45066	28.0632	3.19349e-06	0.00211902	MIAvsCTL
TMEM184A	1.57622	5.22815	11.4381	0.00147481	0.0316381	MIAvsCTL
BEND6	-1.57694	1.34436	14.8125	0.000363352	0.0152953	MIAvsCTL
CLDN4	1.57764	8.25441	11.3268	0.00154728	0.0325664	MIAvsCTL
ASGR1	-1.57846	2.89805	12.9733	0.000769855	0.0225368	MIAvsCTL
NFAM1	-1.58007	5.55772	12.7326	0.000851738	0.0238735	MIAvsCTL
ATP1B1	1.58019	8.11376	15.2174	0.000309401	0.0143959	MIAvsCTL
RDH10	1.58119	0.889494	11.3435	0.00153529	0.0323879	MIAvsCTL
PGF	-1.5818	3.73448	18.1667	9.88461e-05	0.00863705	MIAvsCTL
LINC01106	1.5832	2.94547	13.6175	0.000589917	0.0197064	MIAvsCTL
FHDC1	1.58327	5.3485	18.955	7.37219e-05	0.00759204	MIAvsCTL
ENSG00000205622	1.58573	1.54517	10.4465	0.00226966	0.0405666	MIAvsCTL
ATP13A5	1.58639	1.37616	11.621	0.00136265	0.0306036	MIAvsCTL
LOC107985074	-1.58757	-0.539238	12.3216	0.00101159	0.0262784	MIAvsCTL
PSTPIP1	-1.58795	5.09539	15.5894	0.000267025	0.0140955	MIAvsCTL
RIMKLA	1.58999	3.9232	17.5208	0.000126211	0.0096751	MIAvsCTL
BICDL3P	1.59017	1.37427	9.69346	0.00317204	0.0494261	MIAvsCTL
CCN4	-1.59062	3.89595	11.5074	0.00143152	0.0312416	MIAvsCTL
PIANP	-1.59582	-0.0420229	10.5448	0.00217361	0.0400805	MIAvsCTL
ADAMTS14	-1.59686	3.43107	9.75824	0.00308259	0.0487699	MIAvsCTL
ACACA	1.60334	2.33372	10.72	0.00201293	0.0378128	MIAvsCTL
ENSG00000228613	1.60404	0.882336	17.7774	0.000114495	0.00933279	MIAvsCTL
INAVA	1.61186	4.91753	12.274	0.00103278	0.0265549	MIAvsCTL
TMEM176B	-1.61229	6.99217	20.933	3.584e-05	0.00545714	MIAvsCTL
ENSG00000261625	-1.61395	-0.0450091	10.0181	0.00274374	0.0455954	MIAvsCTL
LURAP1L-AS1	1.61852	0.506824	10.0208	0.00274044	0.0455778	MIAvsCTL
PPM1H	1.62082	4.59875	11.2258	0.00161624	0.033468	MIAvsCTL
SERPINF1	-1.62541	7.41021	24.9932	8.75217e-06	0.00290777	MIAvsCTL
ART3	-1.62733	0.276107	11.7596	0.00128417	0.0297588	MIAvsCTL
TMEM105	1.62853	2.23052	9.71595	0.00314021	0.0492115	MIAvsCTL
LINC03062	-1.6293	0.841091	14.9363	0.000345783	0.0148617	MIAvsCTL
TYMP	-1.63104	7.72731	18.3572	9.21294e-05	0.00842125	MIAvsCTL
HAGHL	-1.63274	4.40893	15.372	0.000290991	0.0143932	MIAvsCTL
TMEM45B	1.64163	4.64979	13.5684	0.000602383	0.0199652	MIAvsCTL
C1orf54	-1.64261	4.18528	37.5418	1.84243e-07	0.000531264	MIAvsCTL
CLEC11A	-1.64272	5.15622	28.0422	3.21509e-06	0.00211902	MIAvsCTL
ENSG00000274414	1.64728	0.242202	11.6418	0.00135055	0.0305138	MIAvsCTL
KCNK1	1.64806	4.69536	13.3465	0.00066	0.0212046	MIAvsCTL
HORMAD2-AS1	1.64965	1.93535	11.1081	0.00169981	0.0346388	MIAvsCTL
SPATC1	-1.65267	0.794015	11.2561	0.00159434	0.0331996	MIAvsCTL
ENSG00000272871	-1.65368	1.34101	17.4464	0.000129841	0.00971633	MIAvsCTL
MEX3A	1.65464	3.09486	9.6379	0.00325354	0.0499353	MIAvsCTL
RASGRF1	1.66051	5.53948	12.7914	0.000831049	0.0234934	MIAvsCTL
C9orf152	1.66288	4.47253	9.69652	0.00316906	0.0494261	MIAvsCTL
B4GALNT3	1.66814	6.42766	17.9008	0.000109394	0.00914314	MIAvsCTL
WDR86	-1.66947	4.42004	10.2018	0.00253	0.0432801	MIAvsCTL
DPT	-1.67192	4.34145	16.5365	0.000184383	0.0117496	MIAvsCTL
GBP1	-1.67249	6.82626	13.9812	0.00050877	0.018338	MIAvsCTL
C1orf116	1.67422	8.40064	14.6404	0.00038965	0.015937	MIAvsCTL
SPHK1	-1.67973	4.72738	13.9278	0.000519972	0.0184534	MIAvsCTL
IGDCC4	-1.68249	2.35645	10.499	0.00221785	0.0403031	MIAvsCTL
RCN3	-1.6841	5.80189	19.6024	5.80631e-05	0.00665447	MIAvsCTL
PSTPIP2	-1.68892	4.8804	24.5371	1.02179e-05	0.00311345	MIAvsCTL
PSD	-1.6915	2.69256	22.7128	1.90797e-05	0.00407527	MIAvsCTL
LGALS2	-1.692	3.84916	14.5697	0.0004009	0.0162245	MIAvsCTL
CA13	1.69317	4.01286	17.4401	0.000130152	0.00971633	MIAvsCTL
HSD11B1	-1.69434	3.1057	15.188	0.000312766	0.0144582	MIAvsCTL
CD55	1.69676	8.95379	13.6503	0.000582468	0.0196453	MIAvsCTL
CXCR3	-1.69699	3.4184	12.9563	0.000775853	0.0225973	MIAvsCTL
SLC2A4	-1.7003	1.05804	12.0432	0.00113809	0.0276353	MIAvsCTL
ATP13A4	1.70199	7.93437	11.793	0.00126674	0.0295164	MIAvsCTL
CDH1	1.70832	7.65238	19.6229	5.76297e-05	0.00665447	MIAvsCTL
UNC13A	-1.70843	0.41842	14.471	0.000416819	0.0165268	MIAvsCTL
DNM1	-1.71111	4.45059	22.6134	1.97748e-05	0.00410961	MIAvsCTL
BMP2	1.71256	5.21076	17.3875	0.000132932	0.0098109	MIAvsCTL
TMEM97	1.71663	4.80704	17.967	0.000106692	0.00898236	MIAvsCTL
ENSG00000288669	-1.7169	-0.480896	9.7722	0.00306204	0.0486163	MIAvsCTL
MLPH	1.71709	8.43663	19.4787	6.07379e-05	0.00683464	MIAvsCTL
BCL2A1	-1.7179	4.74928	15.3578	0.000292631	0.0143932	MIAvsCTL
ENSG00000218175	-1.71874	4.49463	24.0396	1.20853e-05	0.00320697	MIAvsCTL
MXRA5	-1.7224	6.12126	15.5491	0.000271304	0.0141273	MIAvsCTL
TFCP2L1	1.72243	6.35383	10.4058	0.00231194	0.0409615	MIAvsCTL
LINC02139	-1.72303	-1.1775	13.9589	0.000513034	0.0184054	MIAvsCTL
RPL29P19	-1.72386	-0.579005	11.5668	0.00139467	0.0308163	MIAvsCTL
ITGAX	-1.7249	6.86096	17.7854	0.000114275	0.00933279	MIAvsCTL
TMEM121B	-1.72779	0.917	12.5245	0.00092875	0.0250688	MIAvsCTL
LAPTM4B	1.72797	7.2111	19.4038	6.24588e-05	0.00691639	MIAvsCTL
ENSG00000260911	-1.72975	1.70784	12.5251	0.000928523	0.0250688	MIAvsCTL
HAUS7	-1.73222	0.329806	24.2937	1.10765e-05	0.00315449	MIAvsCTL
ADGRF5	1.735	8.93271	21.6809	2.74149e-05	0.00475494	MIAvsCTL
SGPP2	1.73558	6.23677	22.4781	2.07416e-05	0.00419709	MIAvsCTL
SOWAHB	1.73731	3.06669	14.7792	0.000368229	0.0154162	MIAvsCTL
CCNJL	1.73952	5.18574	24.525	1.02598e-05	0.00311345	MIAvsCTL
LIPH	1.74055	6.05446	18.2788	9.48788e-05	0.008583	MIAvsCTL
JAK3	-1.74334	5.79008	13.7148	0.000567254	0.0194724	MIAvsCTL
RFX8	-1.74509	1.05488	12.2561	0.00103996	0.0265961	MIAvsCTL
DPP4	1.74748	6.88989	12.4558	0.0009566	0.0255996	MIAvsCTL
ENSG00000232053	-1.74752	0.581117	23.9217	1.25733e-05	0.00320697	MIAvsCTL
PPP1R1C	1.74915	2.32746	10.5623	0.00215702	0.0398433	MIAvsCTL
SFTPD	1.75064	1.6681	12.9956	0.000762756	0.0225003	MIAvsCTL
RASSF4	-1.75823	6.94703	24.4162	1.06449e-05	0.00311345	MIAvsCTL
FUT2	1.75989	3.69021	10.7639	0.00197568	0.0372954	MIAvsCTL
CLDN3	1.76038	6.21801	9.99345	0.00277525	0.0458592	MIAvsCTL
KCNMA1	-1.76606	5.3023	29.4302	2.07127e-06	0.00174349	MIAvsCTL
IL10	-1.76658	0.922443	9.76186	0.00307625	0.0487048	MIAvsCTL
SLAMF8	-1.76808	4.04403	12.8355	0.000815912	0.0232651	MIAvsCTL
SFN	1.76866	6.05346	11.4969	0.001438	0.031294	MIAvsCTL
TNFAIP2	-1.77014	8.29963	18.199	9.7764e-05	0.00863705	MIAvsCTL
SYNDIG1	-1.77028	2.09743	13.084	0.000735233	0.0222577	MIAvsCTL
WNT7B	1.77122	4.97124	19.882	5.24183e-05	0.00646624	MIAvsCTL
COL6A1	-1.77973	8.93055	39.327	1.11889e-07	0.000504871	MIAvsCTL
TRIM9	-1.78136	1.11691	12.9622	0.000773417	0.0225973	MIAvsCTL
FCGR2C	-1.78421	3.47613	16.8838	0.000161071	0.0108961	MIAvsCTL
SCN8A	1.78423	1.8025	13.6313	0.000586579	0.0196674	MIAvsCTL
STK32A	1.78655	4.89837	12.2209	0.00105621	0.0267706	MIAvsCTL
ENSG00000279332	-1.78664	-0.674849	15.5524	0.000270711	0.0141273	MIAvsCTL
XKRX	1.78963	3.28641	11.7619	0.00128366	0.0297588	MIAvsCTL
TMIGD2	-1.79116	1.05713	13.1502	0.000715335	0.0220126	MIAvsCTL
CAPN8	1.79118	8.29775	10.341	0.00237889	0.0416963	MIAvsCTL
VEPH1	1.79136	4.58756	10.9471	0.00182396	0.0359396	MIAvsCTL
SCG3	-1.79209	-0.996109	17.5705	0.000123851	0.00964935	MIAvsCTL
WSCD2	-1.79296	1.35004	9.68627	0.00318229	0.0494261	MIAvsCTL
FAM3B	1.79965	3.35248	11.6213	0.00136324	0.0306036	MIAvsCTL
PDZD7	-1.80199	1.70249	18.0675	0.000102609	0.00880995	MIAvsCTL
TSPAN8	1.80217	5.1837	10.836	0.00191439	0.0368274	MIAvsCTL
PCOLCE	-1.80398	6.25272	37.1239	2.0769e-07	0.000532333	MIAvsCTL
ENSG00000271741	-1.80563	-1.53409	12.8341	0.000815829	0.0232651	MIAvsCTL
FCGR2B	-1.80635	5.03157	13.9493	0.000515426	0.0184339	MIAvsCTL
PTGIS	-1.80986	6.04052	10.3791	0.00233932	0.0412564	MIAvsCTL
MUC1	1.81138	8.46238	13.6793	0.00057558	0.0195833	MIAvsCTL
GRIN3A	-1.81515	1.37439	27.7128	3.57184e-06	0.0022269	MIAvsCTL
CD14	-1.81798	7.42799	15.0212	0.00033454	0.0147556	MIAvsCTL
GPR160	1.82092	5.40992	18.2475	9.60002e-05	0.00863705	MIAvsCTL
MYBPC3	-1.82136	0.606218	18.2032	9.7498e-05	0.00863705	MIAvsCTL
ERBB3	1.82324	6.13313	13.1612	0.000712583	0.0220126	MIAvsCTL
FAM43B	-1.82525	0.160882	12.6975	0.000863754	0.0240082	MIAvsCTL
SBK1	1.82615	4.40265	15.6479	0.000260932	0.0139011	MIAvsCTL
LDLR	1.82991	6.01221	19.632	5.74365e-05	0.00665447	MIAvsCTL
ADAM33	-1.82993	4.81259	11.2298	0.00161342	0.0334612	MIAvsCTL
CD37	-1.8321	4.15882	15.8338	0.000242536	0.0135903	MIAvsCTL
ALPK3	1.83343	5.26526	17.5874	0.00012319	0.00964935	MIAvsCTL
PYCARD	-1.8366	4.30151	27.1063	4.34767e-06	0.0025073	MIAvsCTL
TNFRSF8	-1.83783	2.21478	16.4317	0.000191843	0.0120285	MIAvsCTL
ENSG00000283098	1.83906	3.55602	20.9865	3.51095e-05	0.00545714	MIAvsCTL
LINC01943	-1.84008	0.206394	18.3474	9.23607e-05	0.00842125	MIAvsCTL
LINC01671	1.84084	2.42908	10.4722	0.00224414	0.0403453	MIAvsCTL
ENSG00000273374	-1.84156	-1.73076	12.7747	0.000836334	0.0235848	MIAvsCTL
ULBP1	1.84766	1.00069	12.7688	0.00083837	0.0235848	MIAvsCTL
ENSG00000280087	-1.84874	-0.972005	11.4454	0.00146939	0.031612	MIAvsCTL
GPC6	-1.85295	3.79686	14.5353	0.000406495	0.0163363	MIAvsCTL
KLHDC7A	1.85611	3.70367	15.1438	0.000318598	0.0145246	MIAvsCTL
LAD1	1.8599	4.4328	15.9219	0.000234296	0.0133781	MIAvsCTL
MMP15	1.86069	7.07186	21.0656	3.41787e-05	0.00544404	MIAvsCTL
ENSG00000225720	-1.86161	-0.0378686	15.209	0.00031016	0.0143959	MIAvsCTL
HAGLR	1.86257	6.00522	19.3241	6.43181e-05	0.00696568	MIAvsCTL
GORAB-AS1	-1.86427	-0.255268	14.7049	0.000379373	0.0156995	MIAvsCTL
ADAMTSL1	-1.86771	3.06363	10.5213	0.00219728	0.0401058	MIAvsCTL
FOXD1	-1.87175	-0.054582	9.68322	0.00318664	0.0494261	MIAvsCTL
SULF2	-1.87591	5.69354	24.3049	1.10544e-05	0.00315449	MIAvsCTL
SCO2	-1.8773	2.93775	18.3784	9.12914e-05	0.00839008	MIAvsCTL
ASGR2	-1.87992	0.675415	25.6276	7.07334e-06	0.00288398	MIAvsCTL
GOLT1A	1.8806	4.03668	13.67	0.000577771	0.0196	MIAvsCTL
COL1A2	-1.88138	9.9778	21.243	3.20331e-05	0.00527813	MIAvsCTL
PCSK9	1.88773	4.24366	11.9204	0.00119977	0.0285913	MIAvsCTL
CDKL2	1.89332	5.17604	18.4545	8.88333e-05	0.00826293	MIAvsCTL
ATP11A	1.89428	8.76934	18.7059	8.08732e-05	0.00783858	MIAvsCTL
CAMK1D	1.89801	7.00308	23.8485	1.29145e-05	0.00320697	MIAvsCTL
HNRNPA1P27	1.89863	0.831511	10.9994	0.00178199	0.0355926	MIAvsCTL
MROH6	1.89931	2.71796	10.0599	0.00269435	0.045104	MIAvsCTL
IL12RB2	-1.9016	2.16248	14.0217	0.000500059	0.0181944	MIAvsCTL
HTRA4	-1.90205	3.4433	12.4133	0.000973862	0.0257566	MIAvsCTL
LINC01123	1.90256	2.79231	17.7255	0.000116768	0.00945125	MIAvsCTL
EGLN3	-1.90609	4.94908	11.0041	0.00177931	0.0355926	MIAvsCTL
LAG3	-1.90953	3.3017	22.2441	2.24771e-05	0.0043394	MIAvsCTL
TSPAN33	-1.91165	4.69523	24.1328	1.17207e-05	0.00320697	MIAvsCTL
SIRPG	-1.91784	1.82578	9.9175	0.0028708	0.0469005	MIAvsCTL
COL6A2	-1.92238	9.70632	32.4075	8.25214e-07	0.00111977	MIAvsCTL
ENSG00000262714	1.92576	0.531532	10.5238	0.00219379	0.0401058	MIAvsCTL
ASTN1	-1.9277	-0.0104966	10.0167	0.00274545	0.0455954	MIAvsCTL
LINC01010	-1.93012	1.02677	14.6201	0.000392521	0.016002	MIAvsCTL
OVOL1	1.93368	0.722251	11.5146	0.00142632	0.031187	MIAvsCTL
CD72	-1.93524	3.65931	20.7162	3.87061e-05	0.00547775	MIAvsCTL
PDE4DIPP4	-1.9383	-1.67365	11.8053	0.00125934	0.0294929	MIAvsCTL
SCTR	1.93852	6.04537	13.7631	0.000556167	0.0192061	MIAvsCTL
SMOC2	-1.93967	5.7189	12.0634	0.00112903	0.0276057	MIAvsCTL
PLS1	1.94335	-0.427606	14.155	0.000473678	0.0177313	MIAvsCTL
CSMD2	-1.94604	0.99719	15.533	0.000272787	0.0141273	MIAvsCTL
THEM7P	-1.95014	-0.804543	14.349	0.000437877	0.0168912	MIAvsCTL
LINC00173	-1.95456	0.435279	17.5855	0.000123143	0.00964935	MIAvsCTL
UNC5A	-1.9578	0.537012	18.4855	8.77054e-05	0.00822145	MIAvsCTL
MT1F	-1.96009	3.83981	17.2798	0.000138515	0.0100104	MIAvsCTL
SLC2A6	-1.96406	4.65244	25.3213	7.84923e-06	0.00288398	MIAvsCTL
NECAB2	-1.966	-1.04364	11.7167	0.00130792	0.0300348	MIAvsCTL
TRPM2	-1.96613	4.48059	21.506	2.92134e-05	0.00491894	MIAvsCTL
ENSG00000236283	1.96617	0.72012	9.74098	0.00310516	0.0488941	MIAvsCTL
ALPL	1.97076	7.73063	12.8421	0.000813678	0.0232589	MIAvsCTL
CABP1	-1.97136	0.83157	16.2932	0.000202457	0.012454	MIAvsCTL
KRT86	1.9737	1.816	12.0604	0.00112979	0.0276057	MIAvsCTL
CRLS1	1.97519	0.172929	19.7187	5.55693e-05	0.00665447	MIAvsCTL
TTC39A	1.97692	5.12152	22.4921	2.06401e-05	0.00419709	MIAvsCTL
EPCAM	1.98181	7.87241	19.9056	5.19679e-05	0.00644514	MIAvsCTL
ENSG00000248245	1.98294	-0.282275	9.68479	0.0031844	0.0494261	MIAvsCTL
MIR646HG	1.99014	3.98414	10.0638	0.0026897	0.0450588	MIAvsCTL
PLEKHO1	-1.99655	6.91076	24.9955	8.75482e-06	0.00290777	MIAvsCTL
APOC1	-1.99724	7.76687	16.9029	0.000160055	0.0108932	MIAvsCTL
RFPL1S	-2.00229	-0.227379	14.4967	0.00041253	0.0164926	MIAvsCTL
BIRC7	-2.00625	3.13752	10.106	0.00263975	0.0444365	MIAvsCTL
ABCC3	2.01545	8.05486	11.6293	0.0013586	0.0305758	MIAvsCTL
ENSG00000250979	-2.01967	-1.18948	13.5159	0.00061507	0.0202115	MIAvsCTL
FUT3	2.02144	4.40125	15.4025	0.000287503	0.0143075	MIAvsCTL
MALL	2.0321	5.94278	14.4829	0.000415173	0.0165268	MIAvsCTL
ENSG00000287093	-2.03438	-1.40884	13.281	0.000677631	0.0215091	MIAvsCTL
ENSG00000286525	-2.04046	-0.527686	11.0873	0.00171527	0.0347696	MIAvsCTL
SMPD5	-2.04223	0.0150783	13.7769	0.000552603	0.0191116	MIAvsCTL
VNN1	-2.04334	3.11055	17.09	0.00014891	0.0105048	MIAvsCTL
SLC29A4	2.045	3.76205	10.5399	0.00217937	0.0400897	MIAvsCTL
PHYHIP	-2.04916	2.0122	14.6979	0.000380443	0.0156995	MIAvsCTL
ENSG00000243004	2.04932	2.22253	14.2307	0.000459353	0.0173427	MIAvsCTL
YJEFN3	-2.05443	1.17282	12.6024	0.000898877	0.0245283	MIAvsCTL
GPD1	2.05557	4.678	11.3121	0.0015571	0.0327132	MIAvsCTL
SLC34A2	2.06082	11.0571	18.8424	7.67739e-05	0.00773372	MIAvsCTL
HTR2A	-2.06086	0.0644662	17.6716	0.000119181	0.00954607	MIAvsCTL
RAB3IP	2.06465	3.76695	24.1599	1.15924e-05	0.00320697	MIAvsCTL
METTL7B	2.06569	2.43884	9.64476	0.00324353	0.049848	MIAvsCTL
GGTLC1	2.07421	5.51479	9.88419	0.00291379	0.0472858	MIAvsCTL
HAPLN3	-2.07641	4.97635	21.8556	2.58111e-05	0.00461559	MIAvsCTL
SCG2	-2.07861	1.34906	14.8297	0.000360855	0.0152458	MIAvsCTL
C1QTNF4	-2.08017	0.64145	19.5511	5.90895e-05	0.00671467	MIAvsCTL
ENSG00000272810	-2.08489	-1.80241	9.63365	0.00325837	0.049956	MIAvsCTL
CLIC6	2.08491	7.08156	12.1538	0.00108662	0.0271335	MIAvsCTL
SDHAP3	2.086	7.99156	11.924	0.00119797	0.0285779	MIAvsCTL
SIGLEC15	-2.08916	1.28522	17.7652	0.000115027	0.00934312	MIAvsCTL
TMEM158	-2.09242	2.2658	15.5206	0.000274125	0.0141273	MIAvsCTL
OXER1	-2.09271	2.23416	14.0694	0.000490616	0.0179643	MIAvsCTL
XG	-2.09281	0.251519	11.6024	0.00137358	0.030676	MIAvsCTL
KCND2	-2.09489	-0.462045	10.2612	0.00246312	0.0425932	MIAvsCTL
DEFB124	-2.09661	0.271037	16.7035	0.00017267	0.0113394	MIAvsCTL
MARVELD2	2.09678	1.2146	13.3479	0.000659149	0.0212046	MIAvsCTL
MSC-AS1	-2.09889	1.51728	29.9843	1.73689e-06	0.00160266	MIAvsCTL
GALNT9	-2.10164	0.0920161	13.1501	0.000715347	0.0220126	MIAvsCTL
ENSG00000223523	-2.10185	-1.91182	10.7228	0.00201048	0.0378128	MIAvsCTL
NR1H3	-2.10293	6.10059	42.6951	4.51229e-08	0.000504871	MIAvsCTL
ENSG00000273341	-2.10476	0.86414	17.376	0.000133376	0.0098109	MIAvsCTL
BOC	-2.11581	4.38564	20.5757	4.07544e-05	0.00562947	MIAvsCTL
APOE	-2.12027	10.869	18.5195	8.67006e-05	0.0081633	MIAvsCTL
TIFAB	-2.12084	1.55405	12.0577	0.00113139	0.0276057	MIAvsCTL
ENSG00000286451	2.12889	3.30943	14.9025	0.000350792	0.0149576	MIAvsCTL
EXTL1	-2.1324	0.909312	25.36	7.73369e-06	0.00288398	MIAvsCTL
OSR2	-2.13484	2.88479	15.8127	0.000244555	0.0135937	MIAvsCTL
MT2A	-2.13633	8.1296	22.8268	1.83677e-05	0.00399723	MIAvsCTL
MSX1	-2.14403	2.48905	19.9353	5.13397e-05	0.00643644	MIAvsCTL
KLHDC7B	-2.14411	3.00355	14.9541	0.000343626	0.01486	MIAvsCTL
AQP5	2.14699	5.28946	10.0551	0.00270016	0.0451322	MIAvsCTL
TMC5	2.15509	6.62277	26.2535	5.76045e-06	0.00269082	MIAvsCTL
FAM225B	-2.15775	-0.268849	13.9826	0.000508094	0.018338	MIAvsCTL
TMPRSS2	2.1624	5.94817	16.8676	0.000162245	0.0109134	MIAvsCTL
OPRD1	2.16568	0.174568	10.3565	0.00236156	0.041501	MIAvsCTL
LOC101929107	-2.17087	-1.267	13.0259	0.000753206	0.0223752	MIAvsCTL
P2RX3	2.18176	0.129889	12.3294	0.00100824	0.026221	MIAvsCTL
KCNK5	2.18234	6.20608	20.8116	3.74363e-05	0.00545714	MIAvsCTL
F2RL1	2.1861	4.11515	23.4438	1.48378e-05	0.00342877	MIAvsCTL
CD24	2.18988	8.33656	11.857	0.00123265	0.0290447	MIAvsCTL
COL9A3	-2.19006	2.9223	14.9669	0.00034188	0.0148522	MIAvsCTL
EPHA10	2.19238	3.21835	11.9506	0.00118448	0.028375	MIAvsCTL
SULF1	-2.19576	6.35607	15.9322	0.000233352	0.0133781	MIAvsCTL
SPOCK1	-2.199	1.96442	12.9873	0.000765924	0.0225074	MIAvsCTL
ENSG00000261804	2.19966	0.517466	10.5218	0.00219574	0.0401058	MIAvsCTL
VWCE	-2.2027	1.27245	20.4774	4.21679e-05	0.00568616	MIAvsCTL
BCO1	2.20462	0.872396	17.464	0.000128974	0.00971633	MIAvsCTL
HCST	-2.21606	1.87338	20.3586	4.40195e-05	0.00576956	MIAvsCTL
PLAAT1	2.22286	0.222972	12.5159	0.000932106	0.0250896	MIAvsCTL
LINC02889	2.22695	2.32819	9.92682	0.00285888	0.046772	MIAvsCTL
MGARP	-2.23405	-0.442584	10.1324	0.00260782	0.0441001	MIAvsCTL
LPCAT1	2.23449	5.78162	26.097	6.06566e-06	0.00269082	MIAvsCTL
ENSG00000286039	-2.24308	-2.04204	9.69385	0.00317148	0.0494261	MIAvsCTL
EMILIN3	-2.25136	0.41906	10.7688	0.00197042	0.0372571	MIAvsCTL
LRRN4	2.25755	4.93015	23.4974	1.4567e-05	0.00342877	MIAvsCTL
OTOAP1	-2.26172	1.50068	14.9209	0.000347912	0.0149176	MIAvsCTL
GRIP2	-2.27509	1.92112	13.1911	0.000703805	0.0219101	MIAvsCTL
NMNAT2	2.27567	3.29359	10.3748	0.00234373	0.0413026	MIAvsCTL
RASEF	2.27878	5.51877	29.3563	2.11998e-06	0.00174349	MIAvsCTL
COL7A1	-2.28208	4.49465	19.9063	5.1955e-05	0.00644514	MIAvsCTL
RPLP0P2	-2.28278	1.50047	15.7025	0.000255151	0.0137841	MIAvsCTL
H2BP2	-2.28635	-1.01249	12.9917	0.000763991	0.0225074	MIAvsCTL
MEP1A	-2.28721	-0.291838	13.6474	0.000582712	0.0196453	MIAvsCTL
MFSD4A	2.28722	4.23625	20.8092	3.74687e-05	0.00545714	MIAvsCTL
LOC102723834	-2.29293	-1.22555	10.4845	0.00223205	0.0403453	MIAvsCTL
CCDC154	-2.29372	2.12463	12.7923	0.000830745	0.0234934	MIAvsCTL
TOB2P1	2.29421	-1.46304	11.9313	0.00119353	0.0285013	MIAvsCTL
IGF1	-2.2957	0.410134	16.068	0.000221057	0.0130915	MIAvsCTL
SLAMF7	-2.29732	6.22063	24.454	1.05092e-05	0.00311345	MIAvsCTL
SLC16A7	2.31214	5.43609	20.789	3.77421e-05	0.00545714	MIAvsCTL
MYBPHL	2.31416	2.42009	11.9505	0.00118455	0.028375	MIAvsCTL
ATP6V0A4	2.31548	1.35688	10.5397	0.00217956	0.0400897	MIAvsCTL
PRRX2	-2.32015	2.51033	25.3653	7.72005e-06	0.00288398	MIAvsCTL
EGF	2.32177	2.87843	14.3581	0.000436618	0.0168912	MIAvsCTL
BAALC-AS2	-2.32367	-0.137487	12.701	0.000862504	0.0240082	MIAvsCTL
GDA	-2.3372	-0.364815	9.93915	0.00284193	0.046627	MIAvsCTL
ENSG00000286712	-2.34304	-0.522236	11.0939	0.00171037	0.034724	MIAvsCTL
FAM181B	-2.3432	-0.0665836	11.1904	0.00164027	0.0337536	MIAvsCTL
ADAM12	-2.34326	3.86721	15.0659	0.000328629	0.0146067	MIAvsCTL
HOXD1	2.3614	2.30939	21.7544	2.67103e-05	0.00470346	MIAvsCTL
SLCO4C1	2.36727	4.48959	14.2525	0.000455678	0.0172604	MIAvsCTL
XPNPEP2	-2.36982	0.968483	17.3985	0.000132232	0.0098109	MIAvsCTL
ENSG00000268903	-2.37196	2.62285	14.1157	0.00048168	0.017864	MIAvsCTL
ENSG00000289326	2.37329	0.20302	13.2667	0.000681628	0.021569	MIAvsCTL
SPDEF	2.3766	4.25836	13.6972	0.000571371	0.0195265	MIAvsCTL
LHFPL3-AS2	2.38887	5.10611	15.2639	0.000303745	0.0143959	MIAvsCTL
CTHRC1	-2.40778	5.18812	14.9773	0.00034046	0.0148522	MIAvsCTL
LRRN4CL	-2.42365	2.60519	13.9446	0.000516425	0.018441	MIAvsCTL
GDF6	-2.42607	-0.219475	10.2911	0.00243119	0.0421992	MIAvsCTL
LOC442041	2.42782	1.23777	10.4834	0.00223421	0.0403453	MIAvsCTL
RPL10P9	-2.4328	6.29166	22.5317	2.03565e-05	0.00419271	MIAvsCTL
CXCL9	-2.43318	2.00113	10.6862	0.00204394	0.0383331	MIAvsCTL
FAM225A	-2.43754	0.408947	22.6518	1.94897e-05	0.00408717	MIAvsCTL
MACC1	2.43841	4.12914	32.7212	7.51825e-07	0.00108394	MIAvsCTL
RAP1GAP	2.43891	7.05613	22.4411	2.10113e-05	0.00421468	MIAvsCTL
ENSG00000278546	-2.44711	-2.28516	11.0121	0.00177217	0.0354865	MIAvsCTL
LINC02038	2.45052	2.36245	13.6876	0.000573626	0.0195457	MIAvsCTL
CMKLR2	-2.45136	-1.01999	14.8564	0.000357007	0.0151623	MIAvsCTL
LGALS4	2.45441	3.49391	10.8279	0.00192123	0.0368403	MIAvsCTL
MAL2	2.45674	3.58969	21.0634	3.4205e-05	0.00544404	MIAvsCTL
LINC01695	-2.45993	-0.69014	13.3356	0.000662502	0.0212458	MIAvsCTL
LINC01508	2.46082	0.698887	18.1733	9.8599e-05	0.00863705	MIAvsCTL
TEX41	-2.46328	2.43657	30.8862	1.31281e-06	0.00137654	MIAvsCTL
CYTL1	-2.46338	2.07373	15.4512	0.00028201	0.0142976	MIAvsCTL
TOX3	2.46836	4.4407	11.0935	0.00171151	0.034724	MIAvsCTL
LINC02732	-2.4709	-0.988924	12.9495	0.000777517	0.0225973	MIAvsCTL
TNFAIP6	-2.47144	2.9618	13.3265	0.000665474	0.0212915	MIAvsCTL
ATP2B2	-2.47625	-0.391971	12.872	0.000803027	0.0230975	MIAvsCTL
LINC00336	2.48	-1.18144	10.115	0.00262808	0.0443396	MIAvsCTL
GDF15	2.48379	7.99029	11.1919	0.00164015	0.0337536	MIAvsCTL
F7	-2.48611	-0.840234	15.3297	0.000295653	0.0143959	MIAvsCTL
GRIA4	-2.48888	1.03103	10.8566	0.00189729	0.0366556	MIAvsCTL
GPA33	2.48953	1.37837	13.0189	0.000755603	0.0223752	MIAvsCTL
PLA2G2D	-2.4921	4.29079	10.4732	0.00224425	0.0403453	MIAvsCTL
HMGN2P46	-2.49619	0.911869	18.8152	7.75553e-05	0.00774956	MIAvsCTL
NCMAP	2.49681	4.48777	29.0569	2.33009e-06	0.00174349	MIAvsCTL
CTNNA2	-2.49994	-0.0686111	22.2564	2.23809e-05	0.0043394	MIAvsCTL
ENSG00000280441	-2.51543	5.15289	19.6968	5.60901e-05	0.00665447	MIAvsCTL
LTF	-2.5161	6.01794	10.8294	0.00191997	0.0368403	MIAvsCTL
GLIS1	-2.52052	0.972625	23.2928	1.56043e-05	0.00356397	MIAvsCTL
ENSG00000224067	-2.52389	-0.845816	11.5963	0.00137713	0.030676	MIAvsCTL
CCL26	-2.53671	-0.837466	18.5196	8.65913e-05	0.0081633	MIAvsCTL
PCSK1N	2.54185	5.77807	9.68308	0.00318822	0.0494261	MIAvsCTL
LHFPL3	2.54208	5.52775	14.5481	0.000404406	0.0162807	MIAvsCTL
GRB14	2.54872	4.48149	13.7578	0.000557363	0.0192065	MIAvsCTL
HAMP	-2.55538	0.70818	14.0911	0.000486321	0.0179205	MIAvsCTL
CRB2	-2.55722	0.71917	17.6167	0.000121691	0.00961357	MIAvsCTL
LOC730100	2.56305	1.19707	9.66696	0.00321137	0.0495849	MIAvsCTL
APOC1P1	-2.56496	-0.482034	17.6518	0.000120083	0.00955788	MIAvsCTL
ENSG00000282097	2.57515	0.307585	10.3474	0.00237189	0.0416082	MIAvsCTL
TMEM88B	2.57912	2.28811	15.6035	0.000265539	0.0140563	MIAvsCTL
S100A8	-2.58204	5.05599	19.2239	6.67413e-05	0.00716087	MIAvsCTL
LINC01615	-2.58301	-1.35213	12.0093	0.00115457	0.0280058	MIAvsCTL
LOC283387	2.5835	1.51231	11.0362	0.00175464	0.0354122	MIAvsCTL
SNCB	-2.58463	-3.00157	9.63307	0.00325923	0.049956	MIAvsCTL
IL27	-2.585	0.428767	14.7621	0.000370762	0.0154661	MIAvsCTL
TMEM132B	2.59687	0.343097	12.4324	0.000965441	0.0256576	MIAvsCTL
B3GAT1-DT	2.59795	4.26495	10.2309	0.00249763	0.0429644	MIAvsCTL
RPS23P9	-2.60357	-1.52618	11.8568	0.00123199	0.0290447	MIAvsCTL
RND1	2.6043	5.55363	10.2243	0.00250491	0.0429934	MIAvsCTL
CFHR1	-2.60949	-1.48332	20.777	3.78508e-05	0.00545714	MIAvsCTL
NCMAP-DT	2.6197	-1.55805	12.2139	0.00105865	0.0267773	MIAvsCTL
ENTHD1	-2.62165	0.0150355	15.9778	0.000228998	0.0131734	MIAvsCTL
CCDC80	-2.62376	7.66007	22.1566	2.32151e-05	0.00435387	MIAvsCTL
PKHD1	2.62643	2.59762	15.067	0.000328492	0.0146067	MIAvsCTL
ENSG00000251670	-2.63162	-2.90188	10.8752	0.00188096	0.0364586	MIAvsCTL
RPL26P36	-2.6361	-1.01688	28.9976	2.36882e-06	0.00174349	MIAvsCTL
SLC26A9	2.63842	5.94197	17.381	0.000133263	0.0098109	MIAvsCTL
RFLNA	-2.65954	2.96686	38.6679	1.34337e-07	0.000504871	MIAvsCTL
RIPPLY3	2.6717	0.650461	13.6313	0.000586573	0.0196674	MIAvsCTL
IL19	-2.68073	-1.58642	12.6046	0.000898058	0.0245283	MIAvsCTL
IL1R2	-2.68341	1.59588	24.5058	1.0308e-05	0.00311345	MIAvsCTL
LINC00656	2.6839	-0.0340392	10.1334	0.00260753	0.0441001	MIAvsCTL
ENSG00000266088	-2.68654	1.84882	17.7032	0.000117891	0.00947564	MIAvsCTL
ENSG00000289470	-2.6881	-0.752332	13.4553	0.000630594	0.020546	MIAvsCTL
HAS3	2.68996	6.48023	25.0335	8.6438e-06	0.00290777	MIAvsCTL
KCNG3	2.69789	-0.204248	13.814	0.000544297	0.0191109	MIAvsCTL
ENSG00000231536	2.69919	-2.60689	10.3167	0.00240345	0.0418753	MIAvsCTL
KLB	2.70131	2.55216	10.529	0.00218987	0.0401058	MIAvsCTL
LINC00685	-2.70267	-1.72772	9.94074	0.00283992	0.046627	MIAvsCTL
APOH	2.70759	3.08771	10.132	0.00260953	0.0441001	MIAvsCTL
COL3A1	-2.71048	10.156	26.2069	5.84962e-06	0.00269082	MIAvsCTL
CYP27B1	-2.72256	3.71269	11.6659	0.00133746	0.0303965	MIAvsCTL
DPP10	2.72376	2.35347	13.361	0.000656063	0.0211665	MIAvsCTL
NT5DC4	-2.72411	-0.61936	16.048	0.000222793	0.0131107	MIAvsCTL
ADAMTS16	-2.73329	2.86243	24.2585	1.123e-05	0.00315919	MIAvsCTL
SCRG1	-2.74438	-0.0694184	31.6783	1.02967e-06	0.00122743	MIAvsCTL
LINC02384	-2.75678	3.31513	20.821	3.731e-05	0.00545714	MIAvsCTL
LRRC38	-2.75743	-2.75286	12.1908	0.00106904	0.0268634	MIAvsCTL
PIGR	2.75958	9.99229	15.7994	0.000245837	0.0136198	MIAvsCTL
LINC01857	-2.76352	2.72365	23.4388	1.48638e-05	0.00342877	MIAvsCTL
PNCK	-2.76367	0.471108	18.8136	7.76031e-05	0.00774956	MIAvsCTL
PRLR	2.76571	3.21334	21.7014	2.72576e-05	0.00475494	MIAvsCTL
BAAT	2.7692	0.804431	12.3398	0.00100446	0.0262114	MIAvsCTL
COL1A1	-2.77392	10.1917	21.2772	3.16912e-05	0.00525938	MIAvsCTL
SPOCK3	-2.77883	1.55031	11.2002	0.00163426	0.0337201	MIAvsCTL
AQP3	2.78043	8.71919	22.8504	1.82174e-05	0.00399723	MIAvsCTL
SNX31	-2.78633	-0.213746	9.81266	0.00300843	0.0482268	MIAvsCTL
CILP2	-2.79429	2.72804	13.2047	0.000699862	0.0218211	MIAvsCTL
ENSG00000279741	2.80197	-1.17225	12.073	0.00112376	0.0276057	MIAvsCTL
LCNL1	-2.80455	-0.704166	14.8902	0.000352219	0.0149908	MIAvsCTL
ASCL2	-2.8482	3.20212	38.6399	1.3539e-07	0.000504871	MIAvsCTL
SLC9A2	2.85616	0.380416	17.6501	0.000120157	0.00955788	MIAvsCTL
GBP5	-2.85754	5.48112	27.8158	3.46265e-06	0.00221879	MIAvsCTL
HEPACAM	-2.86144	-2.24359	10.0526	0.00270192	0.0451322	MIAvsCTL
ENSG00000274310	-2.86345	-3.13761	10.1933	0.00253829	0.0433728	MIAvsCTL
LOC400553	-2.87331	0.273623	16.0652	0.000221361	0.0130915	MIAvsCTL
GUCA2A	2.88743	-1.53026	9.72538	0.00312696	0.0491702	MIAvsCTL
SFRP1	-2.90963	4.02195	9.9936	0.00277506	0.0458592	MIAvsCTL
FSD1	-2.93494	0.3806	26.8585	4.71365e-06	0.00265206	MIAvsCTL
ELF5	2.93802	3.88443	10.9274	0.00183969	0.0360254	MIAvsCTL
ENSG00000288703	-2.94403	-2.07593	11.5618	0.00139767	0.0308236	MIAvsCTL
ARSL	2.94627	4.3813	22.0926	2.37432e-05	0.00438166	MIAvsCTL
ENSG00000253317	-2.96049	-1.66501	17.0291	0.000152313	0.0106472	MIAvsCTL
FMO1	-2.96542	2.59243	35.2634	3.53991e-07	0.000742352	MIAvsCTL
ENSG00000287544	-2.97075	-2.02164	23.9367	1.2509e-05	0.00320697	MIAvsCTL
LPAR4	-2.97136	-0.446102	24.0926	1.18613e-05	0.00320697	MIAvsCTL
IGFBPL1	2.98217	2.44812	17.1407	0.000146088	0.0103691	MIAvsCTL
HKDC1	2.98534	3.09433	25.3488	7.77736e-06	0.00288398	MIAvsCTL
ENSG00000283167	3.00365	-0.380084	11.3051	0.00156119	0.0327175	MIAvsCTL
LOC124903236	-3.00524	-3.65024	9.76245	0.00307544	0.0487048	MIAvsCTL
KRT16P2	3.01074	3.64922	11.0983	0.00170796	0.034724	MIAvsCTL
ENSG00000235774	-3.01161	-3.98567	10.5273	0.00219044	0.0401058	MIAvsCTL
KLK1	-3.01861	0.923868	17.4883	0.000127922	0.0096751	MIAvsCTL
HSPA7	-3.02205	6.1018	35.8887	2.96261e-07	0.000683414	MIAvsCTL
CELA1	-3.02734	-2.93826	11.3395	0.00153796	0.0323997	MIAvsCTL
SIGLEC10	-3.04752	4.08651	31.8157	9.90013e-07	0.00122743	MIAvsCTL
TCEAL6	-3.05654	-2.46041	11.1636	0.00165944	0.0340569	MIAvsCTL
MIR663AHG	3.05767	3.67796	15.6809	0.000257567	0.0138822	MIAvsCTL
SLAMF9	-3.06848	0.108593	15.2305	0.000307798	0.0143959	MIAvsCTL
NCF1B	-3.0727	4.18432	38.2095	1.53204e-07	0.000504871	MIAvsCTL
CSAG3	-3.07572	-2.70484	10.2397	0.00248668	0.0428636	MIAvsCTL
VIT	-3.09255	1.26015	14.2757	0.00045143	0.0172125	MIAvsCTL
CDA	-3.10602	3.00481	20.4502	4.26437e-05	0.00568616	MIAvsCTL
SLC1A6	-3.10903	-3.0911	12.7014	0.000862335	0.0240082	MIAvsCTL
ENSG00000237445	-3.11235	-2.74657	13.9629	0.000512179	0.0184033	MIAvsCTL
ENSG00000289560	-3.11392	-1.84416	12.4128	0.000973404	0.0257566	MIAvsCTL
PROKR1	3.1152	-2.55864	11.7474	0.00129088	0.0297831	MIAvsCTL
LCT	3.12161	0.872619	10.4433	0.00227397	0.0405691	MIAvsCTL
MEGF11	3.1279	2.33819	19.6438	5.71897e-05	0.00665447	MIAvsCTL
FSTL4	3.12995	2.4327	19.9794	5.05887e-05	0.00637694	MIAvsCTL
LINC01127	-3.13443	-0.846684	15.422	0.000285035	0.0143075	MIAvsCTL
ESPNP	3.13771	0.718269	11.9813	0.00116913	0.0281813	MIAvsCTL
ALKAL1	3.1484	1.30673	14.5538	0.000403474	0.0162807	MIAvsCTL
CXCL5	3.15404	3.61861	9.78664	0.00304365	0.0484889	MIAvsCTL
LINC02244	-3.16214	0.122785	20.479	4.21436e-05	0.00568616	MIAvsCTL
ARHGAP40	3.16464	4.56991	12.0479	0.00113649	0.0276353	MIAvsCTL
ENSG00000242753	3.16568	-0.264452	11.7484	0.0012911	0.0297831	MIAvsCTL
ICAM4-AS1	3.16918	-0.0357124	15.3381	0.000294666	0.0143959	MIAvsCTL
IDO2	-3.18682	0.464654	20.553	4.10341e-05	0.00563437	MIAvsCTL
NCF1	-3.18972	5.59944	33.6565	5.69285e-07	0.00101017	MIAvsCTL
ENSG00000229192	-3.21035	-3.10773	11.5526	0.00140323	0.0308871	MIAvsCTL
ADAD2	-3.21872	-1.9254	11.4638	0.0014578	0.0315761	MIAvsCTL
ENSG00000289157	-3.21952	-3.44163	10.0055	0.00275919	0.0457249	MIAvsCTL
LINC00520	-3.22506	-2.32143	9.88911	0.00290609	0.0472429	MIAvsCTL
ENSG00000224132	-3.22995	-2.48491	10.2385	0.00248805	0.0428636	MIAvsCTL
ENSG00000277095	-3.24709	-3.46731	9.77152	0.00306298	0.0486163	MIAvsCTL
MNX1	3.25129	1.95685	16.0337	0.000224252	0.0131322	MIAvsCTL
ENSG00000283283	3.25615	0.342896	12.1969	0.00106696	0.0268634	MIAvsCTL
LINC01789	-3.25705	-3.17102	12.9329	0.000782906	0.0226885	MIAvsCTL
ENSG00000283648	-3.26139	-2.2592	10.7725	0.0019672	0.0372571	MIAvsCTL
LILRB4	-3.26158	-1.39402	11.8452	0.00123813	0.0291441	MIAvsCTL
LINC02544	-3.27106	-0.491723	14.109	0.000483003	0.0178843	MIAvsCTL
ENSG00000231557	-3.2888	-3.46859	9.77053	0.00306433	0.0486163	MIAvsCTL
LOC101928733	-3.29059	-3.98447	10.5257	0.00219194	0.0401058	MIAvsCTL
CASR	3.29891	1.67578	9.78579	0.00304481	0.0484889	MIAvsCTL
KCNJ10	-3.30922	1.93073	24.8957	9.05339e-06	0.00294146	MIAvsCTL
CLEC6A	-3.31709	0.485984	13.5363	0.000610382	0.0201074	MIAvsCTL
CBLN4	-3.32623	2.02458	10.4802	0.00223736	0.0403453	MIAvsCTL
LRRIQ4	3.34057	2.15863	16.0308	0.000224513	0.0131322	MIAvsCTL
ENSG00000222022	-3.35661	-2.97959	11.4416	0.00147179	0.031612	MIAvsCTL
TM4SF4	3.36759	0.649013	15.414	0.000286188	0.0143075	MIAvsCTL
GJB1	3.381	3.99004	19.1131	6.95295e-05	0.00731257	MIAvsCTL
FGL1	3.38694	1.04207	10.2863	0.00243714	0.0422706	MIAvsCTL
ONECUT2	3.38928	-0.238318	16.2853	0.00020308	0.0124592	MIAvsCTL
HAND2-AS1	-3.41026	-0.793208	16.6993	0.000172954	0.0113394	MIAvsCTL
NCF1C	-3.41208	5.21234	41.9565	5.49364e-08	0.000504871	MIAvsCTL
CSF3	3.42317	2.87462	11.3438	0.001536	0.0323879	MIAvsCTL
LBHD2	-3.42991	-1.50401	9.74848	0.0030961	0.0488515	MIAvsCTL
ENSG00000283303	-3.43583	-3.88115	9.94821	0.00318275	0.0494261	MIAvsCTL
ENSG00000288575	-3.43905	-3.46463	11.3763	0.00151372	0.0322425	MIAvsCTL
SYT4	-3.4398	-1.8358	10.101	0.00264479	0.044468	MIAvsCTL
ENSG00000230628	3.44793	-0.927419	13.7784	0.000552262	0.0191116	MIAvsCTL
IL4I1	-3.46567	5.11961	23.6962	1.36058e-05	0.00330378	MIAvsCTL
CLEC4E	-3.471	3.66858	29.2015	2.22608e-06	0.00174349	MIAvsCTL
ENSG00000274977	-3.47259	-3.74899	12.6688	0.000874197	0.0241509	MIAvsCTL
LINC01283	-3.47475	-1.55368	11.4771	0.00144982	0.0314472	MIAvsCTL
UCN2	-3.48142	-2.10657	12.1038	0.00110917	0.027365	MIAvsCTL
CYP17A1	-3.49122	-1.37343	14.1016	0.00048408	0.0178852	MIAvsCTL
ABCA4	3.49178	4.51799	12.1402	0.00109289	0.0271667	MIAvsCTL
SLC2A5	-3.49537	3.53544	25.2716	7.98081e-06	0.00288398	MIAvsCTL
STAC2	-3.50116	1.10739	21.3903	3.04396e-05	0.00508826	MIAvsCTL
ENSG00000222032	-3.52044	-1.57084	18.1797	9.83627e-05	0.00863705	MIAvsCTL
CGREF1	-3.5221	0.969951	24.6368	9.87923e-06	0.00311345	MIAvsCTL
ENSG00000287469	-3.55889	-3.42652	14.9007	0.000350741	0.0149576	MIAvsCTL
ENSG00000254639	-3.56257	-2.34168	14.453	0.000419854	0.0165704	MIAvsCTL
CBLN1	-3.57149	-0.303548	12.1826	0.00107345	0.0269156	MIAvsCTL
HS6ST2	3.59426	4.548	19.3057	6.47558e-05	0.00698031	MIAvsCTL
NRAP	3.61259	0.57608	13.0547	0.000744751	0.0223752	MIAvsCTL
LINC00395	-3.61486	-3.86339	11.6148	0.00136627	0.0306036	MIAvsCTL
LRRC15	-3.62097	3.35238	19.1049	6.97401e-05	0.00731257	MIAvsCTL
ACOD1	-3.6219	-1.16426	10.6518	0.00207501	0.0387582	MIAvsCTL
LRRC31	3.66943	3.97551	17.2712	0.000138969	0.0100104	MIAvsCTL
IGKV2-29	-3.67687	3.82638	9.85406	0.00295326	0.0477143	MIAvsCTL
LRRC52-AS1	3.6922	1.90993	19.3524	6.36507e-05	0.00692591	MIAvsCTL
CRYM	3.69299	5.60622	21.6294	2.79615e-05	0.00478066	MIAvsCTL
LOC100289206	-3.70782	-2.70177	10.1853	0.00254734	0.0434153	MIAvsCTL
ENSG00000286414	-3.71568	-2.05068	10.4707	0.00224568	0.0403453	MIAvsCTL
SIMALR	-3.72933	0.304951	18.7625	7.91888e-05	0.00776287	MIAvsCTL
LINC01050	-3.73286	-1.12969	10.4931	0.00222474	0.0403145	MIAvsCTL
ENSG00000255801	-3.74355	-1.28421	13.7868	0.000550795	0.0191116	MIAvsCTL
CLEC4D	-3.75607	0.640036	30.8893	1.31156e-06	0.00137654	MIAvsCTL
ALX4	-3.75619	1.54766	25.6047	7.14126e-06	0.00288398	MIAvsCTL
ENSG00000251244	-3.79822	-1.28046	16.4256	0.000192295	0.0120285	MIAvsCTL
ENSG00000228430	3.80122	2.71948	11.4507	0.00146683	0.031612	MIAvsCTL
LINC01512	-3.80266	-1.81565	14.3255	0.000442062	0.016974	MIAvsCTL
CALHM6	-3.80465	-3.57325	15.4839	0.000278136	0.0141933	MIAvsCTL
GCNT3	3.8051	3.70697	16.5507	0.000183375	0.0117222	MIAvsCTL
MYL7	-3.8351	-3.08763	12.3068	0.0010179	0.0264127	MIAvsCTL
CA10	3.83786	2.40291	11.4518	0.00146618	0.031612	MIAvsCTL
HLA-F	-3.84155	2.18274	10.9446	0.00182591	0.0359396	MIAvsCTL
OPRK1	3.84734	-2.1805	10.0455	0.00271042	0.0451763	MIAvsCTL
ENSG00000260058	-3.8504	-3.48113	16.024	0.000224897	0.0131322	MIAvsCTL
CHI3L1	-3.85419	7.86168	21.9237	2.51989e-05	0.00457707	MIAvsCTL
HAPLN1	-3.86512	1.82743	13.8848	0.000529182	0.0186654	MIAvsCTL
TDRD1	3.86893	0.519994	18.0545	0.000103231	0.00881867	MIAvsCTL
ITLN1	-3.8827	2.50986	23.1542	1.6397e-05	0.00363698	MIAvsCTL
LEP	-3.88927	-2.32315	12.4745	0.000948464	0.0254114	MIAvsCTL
SLC6A3	3.90819	-1.57891	14.4006	0.00042884	0.0167386	MIAvsCTL
LOC124903871	-3.90845	-4.03643	15.8475	0.000306788	0.0143959	MIAvsCTL
CEACAM6	3.92935	4.58091	26.5121	5.29067e-06	0.00269082	MIAvsCTL
ZFHX4-AS1	-3.936	-2.46422	11.1811	0.00164688	0.0338593	MIAvsCTL
LINC01198	-3.97286	-2.39483	16.9308	0.000158182	0.0108653	MIAvsCTL
LINC00937	-3.9747	2.72235	38.3479	1.47384e-07	0.000504871	MIAvsCTL
ENSG00000203635	3.97526	-1.31716	19.3914	6.26637e-05	0.00691639	MIAvsCTL
SLC17A8	3.98798	-0.593171	13.7108	0.000568188	0.0194754	MIAvsCTL
LINC00664	4.00958	-3.1813	10.8479	0.00190349	0.0367445	MIAvsCTL
ENSG00000235721	4.03217	0.0274706	13.5005	0.000619415	0.0202676	MIAvsCTL
GREM1	-4.04916	-0.215023	14.8269	0.000361566	0.0152479	MIAvsCTL
NR2E1	4.07769	-2.07299	9.78408	0.0030458	0.0484889	MIAvsCTL
ENSG00000266924	-4.09408	-3.51106	12.8762	0.000801614	0.0230975	MIAvsCTL
ENSG00000237464	-4.10443	-3.62739	14.1302	0.000478475	0.0178024	MIAvsCTL
MMP9	-4.10481	5.81415	20.2699	4.55191e-05	0.00586612	MIAvsCTL
BETALINC1	4.11256	-4.05415	10.1339	0.00289434	0.0471183	MIAvsCTL
ENSG00000253901	4.11617	0.0113896	14.4676	0.000417742	0.0165291	MIAvsCTL
GPR78	-4.11667	-2.63733	13.1458	0.00071664	0.0220126	MIAvsCTL
ENSG00000288954	-4.16204	-1.12353	20.5857	4.05509e-05	0.00562947	MIAvsCTL
NPTX1	4.16824	4.68519	11.4466	0.00146944	0.031612	MIAvsCTL
CILP	-4.16904	5.11396	19.5927	5.82713e-05	0.00665447	MIAvsCTL
LOC105376219	-4.16978	0.157324	27.2919	4.10169e-06	0.0024261	MIAvsCTL
LINC01697	-4.1763	0.0732264	13.2818	0.000677869	0.0215091	MIAvsCTL
CPA6	4.18676	2.74179	15.882	0.000237988	0.0134865	MIAvsCTL
ENSG00000287864	4.24395	-3.99473	11.0663	0.00195267	0.0370506	MIAvsCTL
GAL	-4.24535	-2.21942	16.0583	0.000221899	0.0130915	MIAvsCTL
LINC02535	4.27922	-1.38479	14.2137	0.000462539	0.0174344	MIAvsCTL
ENSG00000285570	4.32953	-2.90059	10.0522	0.00299744	0.048151	MIAvsCTL
IGLV1-41	-4.34597	-1.30123	12.4045	0.000977449	0.0257984	MIAvsCTL
LINC01638	-4.37963	-1.79831	23.4866	1.45965e-05	0.00342877	MIAvsCTL
LGSN	4.40455	2.69229	10.8785	0.00187924	0.0364586	MIAvsCTL
ENSG00000218048	4.45958	0.521235	12.3313	0.00100809	0.026221	MIAvsCTL
PRIM2BP	4.47934	0.560214	11.7989	0.00126358	0.0295023	MIAvsCTL
ENSG00000267051	-4.48402	-3.85548	13.7655	0.00108277	0.0270905	MIAvsCTL
NOTO	4.51897	-1.02375	10.2679	0.00245705	0.042537	MIAvsCTL
ENSG00000230647	-4.53563	-1.74612	23.8401	1.29291e-05	0.00320697	MIAvsCTL
IYD	4.54283	4.54824	22.3404	2.17656e-05	0.00432835	MIAvsCTL
THAP12P5	4.55118	-2.89541	13.1086	0.000727761	0.0222577	MIAvsCTL
PRR9	-4.56554	-3.08083	17.5404	0.000125274	0.0096751	MIAvsCTL
CPXM1	-4.57667	4.79321	32.9925	6.93959e-07	0.00106722	MIAvsCTL
SHOX2	-4.59143	0.944475	24.9722	8.82364e-06	0.00290777	MIAvsCTL
RPL23AP26	-4.60787	-3.65382	12.0901	0.00143659	0.0312931	MIAvsCTL
ENSG00000260256	-4.63332	-3.17529	18.1716	9.86627e-05	0.00863705	MIAvsCTL
OCSTAMP	-4.67042	-1.46758	19.1698	6.80464e-05	0.00723361	MIAvsCTL
ENSG00000286986	-4.67836	-4.0185	16.414	0.000277581	0.0141933	MIAvsCTL
CD300LD-AS1	-4.67864	-4.09498	12.6171	0.00186828	0.0363988	MIAvsCTL
PRDX4P1	-4.67871	-4.11273	13.5714	0.00136561	0.0306036	MIAvsCTL
COL11A1	-4.68439	2.9753	16.242	0.000206739	0.0125646	MIAvsCTL
SLC6A18	4.68563	-0.00359579	16.3663	0.000196979	0.0122148	MIAvsCTL
CCL1	-4.68769	-1.55188	16.4024	0.000194231	0.0121095	MIAvsCTL
MT1G	-4.71059	4.48082	26.1475	5.96528e-06	0.00269082	MIAvsCTL
LOC124900989	-4.71833	-3.97159	11.8733	0.00200899	0.0378128	MIAvsCTL
ENSG00000197476	-4.71874	-3.59927	17.3592	0.000134233	0.0098109	MIAvsCTL
NDP	-4.7305	-1.0472	26.3995	5.47901e-06	0.00269082	MIAvsCTL
IL37	4.73944	2.45428	12.1124	0.00110583	0.0273412	MIAvsCTL
ENSG00000250259	-4.75698	-4.00982	17.678	0.000178219	0.0114956	MIAvsCTL
TWIST1	-4.76049	2.07004	26.4652	5.37284e-06	0.00269082	MIAvsCTL
SP3P	4.78935	-2.98915	10.6569	0.00231825	0.0409789	MIAvsCTL
ENSG00000267881	4.80074	2.13577	13.9302	0.000519456	0.0184534	MIAvsCTL
LINC02152	-4.80191	-3.86097	12.8708	0.00103244	0.0265549	MIAvsCTL
FEZF1	4.80338	1.38968	18.9215	7.46429e-05	0.00761886	MIAvsCTL
KERA	-4.81259	-0.108648	26.3269	5.62285e-06	0.00269082	MIAvsCTL
VIL1	4.8584	1.16202	10.4153	0.00230222	0.0408694	MIAvsCTL
ENSG00000287335	-4.86221	-0.91073	30.7203	1.38182e-06	0.00138591	MIAvsCTL
DAZL	-4.87755	-1.49571	29.4575	2.04873e-06	0.00174349	MIAvsCTL
SLC44A4	4.88689	-2.19362	12.0052	0.0011566	0.0280144	MIAvsCTL
CLDN6	4.89495	0.780245	9.98307	0.0027881	0.0460386	MIAvsCTL
LINC02532	4.92259	2.46259	14.4113	0.000427341	0.0167083	MIAvsCTL
ENSG00000286625	-4.94371	-3.84456	26.1584	9.78902e-06	0.00311345	MIAvsCTL
LINC03079	-4.97577	-3.67775	19.8693	8.95336e-05	0.00829463	MIAvsCTL
HAND2	-5.00035	-1.42153	19.5956	5.8209e-05	0.00665447	MIAvsCTL
UCN3	5.02007	2.5992	20.6603	3.95308e-05	0.00552664	MIAvsCTL
C1QL4	-5.03561	-1.94912	15.8415	0.000307877	0.0143959	MIAvsCTL
ENSG00000267320	5.05699	-1.66335	10.4403	0.002277	0.0405919	MIAvsCTL
ENSG00000265380	-5.06666	-3.19835	19.4605	6.10912e-05	0.00684103	MIAvsCTL
PLA2G2A	-5.07767	4.17859	20.3965	4.34791e-05	0.0057313	MIAvsCTL
LOC124902031	-5.12143	-3.97342	13.1285	0.0015775	0.0329021	MIAvsCTL
MUC21	5.13698	-0.981888	12.1527	0.0010871	0.0271335	MIAvsCTL
TRIM51EP	5.15193	-1.25085	13.1481	0.000716446	0.0220126	MIAvsCTL
ZNF736P9Y	-5.17097	-2.6093	16.18	0.000211591	0.0126969	MIAvsCTL
NBPF7P	-5.19171	-3.1832	20.7262	3.85493e-05	0.00547775	MIAvsCTL
LINC01488	5.22264	-2.9048	14.5414	0.000487089	0.0179205	MIAvsCTL
LINC02167	-5.24934	-3.97827	14.8568	0.000908992	0.0247325	MIAvsCTL
ONECUT1	5.27318	-0.429144	14.4868	0.000414519	0.0165268	MIAvsCTL
LINC01940	-5.28815	-2.40983	22.308	2.19789e-05	0.00433341	MIAvsCTL
TLE7	-5.30062	-3.88178	17.5497	0.000186312	0.0118398	MIAvsCTL
HABP2	5.33377	4.16642	20.1424	4.76759e-05	0.00607617	MIAvsCTL
ENSG00000263655	-5.4472	-0.513499	23.8711	1.28152e-05	0.00320697	MIAvsCTL
ENSG00000254084	5.50461	-0.885624	13.6208	0.000589547	0.0197064	MIAvsCTL
ACAN	-5.57599	3.61539	26.5494	5.22629e-06	0.00269082	MIAvsCTL
LOC105378137	-5.60385	-3.77671	18.2829	0.000144786	0.0103292	MIAvsCTL
TFAP2D	5.70308	-1.36799	14.1505	0.000474924	0.0177313	MIAvsCTL
ENSG00000231482	5.74835	-2.26462	21.8012	3.68024e-05	0.00545714	MIAvsCTL
NELL1	5.77555	4.52936	14.2707	0.000452337	0.0172187	MIAvsCTL
DLK1	-5.8209	0.333139	14.5151	0.000409808	0.0164123	MIAvsCTL
DDR1	5.87558	-1.92625	10.0509	0.00270516	0.0451322	MIAvsCTL
TRIM51BP	5.94383	-0.371264	19.3674	6.33012e-05	0.00692591	MIAvsCTL
CTAG2	-5.96839	-0.015501	15.8293	0.000242961	0.0135903	MIAvsCTL
ENSG00000283631	5.9704	-0.356403	14.4127	0.000427099	0.0167083	MIAvsCTL
ENSG00000226141	-5.97936	-2.43132	20.7985	3.75603e-05	0.00545714	MIAvsCTL
FOXI3	6.12564	-1.9685	16.4241	0.000192409	0.0120285	MIAvsCTL
SLC10A2	6.17238	0.184507	15.4379	0.000283496	0.0143075	MIAvsCTL
CPA4	-6.27391	0.11763	28.0659	3.19519e-06	0.00211902	MIAvsCTL
ATP11AUN	6.40922	1.45896	18.929	7.44375e-05	0.00761886	MIAvsCTL
WT1-AS	-6.41196	-0.268305	25.8263	6.63424e-06	0.00283405	MIAvsCTL
HOXC13	6.51249	-0.290091	10.1848	0.00283395	0.0466228	MIAvsCTL
EPYC	-6.59691	-0.589886	22.2364	2.25736e-05	0.0043394	MIAvsCTL
ENSG00000259669	6.63178	-2.22416	16.8503	0.000163164	0.0109415	MIAvsCTL
BPIFA1	6.65502	4.01589	15.2883	0.000300808	0.0143959	MIAvsCTL
CLPSL2	6.72031	-2.248	16.0637	0.000274364	0.0141273	MIAvsCTL
PDX1	6.86005	-2.83571	16.1505	0.000265673	0.0140563	MIAvsCTL
LCAL1	6.93638	3.63802	15.004	0.000336854	0.0148293	MIAvsCTL
IL36RN	7.04895	-0.813287	11.3573	0.00173169	0.035041	MIAvsCTL
LNCDAT	7.3037	-0.225293	11.1509	0.00188648	0.0364772	MIAvsCTL
MT1H	-7.33239	3.16311	30.0368	1.71273e-06	0.00160266	MIAvsCTL
SPINK1	7.44818	5.46436	22.1649	2.31473e-05	0.00435387	MIAvsCTL
WT1	-7.48634	1.66079	25.9134	6.4456e-06	0.00280542	MIAvsCTL
ENSG00000286919	-7.62181	-2.59249	27.2755	8.71779e-06	0.00290777	MIAvsCTL
ENSG00000271239	-7.62811	-2.70518	19.474	0.000239117	0.0134865	MIAvsCTL
RAX	-7.65127	-2.74181	26.3829	2.57062e-05	0.00461559	MIAvsCTL
LINC01833	7.66469	0.0638947	21.2022	3.25501e-05	0.00531569	MIAvsCTL
HOXB13	7.6665	-0.960532	11.288	0.0017821	0.0355926	MIAvsCTL
CCDC198	8.10857	1.69504	21.0019	3.49671e-05	0.00545714	MIAvsCTL
TCF23	-8.49384	1.71038	33.1753	6.57015e-07	0.00106722	MIAvsCTL
SFTA2	-8.50922	-0.0279905	34.9023	3.94461e-07	0.000758285	MIAvsCTL
ENSG00000225107	-9.87	-0.809225	30.3794	3.6731e-06	0.00222976	MIAvsCTL
RNASEH2B	-0.585219	5.25532	22.3832	2.14079e-05	0.00125189	IACvsCTL
TARS2	0.587074	5.14346	11.0853	0.00171676	0.0181996	IACvsCTL
MYO9B	-0.587181	7.57926	9.03663	0.00426968	0.0321501	IACvsCTL
EPB41	0.587213	6.32179	7.68082	0.00801819	0.0492842	IACvsCTL
FGD5-AS1	-0.587558	7.20455	12.6166	0.000893517	0.0118715	IACvsCTL
YARS1	0.587954	6.31113	8.724	0.00492725	0.0351678	IACvsCTL
TMEM41A	0.588076	4.85972	8.02578	0.00681488	0.0441341	IACvsCTL
FKBP15	-0.58815	6.39003	9.3654	0.00367727	0.0295874	IACvsCTL
EHBP1L1	-0.589361	7.57794	10.4269	0.00228939	0.0219079	IACvsCTL
FKBP3	0.590198	5.25643	13.5387	0.000609325	0.00931891	IACvsCTL
PDCD4	-0.590205	6.46196	7.75628	0.00773695	0.0481176	IACvsCTL
SCAPER	0.5905	5.13097	12.186	0.00107123	0.0134059	IACvsCTL
HPS1	-0.591149	6.60052	13.5813	0.000598755	0.00920806	IACvsCTL
KLHDC2	0.591159	5.86607	10.4453	0.00227091	0.0217818	IACvsCTL
STK4	-0.592546	6.44005	7.91986	0.00716253	0.0456085	IACvsCTL
ZNF687	0.592604	5.51296	18.5989	8.4065e-05	0.00265646	IACvsCTL
GSE1	0.593095	7.23426	10.8104	0.0019349	0.0196254	IACvsCTL
TMEM107	-0.593331	3.64289	8.07939	0.00664578	0.0433555	IACvsCTL
FAF2	0.594219	6.17927	11.6	0.00137494	0.0157171	IACvsCTL
ACBD3	0.594323	5.91528	11.3286	0.00154521	0.0169738	IACvsCTL
DDB2	-0.595132	5.5093	12.2571	0.00103949	0.0131248	IACvsCTL
TAX1BP1	0.595153	7.32949	11.5758	0.00138932	0.0158209	IACvsCTL
ASAH2B	0.595884	2.68003	8.49581	0.00547443	0.0377644	IACvsCTL
C3orf38	-0.596002	4.6191	23.1099	1.66227e-05	0.00108348	IACvsCTL
ZNF674-AS1	0.596138	2.21686	7.9089	0.00719957	0.0457438	IACvsCTL
GNL2	0.597379	5.63282	13.0494	0.000745867	0.0105816	IACvsCTL
A2MP1	-0.597529	1.28916	8.45618	0.00557587	0.0382582	IACvsCTL
TRMT2B	0.598058	4.45735	19.6871	5.62159e-05	0.00214345	IACvsCTL
UBAP2	0.598707	5.4013	10.6998	0.00203076	0.0201921	IACvsCTL
QKI	-0.599044	7.39448	8.95009	0.00444186	0.0328834	IACvsCTL
DNM3	0.599427	3.09193	8.03666	0.00678019	0.0439712	IACvsCTL
ZCCHC2	-0.599616	5.29484	11.6283	0.00135838	0.0156095	IACvsCTL
ZNF75A	0.600295	4.54537	11.4462	0.00146886	0.0164724	IACvsCTL
IQSEC1	-0.601594	7.05591	15.2237	0.000308355	0.00599253	IACvsCTL
UBE2D1	-0.601616	4.83069	9.15431	0.00404681	0.0313261	IACvsCTL
DHTKD1	0.60239	5.29043	9.39319	0.00363134	0.0293701	IACvsCTL
SLC38A2	-0.603227	7.98878	9.71724	0.00313839	0.026665	IACvsCTL
FOXN2	-0.603256	4.83714	9.10812	0.00413278	0.0316372	IACvsCTL
XRN1	-0.603344	5.90285	12.4441	0.000960679	0.0124449	IACvsCTL
ZNF429	0.603589	4.86834	11.6345	0.00135477	0.015587	IACvsCTL
SPCS3-AS1	-0.607313	1.73323	7.97297	0.00698592	0.0447873	IACvsCTL
GORAB	0.607471	4.58054	8.86886	0.00461014	0.0335995	IACvsCTL
MOB1A	-0.607924	7.18924	13.1287	0.000721716	0.0103846	IACvsCTL
EVI5L	0.608311	5.14015	19.2836	6.52029e-05	0.00232473	IACvsCTL
LITAF	-0.611057	8.01359	8.37754	0.00578305	0.0392248	IACvsCTL
CD81	-0.61149	9.45598	8.90092	0.00454294	0.0332818	IACvsCTL
SSH3	0.611956	5.77054	13.4933	0.000620811	0.00943236	IACvsCTL
MXI1	-0.613584	5.62724	13.7316	0.000562954	0.00879826	IACvsCTL
ZNF589	-0.613686	4.98663	10.8123	0.00193331	0.0196254	IACvsCTL
ATP6V1A	-0.613731	6.18399	11.5107	0.00142867	0.0161472	IACvsCTL
IVD	0.61402	7.04764	9.398	0.00362346	0.02934	IACvsCTL
SLC38A10	0.614107	7.89553	9.87414	0.00292558	0.0256022	IACvsCTL
UCHL5	0.614547	5.00789	13.6748	0.000576206	0.00891478	IACvsCTL
PTGES3P1	-0.614876	2.76431	9.63762	0.00325256	0.0272936	IACvsCTL
CIR1	-0.616123	5.45158	8.70885	0.00496171	0.0353349	IACvsCTL
SUCO	0.617519	5.86243	15.0217	0.000334194	0.00630867	IACvsCTL
TRAP1	0.619882	3.37494	9.75151	0.00309055	0.0264721	IACvsCTL
NAAA	-0.620091	5.21615	9.13656	0.00407963	0.0314819	IACvsCTL
ADO	-0.620651	4.42057	9.30153	0.00378516	0.030161	IACvsCTL
OTUD3	0.621821	4.7507	10.0999	0.00264573	0.0240567	IACvsCTL
SYAP1	0.622196	6.1784	11.4659	0.00145646	0.016377	IACvsCTL
ZNF512B	0.622452	5.75094	11.1299	0.00168381	0.0179824	IACvsCTL
MCCC2	0.622468	5.68397	13.9558	0.00051368	0.00830965	IACvsCTL
FAM120C	0.622608	4.41981	12.7546	0.000843366	0.011444	IACvsCTL
CENPP	-0.624272	2.23293	7.68852	0.00798902	0.0492075	IACvsCTL
UBAP2L	0.624423	7.19824	16.9047	0.000159781	0.00403262	IACvsCTL
CDS2	-0.624474	6.41054	16.4429	0.000191007	0.00446418	IACvsCTL
SESN1	-0.624594	5.98903	8.26935	0.00608152	0.0406864	IACvsCTL
ATP6V1E2	0.626439	2.69318	10.0689	0.0026824	0.0242563	IACvsCTL
EPM2A	-0.626931	3.38827	10.6367	0.00208767	0.0205679	IACvsCTL
PLD1	-0.628662	4.5611	16.6354	0.000177275	0.00425616	IACvsCTL
PXK	-0.628706	5.08306	14.8488	0.000358101	0.0066478	IACvsCTL
KDM5B	0.628816	6.20216	11.9116	0.00120355	0.0143927	IACvsCTL
VEZT	0.628956	6.38028	15.4383	0.000283196	0.00568226	IACvsCTL
AIFM1	0.631231	5.34644	8.95053	0.00444097	0.0328834	IACvsCTL
BTG1	-0.631344	7.71069	12.866	0.00080506	0.0111206	IACvsCTL
BAIAP2	0.633461	6.40271	8.39458	0.00573746	0.0390073	IACvsCTL
FAHD2CP	0.63362	3.30854	9.10424	0.0041401	0.0316553	IACvsCTL
GAS8	0.633716	3.92993	7.6762	0.00803576	0.0493159	IACvsCTL
OSBPL8	-0.634018	6.248	13.336	0.000662403	0.00983289	IACvsCTL
RRP15	0.634043	4.36737	9.33982	0.00372009	0.0298072	IACvsCTL
RPS27A	-0.634102	9.23231	8.40573	0.00570787	0.0388848	IACvsCTL
CBX4	0.634269	5.91689	9.48739	0.00348012	0.028582	IACvsCTL
WASHC2A	-0.634349	6.22508	11.87	0.0012251	0.0145348	IACvsCTL
DHFR2	-0.63455	3.50762	7.71477	0.00789035	0.0488368	IACvsCTL
PIAS3	0.634958	5.51286	10.2688	0.00245489	0.0229176	IACvsCTL
MTA3	0.63521	5.46414	12.4042	0.000976956	0.012564	IACvsCTL
SUMF2	0.635651	7.11822	8.901	0.00454276	0.0332818	IACvsCTL
ANTXR2	-0.636165	6.2669	10.2139	0.00251527	0.0232999	IACvsCTL
PDP2	0.636228	4.05947	9.55499	0.00337571	0.0279681	IACvsCTL
ENSA	0.636546	8.00808	12.0664	0.00112691	0.0138347	IACvsCTL
GCNT2	0.639854	5.20449	8.41832	0.0056746	0.0387287	IACvsCTL
COX4I1	-0.64092	8.14567	7.86214	0.00735988	0.0463622	IACvsCTL
SLC4A2	0.640956	6.62396	11.9515	0.00118328	0.0142639	IACvsCTL
NET1	0.641114	6.53397	7.85769	0.00737531	0.0464339	IACvsCTL
ENAH	0.641189	6.88991	11.5022	0.00143389	0.0161738	IACvsCTL
CAPN1	0.641776	7.72816	14.3954	0.000429747	0.0074593	IACvsCTL
BBS9	0.642	4.89406	9.06377	0.00421716	0.0319462	IACvsCTL
PUDP	0.64203	4.83126	8.09051	0.00661127	0.0432036	IACvsCTL
YIPF6	0.642252	6.25228	9.71366	0.00314342	0.026665	IACvsCTL
PRRC1	0.642598	6.18617	11.0092	0.00177443	0.0185803	IACvsCTL
RPL23AP82	-0.642874	3.74337	12.1129	0.00110491	0.0136423	IACvsCTL
RNASEH2C	-0.64314	5.51333	8.69673	0.00498947	0.0354687	IACvsCTL
FLVCR1	0.644794	4.18867	11.75	0.00128947	0.0150709	IACvsCTL
ANKS6	0.645073	5.6387	11.0319	0.00175697	0.0184814	IACvsCTL
RAP1B	-0.645347	6.93765	10.2366	0.00249007	0.023143	IACvsCTL
LIMS1	-0.645365	6.71566	18.6933	8.11579e-05	0.00260382	IACvsCTL
MRC2	-0.645767	7.85447	9.05659	0.00423098	0.0320106	IACvsCTL
BCR	0.645892	6.81866	13.9463	0.000515675	0.00833025	IACvsCTL
DENND1B	0.646103	5.29627	12.2729	0.00103257	0.013066	IACvsCTL
STRADB	0.646561	4.48125	12.5262	0.000928071	0.0121779	IACvsCTL
WBP1L	-0.647065	6.56327	18.4104	9.02045e-05	0.00277815	IACvsCTL
POR	0.647285	7.25232	13.0243	0.000753691	0.0106468	IACvsCTL
METTL25B	0.647953	5.38053	12.6142	0.000894425	0.0118715	IACvsCTL
SGK3	-0.648093	3.7613	8.85637	0.00463663	0.0337087	IACvsCTL
TBL2	0.648131	5.42756	8.80136	0.00475514	0.0343322	IACvsCTL
COG7	0.649069	5.26734	9.85431	0.00295162	0.025777	IACvsCTL
COLGALT1	-0.649661	7.26596	8.30616	0.00597817	0.0401819	IACvsCTL
ZBTB7B	0.651083	6.88847	12.8614	0.000806583	0.0111331	IACvsCTL
RALGAPA2	0.651358	6.78565	7.68585	0.00799911	0.0492075	IACvsCTL
ARL15	-0.651813	5.07447	13.2886	0.000675495	0.00996312	IACvsCTL
HYCC1	0.651977	5.86157	7.75586	0.00773846	0.0481176	IACvsCTL
DENND6A	-0.653085	4.89847	27.5983	3.70641e-06	0.000533289	IACvsCTL
ZDHHC21	0.653845	5.88499	8.06902	0.00667814	0.0434654	IACvsCTL
ENSG00000217702	0.655495	2.23623	8.08798	0.0066191	0.0432303	IACvsCTL
PARP11	-0.655915	3.90674	10.9983	0.0017828	0.0186341	IACvsCTL
CHKA	0.656336	5.80113	7.88888	0.00726774	0.0459891	IACvsCTL
ZNF570	-0.65661	2.87888	10.1302	0.00261036	0.0238668	IACvsCTL
SLX4	0.657843	3.63748	8.87449	0.00459826	0.0335567	IACvsCTL
RAP1GAP2	0.658006	4.90824	7.93977	0.00709579	0.0453076	IACvsCTL
PUS10	0.65809	4.26503	12.6072	0.000897073	0.0118861	IACvsCTL
ILF2	0.658897	6.90514	8.93165	0.00447948	0.0330453	IACvsCTL
LYPLAL1-AS1	-0.660146	1.3938	8.70515	0.00497017	0.0353646	IACvsCTL
NPRL3	0.660498	5.5366	10.5716	0.00214824	0.0209627	IACvsCTL
C19orf12	-0.661015	5.26035	20.4926	4.19371e-05	0.00181614	IACvsCTL
JADE3	0.661495	4.09387	11.7384	0.00129588	0.0151265	IACvsCTL
MGAT4A	-0.661535	6.21181	10.2885	0.00243362	0.0227817	IACvsCTL
SH3YL1	0.661617	6.11659	14.1286	0.000478795	0.00796886	IACvsCTL
HOOK3	0.662343	4.28689	8.5458	0.00534929	0.0371231	IACvsCTL
IQCE	0.662345	5.75032	11.3495	0.00153136	0.0168698	IACvsCTL
SLC35F5	0.663031	6.81393	11.3696	0.00151813	0.0167786	IACvsCTL
CASK	0.663496	5.6515	12.7987	0.00082799	0.0113224	IACvsCTL
RPSA	-0.663596	9.45644	8.82251	0.00470918	0.0340751	IACvsCTL
MCOLN1	-0.663722	5.48202	8.57827	0.00526963	0.0367584	IACvsCTL
ERGIC1	0.664053	7.76514	11.2996	0.00156464	0.017122	IACvsCTL
SEC31B	-0.664176	4.05046	9.29097	0.00380333	0.0302535	IACvsCTL
CSTPP1	0.665508	5.37153	14.9777	0.000340115	0.00640859	IACvsCTL
THOC2	0.665869	6.27974	15.9223	0.000234034	0.00503675	IACvsCTL
ARV1	0.665937	4.66561	11.9171	0.00120077	0.0143927	IACvsCTL
PPM1F	-0.666695	6.49667	10.815	0.00193108	0.0196152	IACvsCTL
NOC2L	0.667218	6.22167	20.8788	3.64922e-05	0.00167689	IACvsCTL
CLINT1	0.667377	7.10707	12.4808	0.00094596	0.0123007	IACvsCTL
POMT2	0.668009	4.83778	11.8767	0.00122162	0.014511	IACvsCTL
CANT1	0.668894	6.41577	8.9679	0.00440583	0.0327639	IACvsCTL
PLEKHA8	0.669644	4.44639	9.10767	0.00413362	0.0316372	IACvsCTL
CAMKMT	0.669888	4.13116	7.88683	0.00727476	0.0459891	IACvsCTL
CBX7	-0.670051	6.58632	14.5605	0.000402053	0.00712879	IACvsCTL
ZSWIM4	0.670541	3.81574	9.65014	0.00323432	0.0271702	IACvsCTL
ATG7	-0.670856	5.62773	13.9292	0.00051927	0.00836489	IACvsCTL
CTNNA1	0.672451	8.69435	10.5982	0.00212323	0.0208046	IACvsCTL
FBXL18	0.672474	3.96961	11.4015	0.00149742	0.0166517	IACvsCTL
RAP2A	-0.672689	5.85217	11.2672	0.00158671	0.0172733	IACvsCTL
YBX1	-0.672778	9.25086	16.1691	0.00021249	0.00475949	IACvsCTL
COPRS	-0.674394	5.18272	9.74698	0.00309682	0.0265004	IACvsCTL
KCTD17	-0.674852	4.50801	8.09178	0.00660733	0.0431901	IACvsCTL
ELMO1	-0.675156	5.74141	10.2654	0.00245855	0.0229333	IACvsCTL
RAD1	0.67832	5.19977	16.8472	0.000163359	0.00409143	IACvsCTL
GIPC1	0.678372	7.35467	11.3599	0.00152448	0.0168182	IACvsCTL
TPCN2	-0.678445	3.16891	8.99211	0.00435735	0.0325293	IACvsCTL
PRKX	-0.679309	5.34712	10.4807	0.00223583	0.0215259	IACvsCTL
RRAS	-0.681337	7.16906	7.71537	0.00788811	0.048836	IACvsCTL
LINC00674	0.681495	4.04828	9.65552	0.00322652	0.0271145	IACvsCTL
ZNF101	-0.682962	4.22364	9.8366	0.00297507	0.0258977	IACvsCTL
TNKS1BP1	0.68368	7.84655	15.4015	0.000287354	0.00571439	IACvsCTL
ZFTA	-0.683832	5.19965	8.59878	0.00521995	0.0365888	IACvsCTL
PUSL1	0.68577	2.73883	7.97398	0.00698261	0.0447806	IACvsCTL
MYO5A	-0.685859	5.85863	10.9892	0.00178991	0.0186737	IACvsCTL
DOCK11	-0.685967	5.62526	9.01753	0.00430707	0.0323212	IACvsCTL
CDK16	0.686592	6.58077	21.3613	3.07104e-05	0.00153672	IACvsCTL
SPIN3	0.686845	4.37666	15.9864	0.000228232	0.00496685	IACvsCTL
MADD	-0.686903	6.48502	16.4898	0.000187566	0.00441874	IACvsCTL
BAHCC1	0.68696	5.8311	10.993	0.00178693	0.0186604	IACvsCTL
PLXDC2	-0.687156	7.14481	8.30706	0.00597567	0.0401768	IACvsCTL
OSTM1	-0.687415	5.6493	10.7758	0.00196438	0.0197707	IACvsCTL
TMCC1-DT	-0.687936	1.4625	10.0534	0.00270102	0.0243864	IACvsCTL
ROGDI	0.687951	3.19857	11.9965	0.00116089	0.0140842	IACvsCTL
HSPBAP1	-0.688642	4.33501	8.4642	0.00555518	0.0381617	IACvsCTL
SLC25A16	0.6893	5.37585	14.548	0.000404089	0.0071539	IACvsCTL
LRRC28	-0.689527	4.5158	14.5826	0.000398484	0.0070873	IACvsCTL
RBM47	0.689821	7.04346	9.96232	0.00281272	0.0249891	IACvsCTL
PHKB	0.690077	6.74132	17.5713	0.000123809	0.00341221	IACvsCTL
CORO1C	-0.690628	7.31289	9.39984	0.00362045	0.0293349	IACvsCTL
PI4K2B	0.692602	5.48127	13.068	0.000740131	0.0105456	IACvsCTL
AIMP2	0.692921	3.82704	16.8924	0.000160536	0.00404725	IACvsCTL
OTUD7B	0.692963	5.65817	12.9549	0.000775763	0.0108194	IACvsCTL
PNMA1	-0.693066	5.43666	9.41289	0.00359915	0.0292099	IACvsCTL
ODR4	0.693674	5.27357	14.4574	0.000419106	0.00734088	IACvsCTL
LRRC1	0.694279	4.3656	8.49589	0.00547424	0.0377644	IACvsCTL
EIF1B	-0.695574	5.2669	18.0657	0.000102678	0.00300333	IACvsCTL
ZNF25	-0.696585	4.50351	18.1524	9.93773e-05	0.00295225	IACvsCTL
ENSG00000237126	0.697498	2.05909	7.9265	0.00714019	0.0455377	IACvsCTL
SLC18B1	-0.697717	4.64809	10.0172	0.00274475	0.0246365	IACvsCTL
CYB5R4	-0.697904	4.76004	13.7891	0.000549859	0.00866403	IACvsCTL
SEMA4F	0.698122	4.17636	11.7001	0.00131728	0.0153238	IACvsCTL
HSPA5	0.698898	9.17483	7.67749	0.00803088	0.0493096	IACvsCTL
UBE2O	0.69965	5.69943	14.7246	0.000376379	0.00683144	IACvsCTL
CSTF2	0.69994	4.167	10.8558	0.00189695	0.0193623	IACvsCTL
ZNF254	0.700188	4.71794	12.0257	0.00114655	0.013935	IACvsCTL
TAPBPL	-0.700743	5.62731	12.7065	0.000860528	0.011568	IACvsCTL
RAB11FIP4	0.701266	5.43282	12.55	0.000918868	0.0120846	IACvsCTL
NAV2	0.702573	6.16359	8.49307	0.00548139	0.0378011	IACvsCTL
MCU	0.702616	5.65272	12.842	0.000813138	0.0111952	IACvsCTL
DNAAF9	-0.703222	6.11556	15.936	0.000232783	0.00502793	IACvsCTL
PLBD2	-0.703474	6.11982	12.4467	0.000959639	0.0124449	IACvsCTL
MVK	0.703586	4.90332	11.6122	0.00136781	0.0156666	IACvsCTL
DNAAF5	0.704244	5.30846	16.6952	0.000173227	0.00421518	IACvsCTL
DYRK2	-0.704406	4.44231	7.91425	0.00718145	0.0456846	IACvsCTL
ABCD3	0.706638	6.21299	11.834	0.00124405	0.0146716	IACvsCTL
RAPGEF1	-0.707573	7.57075	11.8813	0.00121918	0.0144895	IACvsCTL
NCOA4	-0.707684	7.69369	9.38728	0.00364106	0.0294129	IACvsCTL
DNAJB5	-0.707847	3.83988	11.8639	0.0012283	0.0145528	IACvsCTL
CMTM8	0.708228	4.61215	10.9364	0.00183147	0.0189625	IACvsCTL
RIPOR1	-0.708398	6.36456	9.91339	0.00287477	0.0253222	IACvsCTL
DPH3	-0.708616	4.83014	19.1067	6.96069e-05	0.00241601	IACvsCTL
BRAT1	0.710186	6.49502	8.90075	0.00454328	0.0332818	IACvsCTL
ENSG00000266313	0.710406	1.03277	9.44495	0.00354741	0.028967	IACvsCTL
P4HA2	0.711379	5.82424	11.2676	0.00158647	0.0172733	IACvsCTL
ZNF185	0.711997	5.00171	8.3926	0.00574274	0.0390317	IACvsCTL
NIPAL3	0.712174	6.03024	10.6968	0.00203344	0.0202013	IACvsCTL
APOL1	-0.712337	7.20634	7.75668	0.00773546	0.0481176	IACvsCTL
PLXND1	-0.712869	8.35938	12.4886	0.000942884	0.0122745	IACvsCTL
ALG1	0.712993	4.2941	8.07052	0.00667344	0.0434654	IACvsCTL
AP2S1	-0.713116	6.46555	7.64583	0.00815229	0.0498145	IACvsCTL
PHF14	0.713452	5.67708	19.3699	6.31621e-05	0.00227305	IACvsCTL
SRP54	0.714457	6.11378	17.9304	0.000108054	0.00310796	IACvsCTL
RPS27L	-0.714459	6.16367	10.2745	0.00244865	0.0228686	IACvsCTL
NCK1	-0.714828	3.94257	9.92121	0.00286476	0.0252713	IACvsCTL
ARMCX1	-0.715161	4.5865	8.93721	0.0044681	0.0330035	IACvsCTL
APLP2	0.715502	10.3191	8.94838	0.00444533	0.032888	IACvsCTL
PLEKHF1	-0.716076	4.83273	9.46695	0.00351236	0.0287622	IACvsCTL
MTX2	0.717365	5.3045	20.247	4.5837e-05	0.00190517	IACvsCTL
NCS1	-0.717421	4.33917	9.48366	0.00348598	0.0286071	IACvsCTL
FAM3A	0.718611	6.16059	11.2191	0.00162007	0.0175454	IACvsCTL
KCNC4	-0.718897	4.76451	8.91844	0.00450664	0.0331711	IACvsCTL
ROBO1	-0.719062	5.41415	11.0385	0.00175198	0.0184373	IACvsCTL
TMTC4	0.719412	4.6085	11.1044	0.00170255	0.0181101	IACvsCTL
BNIP3	0.719604	5.93498	10.21	0.00251962	0.0233236	IACvsCTL
COL16A1	-0.719937	5.96133	8.86826	0.00461141	0.0335995	IACvsCTL
DUSP6	0.721207	7.57227	8.28419	0.00603964	0.0404749	IACvsCTL
INSR	0.721695	6.22748	7.65004	0.00813602	0.0497902	IACvsCTL
ZNF252P	0.723698	4.61495	15.0803	0.000326473	0.00620352	IACvsCTL
UAP1L1	-0.724525	5.18172	11.0682	0.00172954	0.01828	IACvsCTL
MIA2	0.72534	5.42099	14.6768	0.00038368	0.00692061	IACvsCTL
MFNG	-0.725704	5.65919	8.57849	0.0052691	0.0367584	IACvsCTL
TMEM255B	-0.726105	4.59274	8.66449	0.00506411	0.035845	IACvsCTL
LMTK2	0.726857	6.22705	11.2758	0.00158083	0.0172419	IACvsCTL
NECAB3	0.72753	5.83771	8.49626	0.0054733	0.0377644	IACvsCTL
BCAT2	0.728003	5.79769	8.89462	0.00455606	0.0333648	IACvsCTL
RNF144B	-0.728363	6.18161	10.7079	0.00202363	0.0201559	IACvsCTL
RAP2B	-0.72952	6.12324	9.09272	0.00416189	0.0317432	IACvsCTL
ITGAE	-0.730306	4.64456	11.9118	0.00120347	0.0143927	IACvsCTL
RARB	-0.730315	3.70575	8.44257	0.00561114	0.0384316	IACvsCTL
DRAM2	-0.731317	5.98163	20.3999	4.33668e-05	0.00185056	IACvsCTL
ACP2	-0.731683	5.75765	8.39798	0.00572843	0.0389574	IACvsCTL
MORC2	0.733155	5.35395	18.2527	9.57021e-05	0.00288206	IACvsCTL
NXPE3	-0.733412	5.00149	9.39575	0.00362715	0.0293583	IACvsCTL
ASL	0.733775	4.81305	8.78388	0.00479345	0.0344903	IACvsCTL
FAR2	-0.735005	3.85293	10.5638	0.00215559	0.0209951	IACvsCTL
PALS2	0.73508	3.49173	7.89488	0.00724725	0.0459158	IACvsCTL
LPIN3	0.735211	4.89459	11.3768	0.00151341	0.0167534	IACvsCTL
PRPF3	0.735229	6.45649	8.10681	0.00656102	0.0429644	IACvsCTL
C9orf72	-0.735242	4.9845	13.1431	0.00071742	0.0103499	IACvsCTL
KAT2B	-0.736385	5.8583	23.855	1.28636e-05	0.000951502	IACvsCTL
SLC26A11	-0.737194	5.6285	10.8736	0.00188232	0.0193064	IACvsCTL
TTL	-0.738612	5.69796	14.1652	0.000471731	0.00790261	IACvsCTL
ENTPD6	0.739276	6.43642	15.5671	0.000269134	0.00551857	IACvsCTL
RETSAT	0.739353	6.07591	10.1443	0.00259408	0.0237367	IACvsCTL
SLC25A22	0.740025	5.04583	12.7125	0.000858356	0.011559	IACvsCTL
SPART	-0.740102	6.10836	14.2523	0.000455348	0.0077065	IACvsCTL
BLVRA	0.740783	6.43966	9.2055	0.00395372	0.0309063	IACvsCTL
POLR2C	0.741843	6.46193	8.14912	0.00643247	0.0423109	IACvsCTL
RPS6KA3	0.743524	7.1725	12.6798	0.000870171	0.0116636	IACvsCTL
DNASE1L1	0.743598	1.77563	9.63317	0.00325907	0.0273184	IACvsCTL
CENPX	0.743741	5.48089	8.77926	0.00480364	0.0345419	IACvsCTL
CASP6	0.743811	4.29232	20.106	4.82449e-05	0.00195204	IACvsCTL
CYTH3	0.744575	6.66267	9.99136	0.00277657	0.0247967	IACvsCTL
ST7	0.745731	4.98309	16.7533	0.000169379	0.00417441	IACvsCTL
DISP1	0.747076	5.84814	8.70215	0.00497705	0.0354026	IACvsCTL
FUT8	0.747496	5.56799	8.64689	0.00510538	0.0360564	IACvsCTL
LMO4	-0.747533	6.48377	24.145	1.16515e-05	0.000909698	IACvsCTL
AVL9	0.747722	4.51332	12.1237	0.00109989	0.0136263	IACvsCTL
KLHDC8B	-0.747819	5.48734	16.1323	0.000215566	0.00479064	IACvsCTL
TUSC1	-0.748044	4.7352	10.5011	0.00221578	0.0213825	IACvsCTL
CNIH4	0.748066	5.9959	10.3805	0.00233668	0.0222646	IACvsCTL
HDHD3	0.749238	4.9044	9.61545	0.00328513	0.027467	IACvsCTL
TMCO4	0.749517	5.63019	16.0922	0.000218974	0.00482633	IACvsCTL
APOL2	-0.750187	6.48232	7.81715	0.00751767	0.0470732	IACvsCTL
DIPK2A	-0.750551	4.99205	11.7932	0.00126587	0.0148682	IACvsCTL
BCL9	0.751219	4.84641	12.112	0.00110532	0.0136423	IACvsCTL
[truncated: 3,199 more rows]
